# Supplementary material for: Mechanism of beta-arrestin 1 mediated Src activation via Src SH3 domain revealed by cryo-electron microscopy
Source: Nat Commun. 2026 Feb 20;17:2973. doi: 10.1038/s41467-026-69884-1 (PMC13035853; doi:10.1038/s41467-026-69884-1)
Supplement: Supplementary file 3 — Supplementary Data 1 [file 41467_2026_69884_MOESM3_ESM.xlsx]

## Sheet: Sheet1
Protein State	Protein	Start	End	Sequence	Peptide Mass	RT (min)	Deut Time (sec)	maxD	Theor Uptake #D	#D	%D	Conf Interval (#D)	#Rep	Confidence	Stddev	p	Protein State	Protein	Start	End	Sequence	Peptide Mass	RT (min)	Deut Time (sec)	maxD	Theor Uptake #D	#D	%D	Conf Interval (#D)	#Rep	Confidence	Stddev	p
BARR1_ONLY	BARR1-393_MINCYS	1	16	GSPEFPGRLGDKGTRV	1671.87	7.0373	0	12	0	0	0	n/a	1	High	0		BARR1_SH3	BARR1-393_MINCYS	1	16	GSPEFPGRLGDKGTRV	1671.87	7.0373	0	12	0	0	0	n/a	1	High	0
BARR1_ONLY	BARR1-393_MINCYS	1	16	GSPEFPGRLGDKGTRV	1671.87	6.8655	300	12	1.15	7.216	60.136	0.131	3	High	0.053		BARR1_SH3	BARR1-393_MINCYS	1	16	GSPEFPGRLGDKGTRV	1671.87	6.9879	300	12	1.15	7.109	59.244	0.288	3	Medium	0.116	0.24802
BARR1_ONLY	BARR1-393_MINCYS	1	16	GSPEFPGRLGDKGTRV	1671.87	6.9558	1000	12	3.296	7.33	61.086	0.133	3	High	0.053		BARR1_SH3	BARR1-393_MINCYS	1	16	GSPEFPGRLGDKGTRV	1671.87	7.0208	1000	12	3.296	7.207	60.057	0.521	3	Medium	0.21	0.416863
BARR1_ONLY	BARR1-393_MINCYS	1	16	GSPEFPGRLGDKGTRV	1671.87	6.9943	5000	12	8.867	7.7	64.169	0.126	3	High	0.051		BARR1_SH3	BARR1-393_MINCYS	1	16	GSPEFPGRLGDKGTRV	1671.87	7.0392	5000	12	8.867	7.567	63.056	0.439	3	Medium	0.177	0.319799
BARR1_ONLY	BARR1-393_MINCYS	1	16	GSPEFPGRLGDKGTRV	1671.87	6.8789	MAX	12	12	8.252	68.766	0.03	2	Medium	0.028		BARR1_SH3	BARR1-393_MINCYS	1	16	GSPEFPGRLGDKGTRV	1671.87	6.8789	MAX	12	12	8.252	68.766	0.03	2	Medium	0.028
BARR1_ONLY	BARR1-393_MINCYS	1	26	GSPEFPGRLGDKGTRVFKKASPNGKL	2742.49	7.1868	0	21	0	0	0	n/a	1	High	0		BARR1_SH3	BARR1-393_MINCYS	1	26	GSPEFPGRLGDKGTRVFKKASPNGKL	2742.49	7.1868	0	21	0	0	0	n/a	1	High	0
BARR1_ONLY	BARR1-393_MINCYS	1	26	GSPEFPGRLGDKGTRVFKKASPNGKL	2742.49	6.9381	300	21	1.937	10.133	48.251	0.066	3	High	0.026		BARR1_SH3	BARR1-393_MINCYS	1	26	GSPEFPGRLGDKGTRVFKKASPNGKL	2742.49	6.9154	300	21	1.937	9.951	47.383	0.272	3	Medium	0.109	0.0947848
BARR1_ONLY	BARR1-393_MINCYS	1	26	GSPEFPGRLGDKGTRVFKKASPNGKL	2742.49	6.9614	1000	21	5.614	10.745	51.165	0.149	3	High	0.06		BARR1_SH3	BARR1-393_MINCYS	1	26	GSPEFPGRLGDKGTRVFKKASPNGKL	2742.49	6.9176	1000	21	5.614	10.676	50.839	0.703	3	Medium	0.283	0.718839
BARR1_ONLY	BARR1-393_MINCYS	1	26	GSPEFPGRLGDKGTRVFKKASPNGKL	2742.49	6.9608	5000	21	15.421	12.028	57.277	0.542	3	High	0.218		BARR1_SH3	BARR1-393_MINCYS	1	26	GSPEFPGRLGDKGTRVFKKASPNGKL	2742.49	6.8718	5000	21	15.421	11.708	55.753	0.475	3	Medium	0.191	0.129834
BARR1_ONLY	BARR1-393_MINCYS	1	26	GSPEFPGRLGDKGTRVFKKASPNGKL	2742.49	6.9786	MAX	21	21	14.772	70.343	0.1	2	Medium	0.14		BARR1_SH3	BARR1-393_MINCYS	1	26	GSPEFPGRLGDKGTRVFKKASPNGKL	2742.49	6.9786	MAX	21	21	14.772	70.343	0.1	2	Medium	0.14
BARR1_ONLY	BARR1-393_MINCYS	3	16	PEFPGRLGDKGTRV	1527.82	7.0283	0	11	0	0	0	n/a	1	Medium	0		BARR1_SH3	BARR1-393_MINCYS	3	16	PEFPGRLGDKGTRV	1527.82	7.0283	0	11	0	0	0	n/a	1	Medium	0
BARR1_ONLY	BARR1-393_MINCYS	3	16	PEFPGRLGDKGTRV	1527.82	7.025	300	11	1.091	7.408	67.345	0.733	2	Medium	0.082		BARR1_SH3	BARR1-393_MINCYS	3	16	PEFPGRLGDKGTRV	1527.82	7.0437	300	11	1.091	7.522	68.38	0.723	3	Medium	0.291	0.576807
BARR1_ONLY	BARR1-393_MINCYS	3	16	PEFPGRLGDKGTRV	1527.82	7.0009	1000	11	3.111	7.388	67.162	0.362	2	Medium	0.04		BARR1_SH3	BARR1-393_MINCYS	3	16	PEFPGRLGDKGTRV	1527.82	6.8332	1000	11	3.111	7.562	68.75		1	Medium	0
BARR1_ONLY	BARR1-393_MINCYS	3	16	PEFPGRLGDKGTRV	1527.82	7.0511	5000	11	8.227	7.429	67.532	0.627	2	Medium	0.07		BARR1_SH3	BARR1-393_MINCYS	3	16	PEFPGRLGDKGTRV	1527.82	6.8132	5000	11	8.227	7.699	69.994		1	Medium	0
BARR1_ONLY	BARR1-393_MINCYS	3	16	PEFPGRLGDKGTRV	1527.82	6.8761	MAX	11	11	8.004	72.763	0.458	2	Medium	0.051		BARR1_SH3	BARR1-393_MINCYS	3	16	PEFPGRLGDKGTRV	1527.82	6.8844	MAX	11	11	7.7	69.999	0.164	2	Medium	0.018
BARR1_ONLY	BARR1-393_MINCYS	13	20	GTRVFKKA	905.545	7.8235	0	6	0	0	0	n/a	1	Medium	0		BARR1_SH3	BARR1-393_MINCYS	13	20	GTRVFKKA	905.545	7.8142	0	6	0	0	0	n/a	1	Medium	0
BARR1_ONLY	BARR1-393_MINCYS	13	20	GTRVFKKA	905.545	7.691	300	6	0.381	0.07	1.169	0.002	3	Medium	0.001		BARR1_SH3	BARR1-393_MINCYS	13	20	GTRVFKKA	905.545	7.6352	300	6	0.381	0.083	1.386	0.108	3	Medium	0.044	0.657051
BARR1_ONLY	BARR1-393_MINCYS	13	20	GTRVFKKA	905.545	7.7005	1000	6	1.158	0.068	1.132	0.011	3	Medium	0.005		BARR1_SH3	BARR1-393_MINCYS	13	20	GTRVFKKA	905.545	7.7941	1000	6	1.158	0.147	2.457	0.357	3	Medium	0.144	0.438888
BARR1_ONLY	BARR1-393_MINCYS	13	20	GTRVFKKA	905.545	7.722	5000	6	3.715	0.084	1.406	0.014	3	Medium	0.006		BARR1_SH3	BARR1-393_MINCYS	13	20	GTRVFKKA	905.545	7.7762	5000	6	3.715	0.181	3.01	0.449	3	Medium	0.181	0.453597
BARR1_ONLY	BARR1-393_MINCYS	13	20	GTRVFKKA	905.545	7.5924	MAX	6	6	4.514	75.234	0.035	2	Medium	0.022		BARR1_SH3	BARR1-393_MINCYS	13	20	GTRVFKKA	905.545	7.659	MAX	6	6	4.514	75.228	0.032	2	Medium	0.02
BARR1_ONLY	BARR1-393_MINCYS	17	26	FKKASPNGKL	1088.63	1.8856	0	7	0	0	0	n/a	1	Medium	0		BARR1_SH3	BARR1-393_MINCYS	17	26	FKKASPNGKL	1088.63	1.8994	0	7	0	0	0	n/a	1	Medium	0
BARR1_ONLY	BARR1-393_MINCYS	17	26	FKKASPNGKL	1088.63	2.0409	300	7	0.695	3.715	53.073	0.214	3	Medium	0.086		BARR1_SH3	BARR1-393_MINCYS	17	26	FKKASPNGKL	1088.63	2.0179	300	7	0.695	3.825	54.65	0.412	2	Medium	0.046	0.160449
BARR1_ONLY	BARR1-393_MINCYS	17	26	FKKASPNGKL	1088.63	2.0501	1000	7	2.029	4.164	59.482	0.183	3	Medium	0.074		BARR1_SH3	BARR1-393_MINCYS	17	26	FKKASPNGKL	1088.63	2.0347	1000	7	2.029	4.295	61.359	0.061	2	Medium	0.007	0.0890562
BARR1_ONLY	BARR1-393_MINCYS	17	26	FKKASPNGKL	1088.63	2.0529	5000	7	5.474	4.708	67.252	0.238	3	Medium	0.096		BARR1_SH3	BARR1-393_MINCYS	17	26	FKKASPNGKL	1088.63	1.9006	5000	7	5.474	5.002	71.451	0.091	2	Medium	0.01	0.0320052
BARR1_ONLY	BARR1-393_MINCYS	17	26	FKKASPNGKL	1088.63	2.0122	MAX	7	7	5.795	82.787	0.01	2	Medium	0.007		BARR1_SH3	BARR1-393_MINCYS	17	26	FKKASPNGKL	1088.63	2.0164	MAX	7	7	5.793	82.76	0.075	2	Medium	0.008
BARR1_ONLY	BARR1-393_MINCYS	17	29	FKKASPNGKLTVY	1451.81	5.6293	0	10	0	0	0	n/a	1	Medium	0		BARR1_SH3	BARR1-393_MINCYS	17	29	FKKASPNGKLTVY	1451.81	5.6293	0	10	0	0	0	n/a	1	Medium	0
BARR1_ONLY	BARR1-393_MINCYS	17	29	FKKASPNGKLTVY	1451.81	5.5049	300	10	0.802	3.541	35.41	0.102	3	Medium	0.041		BARR1_SH3	BARR1-393_MINCYS	17	29	FKKASPNGKLTVY	1451.81	5.3941	300	10	0.802	3.986	39.865		1	Medium	0
BARR1_ONLY	BARR1-393_MINCYS	17	29	FKKASPNGKLTVY	1451.81	5.5416	1000	10	2.368	3.877	38.77	0.124	3	Medium	0.05		BARR1_SH3	BARR1-393_MINCYS	17	29	FKKASPNGKLTVY	1451.81	5.4859	1000	10	2.368	3.964	39.644		1	Medium	0
BARR1_ONLY	BARR1-393_MINCYS	17	29	FKKASPNGKLTVY	1451.81	5.3742	5000	10	6.804	4.588	45.875	0.222	3	Medium	0.089		BARR1_SH3	BARR1-393_MINCYS	17	29	FKKASPNGKLTVY	1451.81	5.4744	5000	10	6.804	5.439	54.393		1	Medium	0
BARR1_ONLY	BARR1-393_MINCYS	17	29	FKKASPNGKLTVY	1451.81	5.6393	MAX	10	10	8.264	82.638	0.868	2	Medium	0.097		BARR1_SH3	BARR1-393_MINCYS	17	29	FKKASPNGKLTVY	1451.81	5.631	MAX	10	10	8.208	82.078	0.105	2	Medium	0.012
BARR1_ONLY	BARR1-393_MINCYS	27	41	TVYLGKRDFVDHIDL	1789.94	10.29	0	13	0	0	0	n/a	1	High	0		BARR1_SH3	BARR1-393_MINCYS	27	41	TVYLGKRDFVDHIDL	1789.94	10.29	0	13	0	0	0	n/a	1	High	0
BARR1_ONLY	BARR1-393_MINCYS	27	41	TVYLGKRDFVDHIDL	1789.94	10.3348	300	13	1.634	2.855	21.964	0.387	3	Medium	0.156		BARR1_SH3	BARR1-393_MINCYS	27	41	TVYLGKRDFVDHIDL	1789.94	10.1984	300	13	1.634	2.823	21.718	0.113	3	Medium	0.046	0.761429
BARR1_ONLY	BARR1-393_MINCYS	27	41	TVYLGKRDFVDHIDL	1789.94	10.302	1000	13	4.025	3.496	26.892	0.137	3	Medium	0.055		BARR1_SH3	BARR1-393_MINCYS	27	41	TVYLGKRDFVDHIDL	1789.94	10.1814	1000	13	4.025	3.472	26.708	0.331	3	Medium	0.133	0.794103
BARR1_ONLY	BARR1-393_MINCYS	27	41	TVYLGKRDFVDHIDL	1789.94	10.3136	5000	13	9.436	4.286	32.972	0.191	3	Medium	0.077		BARR1_SH3	BARR1-393_MINCYS	27	41	TVYLGKRDFVDHIDL	1789.94	10.219	5000	13	9.436	4.117	31.673	0.178	3	Medium	0.072	0.0497654
BARR1_ONLY	BARR1-393_MINCYS	27	41	TVYLGKRDFVDHIDL	1789.94	10.1632	MAX	13	13	7.092	54.556	0.06	2	High	0.057		BARR1_SH3	BARR1-393_MINCYS	27	41	TVYLGKRDFVDHIDL	1789.94	10.1854	MAX	13	13	7.101	54.626	0.072	2	High	0.068
BARR1_ONLY	BARR1-393_MINCYS	27	47	TVYLGKRDFVDHIDLVDPVDG	2372.2	10.8234	0	18	0	0	0	n/a	1	Medium	0		BARR1_SH3	BARR1-393_MINCYS	27	47	TVYLGKRDFVDHIDLVDPVDG	2372.2	10.8234	0	18	0	0	0	n/a	1	Medium	0
BARR1_ONLY	BARR1-393_MINCYS	27	47	TVYLGKRDFVDHIDLVDPVDG	2372.2	10.7558	300	18	2.12	3.825	21.248	0.336	3	Medium	0.135		BARR1_SH3	BARR1-393_MINCYS	27	47	TVYLGKRDFVDHIDLVDPVDG	2372.2	10.6835	300	18	2.12	3.798	21.097	0.01	3	Medium	0.004	0.760949
BARR1_ONLY	BARR1-393_MINCYS	27	47	TVYLGKRDFVDHIDLVDPVDG	2372.2	10.754	1000	18	5.404	4.458	24.765	0.13	3	Medium	0.052		BARR1_SH3	BARR1-393_MINCYS	27	47	TVYLGKRDFVDHIDLVDPVDG	2372.2	10.7117	1000	18	5.404	4.535	25.193	0.175	3	Medium	0.07	0.207469
BARR1_ONLY	BARR1-393_MINCYS	27	47	TVYLGKRDFVDHIDLVDPVDG	2372.2	10.8238	5000	18	12.902	5.286	29.369	0.116	3	Medium	0.047		BARR1_SH3	BARR1-393_MINCYS	27	47	TVYLGKRDFVDHIDLVDPVDG	2372.2	10.7104	5000	18	12.902	5.256	29.203	0.125	3	Medium	0.05	0.49071
BARR1_ONLY	BARR1-393_MINCYS	27	47	TVYLGKRDFVDHIDLVDPVDG	2372.2	10.6282	MAX	18	18	10.005	55.581	0.311	2	Medium	0.035		BARR1_SH3	BARR1-393_MINCYS	27	47	TVYLGKRDFVDHIDLVDPVDG	2372.2	10.5949	MAX	18	18	9.969	55.384	0.05	2	Medium	0.006
BARR1_ONLY	BARR1-393_MINCYS	29	41	YLGKRDFVDHIDL	1589.82	9.9952	0	11	0	0	0	n/a	1	Medium	0		BARR1_SH3	BARR1-393_MINCYS	29	41	YLGKRDFVDHIDL	1589.82	9.9952	0	11	0	0	0	n/a	1	Medium	0
BARR1_ONLY	BARR1-393_MINCYS	29	41	YLGKRDFVDHIDL	1589.82	9.989	300	11	1.557	1.897	17.247	0.323	3	Medium	0.13		BARR1_SH3	BARR1-393_MINCYS	29	41	YLGKRDFVDHIDL	1589.82	9.8777	300	11	1.557	2.146	19.514	0.374	3	Medium	0.15	0.097159
BARR1_ONLY	BARR1-393_MINCYS	29	41	YLGKRDFVDHIDL	1589.82	9.9587	1000	11	3.78	2.641	24.013	0.477	3	Medium	0.192		BARR1_SH3	BARR1-393_MINCYS	29	41	YLGKRDFVDHIDL	1589.82	9.9188	1000	11	3.78	2.464	22.403	0.503	3	Medium	0.203	0.333785
BARR1_ONLY	BARR1-393_MINCYS	29	41	YLGKRDFVDHIDL	1589.82	10.0053	5000	11	8.485	3.304	30.032	0.45	2	Medium	0.05		BARR1_SH3	BARR1-393_MINCYS	29	41	YLGKRDFVDHIDL	1589.82	9.9874	5000	11	8.485	3.07	27.911	0.069	3	Medium	0.028	0.0555973
BARR1_ONLY	BARR1-393_MINCYS	29	41	YLGKRDFVDHIDL	1589.82	9.7662	MAX	11	11	4.721	42.923	0.277	2	Medium	0.031		BARR1_SH3	BARR1-393_MINCYS	29	41	YLGKRDFVDHIDL	1589.82	9.7662	MAX	11	11	4.721	42.923	0.277	2	Medium	0.031
BARR1_ONLY	BARR1-393_MINCYS	30	41	LGKRDFVDHIDL	1426.76	9.4994	0	10	0	0	0	n/a	1	High	0		BARR1_SH3	BARR1-393_MINCYS	30	41	LGKRDFVDHIDL	1426.76	9.4994	0	10	0	0	0	n/a	1	High	0
BARR1_ONLY	BARR1-393_MINCYS	30	41	LGKRDFVDHIDL	1426.76	9.4619	300	10	1.462	2.284	22.843	0.233	3	Medium	0.094		BARR1_SH3	BARR1-393_MINCYS	30	41	LGKRDFVDHIDL	1426.76	9.4815	300	10	1.462	2.264	22.639	0.458	3	Medium	0.184	0.875257
BARR1_ONLY	BARR1-393_MINCYS	30	41	LGKRDFVDHIDL	1426.76	9.4595	1000	10	3.496	2.92	29.202	0.157	3	Medium	0.063		BARR1_SH3	BARR1-393_MINCYS	30	41	LGKRDFVDHIDL	1426.76	9.352	1000	10	3.496	2.988	29.875	0.206	3	Medium	0.083	0.32949
BARR1_ONLY	BARR1-393_MINCYS	30	41	LGKRDFVDHIDL	1426.76	9.4654	5000	10	7.674	3.683	36.834	0.143	3	Medium	0.057		BARR1_SH3	BARR1-393_MINCYS	30	41	LGKRDFVDHIDL	1426.76	9.4906	5000	10	7.674	3.494	34.938	0.115	3	Medium	0.046	0.0124463
BARR1_ONLY	BARR1-393_MINCYS	30	41	LGKRDFVDHIDL	1426.76	9.3206	MAX	10	10	4.513	45.132	0.673	2	Medium	0.075		BARR1_SH3	BARR1-393_MINCYS	30	41	LGKRDFVDHIDL	1426.76	9.3206	MAX	10	10	4.513	45.132	0.673	2	Medium	0.075
BARR1_ONLY	BARR1-393_MINCYS	30	50	LGKRDFVDHIDLVDPVDGVVL	2320.24	12.4215	0	18	0	0	0	n/a	1	High	0		BARR1_SH3	BARR1-393_MINCYS	30	50	LGKRDFVDHIDLVDPVDGVVL	2320.24	12.4215	0	18	0	0	0	n/a	1	High	0
BARR1_ONLY	BARR1-393_MINCYS	30	50	LGKRDFVDHIDLVDPVDGVVL	2320.24	12.4271	300	18	2.062	3.113	17.296	0.635	3	Medium	0.256		BARR1_SH3	BARR1-393_MINCYS	30	50	LGKRDFVDHIDLVDPVDGVVL	2320.24	12.3855	300	18	2.062	3.141	17.451	0.156	2	Medium	0.017	0.867238
BARR1_ONLY	BARR1-393_MINCYS	30	50	LGKRDFVDHIDLVDPVDGVVL	2320.24	12.4188	1000	18	5.235	3.785	21.029	0.737	3	Medium	0.297		BARR1_SH3	BARR1-393_MINCYS	30	50	LGKRDFVDHIDLVDPVDGVVL	2320.24	12.3617	1000	18	5.235	3.646	20.254	0.662	2	Medium	0.074	0.506998
BARR1_ONLY	BARR1-393_MINCYS	30	50	LGKRDFVDHIDLVDPVDGVVL	2320.24	12.4358	5000	18	12.499	4.426	24.59	1.17	3	Medium	0.471		BARR1_SH3	BARR1-393_MINCYS	30	50	LGKRDFVDHIDLVDPVDGVVL	2320.24	12.3763	5000	18	12.499	4.127	22.927	0.161	2	Medium	0.018	0.385825
BARR1_ONLY	BARR1-393_MINCYS	30	50	LGKRDFVDHIDLVDPVDGVVL	2320.24	12.3064	MAX	18	18	9.581	53.228	0.929	2	Medium	0.103		BARR1_SH3	BARR1-393_MINCYS	30	50	LGKRDFVDHIDLVDPVDGVVL	2320.24	12.2398	MAX	18	18	9.493	52.738	0.194	2	Medium	0.022
BARR1_ONLY	BARR1-393_MINCYS	42	47	VDPVDG	600.275	2.2288	0	3	0	0	0	n/a	1	Medium	0		BARR1_SH3	BARR1-393_MINCYS	42	47	VDPVDG	600.275	2.2288	0	3	0	0	0	n/a	1	Medium	0
BARR1_ONLY	BARR1-393_MINCYS	42	47	VDPVDG	600.275	2.3755	300	3	0.334	0.411	13.685	0.057	3	Medium	0.023		BARR1_SH3	BARR1-393_MINCYS	42	47	VDPVDG	600.275	2.3454	300	3	0.334	0.432	14.39	0.103	3	Medium	0.042	0.49425
BARR1_ONLY	BARR1-393_MINCYS	42	47	VDPVDG	600.275	2.3957	1000	3	0.932	0.451	15.043	0.025	3	Medium	0.01		BARR1_SH3	BARR1-393_MINCYS	42	47	VDPVDG	600.275	2.353	1000	3	0.932	0.491	16.373	0.126	3	Medium	0.051	0.304774
BARR1_ONLY	BARR1-393_MINCYS	42	47	VDPVDG	600.275	2.3792	5000	3	2.197	0.57	19.007	0.053	3	Medium	0.021		BARR1_SH3	BARR1-393_MINCYS	42	47	VDPVDG	600.275	2.335	5000	3	2.197	0.606	20.203	0.071	3	Medium	0.028	0.160027
BARR1_ONLY	BARR1-393_MINCYS	42	47	VDPVDG	600.275	2.2954	MAX	3	3	2.228	74.273	0.068	2	Medium	0.008		BARR1_SH3	BARR1-393_MINCYS	42	47	VDPVDG	600.275	2.2954	MAX	3	3	2.228	74.273	0.068	2	Medium	0.008
BARR1_ONLY	BARR1-393_MINCYS	42	49	VDPVDGVV	798.412	7.7962	0	5	0	0	0	n/a	1	Medium	0		BARR1_SH3	BARR1-393_MINCYS	42	49	VDPVDGVV	798.412	7.8373	0	5	0	0	0	n/a	1	Medium	0
BARR1_ONLY	BARR1-393_MINCYS	42	49	VDPVDGVV	798.412	7.8332	300	5	0.418	0.379	7.578	0.083	3	Medium	0.033		BARR1_SH3	BARR1-393_MINCYS	42	49	VDPVDGVV	798.412	7.8891	300	5	0.418	0.348	6.965	0.264	3	Medium	0.106	0.673529
BARR1_ONLY	BARR1-393_MINCYS	42	49	VDPVDGVV	798.412	7.8399	1000	5	1.194	0.398	7.962	0.033	3	Medium	0.013		BARR1_SH3	BARR1-393_MINCYS	42	49	VDPVDGVV	798.412	7.9087	1000	5	1.194	0.365	7.306	0.366	3	Medium	0.147	0.737514
BARR1_ONLY	BARR1-393_MINCYS	42	49	VDPVDGVV	798.412	7.8977	5000	5	3.155	0.508	10.156	0.058	3	Medium	0.024		BARR1_SH3	BARR1-393_MINCYS	42	49	VDPVDGVV	798.412	7.8257	5000	5	3.155	0.646	12.926		1	Medium	0
BARR1_ONLY	BARR1-393_MINCYS	42	49	VDPVDGVV	798.412	7.736	MAX	5	5	3.885	77.692	0.056	2	Medium	0.035		BARR1_SH3	BARR1-393_MINCYS	42	49	VDPVDGVV	798.412	7.8006	MAX	5	5	3.897	77.936	0.488	2	Medium	0.054
BARR1_ONLY	BARR1-393_MINCYS	42	50	VDPVDGVVL	911.496	10.479	0	6	0	0	0	n/a	1	Medium	0		BARR1_SH3	BARR1-393_MINCYS	42	50	VDPVDGVVL	911.496	10.479	0	6	0	0	0	n/a	1	Medium	0
BARR1_ONLY	BARR1-393_MINCYS	42	50	VDPVDGVVL	911.496	10.5802	300	6	0.448	0.372	6.197	0.036	3	High	0.014		BARR1_SH3	BARR1-393_MINCYS	42	50	VDPVDGVVL	911.496	10.5636	300	6	0.448	0.299	4.988	0.023	3	High	0.009	0.00333822
BARR1_ONLY	BARR1-393_MINCYS	42	50	VDPVDGVVL	911.496	10.5447	1000	6	1.292	0.397	6.62	0.034	3	Medium	0.014		BARR1_SH3	BARR1-393_MINCYS	42	50	VDPVDGVVL	911.496	10.4244	1000	6	1.292	0.398	6.627	0.106	3	High	0.042	0.988303
BARR1_ONLY	BARR1-393_MINCYS	42	50	VDPVDGVVL	911.496	10.6036	5000	6	3.556	0.505	8.425	0.019	3	High	0.008		BARR1_SH3	BARR1-393_MINCYS	42	50	VDPVDGVVL	911.496	10.4591	5000	6	3.556	0.482	8.03	0.093	3	High	0.037	0.387448
BARR1_ONLY	BARR1-393_MINCYS	42	50	VDPVDGVVL	911.496	10.37	MAX	6	6	4.342	72.368	0.107	2	Medium	0.067		BARR1_SH3	BARR1-393_MINCYS	42	50	VDPVDGVVL	911.496	10.3617	MAX	6	6	4.347	72.454	0.098	2	Medium	0.062
BARR1_ONLY	BARR1-393_MINCYS	42	55	VDPVDGVVLVDPEY	1514.75	11.513	0	10	0	0	0	n/a	1	Medium	0		BARR1_SH3	BARR1-393_MINCYS	42	55	VDPVDGVVLVDPEY	1514.75	11.513	0	10	0	0	0	n/a	1	Medium	0
BARR1_ONLY	BARR1-393_MINCYS	42	55	VDPVDGVVLVDPEY	1514.75	11.5566	300	10	0.737	2.058	20.584	0.061	3	Medium	0.025		BARR1_SH3	BARR1-393_MINCYS	42	55	VDPVDGVVLVDPEY	1514.75	11.5235	300	10	0.737	1.74	17.397	0.135	2	Medium	0.015	0.000381364
BARR1_ONLY	BARR1-393_MINCYS	42	55	VDPVDGVVLVDPEY	1514.75	11.5125	1000	10	2.16	2.199	21.988	0.049	3	Medium	0.02		BARR1_SH3	BARR1-393_MINCYS	42	55	VDPVDGVVLVDPEY	1514.75	11.4748	1000	10	2.16	1.897	18.967	0.296	2	Medium	0.033	0.0192214
BARR1_ONLY	BARR1-393_MINCYS	42	55	VDPVDGVVLVDPEY	1514.75	11.5379	5000	10	6.206	2.33	23.305	0.063	3	Medium	0.025		BARR1_SH3	BARR1-393_MINCYS	42	55	VDPVDGVVLVDPEY	1514.75	11.4863	5000	10	6.206	2.131	21.311	0.145	3	Medium	0.058	0.0155199
BARR1_ONLY	BARR1-393_MINCYS	42	55	VDPVDGVVLVDPEY	1514.75	0	MAX	10	10	0	0	0	2	Low	0		BARR1_SH3	BARR1-393_MINCYS	42	55	VDPVDGVVLVDPEY	1514.75	0	MAX	10	10	0	0	0	2	Low	0
BARR1_ONLY	BARR1-393_MINCYS	43	49	DPVDGVV	699.344	6.4511	0	5	0	0	0	n/a	1	Medium	0		BARR1_SH3	BARR1-393_MINCYS	43	49	DPVDGVV	699.344	6.4511	0	5	0	0	0	n/a	1	Medium	0
BARR1_ONLY	BARR1-393_MINCYS	43	49	DPVDGVV	699.344	6.5504	300	5	0.418	0.263	5.265	0.036	3	Medium	0.014		BARR1_SH3	BARR1-393_MINCYS	43	49	DPVDGVV	699.344	6.4385	300	5	0.418	0.145	2.903	0.237	3	Medium	0.095	0.162032
BARR1_ONLY	BARR1-393_MINCYS	43	49	DPVDGVV	699.344	6.5875	1000	5	1.194	0.306	6.13	0.113	3	Medium	0.046		BARR1_SH3	BARR1-393_MINCYS	43	49	DPVDGVV	699.344	6.4347	1000	5	1.194	0.167	3.348	0.294	3	Medium	0.119	0.168815
BARR1_ONLY	BARR1-393_MINCYS	43	49	DPVDGVV	699.344	6.5871	5000	5	3.155	0.406	8.118	0.093	3	Medium	0.038		BARR1_SH3	BARR1-393_MINCYS	43	49	DPVDGVV	699.344	6.5144	5000	5	3.155	0.284	5.675	0.215	3	Medium	0.087	0.119883
BARR1_ONLY	BARR1-393_MINCYS	43	49	DPVDGVV	699.344	6.5013	MAX	5	5	3.252	65.05	0.157	2	Medium	0.017		BARR1_SH3	BARR1-393_MINCYS	43	49	DPVDGVV	699.344	6.5013	MAX	5	5	3.252	65.05	0.157	2	Medium	0.017
BARR1_ONLY	BARR1-393_MINCYS	48	55	VVLVDPEY	932.486	9.4992	0	5	0	0	0	n/a	1	Medium	0		BARR1_SH3	BARR1-393_MINCYS	48	55	VVLVDPEY	932.486	9.4992	0	5	0	0	0	n/a	1	Medium	0
BARR1_ONLY	BARR1-393_MINCYS	48	55	VVLVDPEY	932.486	9.2416	300	5	0.32	1.759	35.187	0.033	3	Medium	0.013		BARR1_SH3	BARR1-393_MINCYS	48	55	VVLVDPEY	932.486	9.4815	300	5	0.32	1.625	32.509	0.094	2	Medium	0.01	0.00167782
BARR1_ONLY	BARR1-393_MINCYS	48	55	VVLVDPEY	932.486	9.3346	1000	5	0.966	1.888	37.767	0.122	2	Medium	0.014		BARR1_SH3	BARR1-393_MINCYS	48	55	VVLVDPEY	932.486	9.3658	1000	5	0.966	1.793	35.86	0.152	2	Medium	0.017	0.0278557
BARR1_ONLY	BARR1-393_MINCYS	48	55	VVLVDPEY	932.486	9.5547	5000	5	3.051	1.931	38.621	0.057	3	Medium	0.023		BARR1_SH3	BARR1-393_MINCYS	48	55	VVLVDPEY	932.486	9.4488	5000	5	3.051	1.898	37.952	0.054	2	Medium	0.006	0.118894
BARR1_ONLY	BARR1-393_MINCYS	48	55	VVLVDPEY	932.486	9.2997	MAX	5	5	3.158	63.166	0.113	2	Medium	0.013		BARR1_SH3	BARR1-393_MINCYS	48	55	VVLVDPEY	932.486	9.2914	MAX	5	5	3.156	63.13	0.029	2	Medium	0.003
BARR1_ONLY	BARR1-393_MINCYS	48	56	VVLVDPEYL	1045.57	12.0087	0	6	0	0	0	n/a	1	High	0		BARR1_SH3	BARR1-393_MINCYS	48	56	VVLVDPEYL	1045.57	12.0087	0	6	0	0	0	n/a	1	High	0
BARR1_ONLY	BARR1-393_MINCYS	48	56	VVLVDPEYL	1045.57	12.0726	300	6	0.35	2.62	43.664	0.107	3	Medium	0.043		BARR1_SH3	BARR1-393_MINCYS	48	56	VVLVDPEYL	1045.57	11.942	300	6	0.35	2.518	41.962	0.118	2	Medium	0.013	0.0430288
BARR1_ONLY	BARR1-393_MINCYS	48	56	VVLVDPEYL	1045.57	12.0627	1000	6	1.063	2.774	46.229	0.063	2	Medium	0.007		BARR1_SH3	BARR1-393_MINCYS	48	56	VVLVDPEYL	1045.57	12.0479	1000	6	1.063	2.691	44.849	0.133	2	Medium	0.015	0.0429933
BARR1_ONLY	BARR1-393_MINCYS	48	56	VVLVDPEYL	1045.57	12.0594	5000	6	3.45	2.936	48.938	0.141	3	Medium	0.057		BARR1_SH3	BARR1-393_MINCYS	48	56	VVLVDPEYL	1045.57	12.0118	5000	6	3.45	2.85	47.505	0.001	2	Medium	0	0.120156
BARR1_ONLY	BARR1-393_MINCYS	48	56	VVLVDPEYL	1045.57	11.9525	MAX	6	6	4.287	71.451	0.409	2	Medium	0.046		BARR1_SH3	BARR1-393_MINCYS	48	56	VVLVDPEYL	1045.57	11.9608	MAX	6	6	4.284	71.405	0.445	2	Medium	0.049
BARR1_ONLY	BARR1-393_MINCYS	48	65	VVLVDPEYLKERRVYVTL	2190.24	10.9983	0	15	0	0	0	n/a	1	Medium	0		BARR1_SH3	BARR1-393_MINCYS	48	65	VVLVDPEYLKERRVYVTL	2190.24	11.0442	0	15	0	0	0	n/a	1	High	0
BARR1_ONLY	BARR1-393_MINCYS	48	65	VVLVDPEYLKERRVYVTL	2190.24	10.898	300	15	0.849	5.207	34.713	0.35	3	High	0.141		BARR1_SH3	BARR1-393_MINCYS	48	65	VVLVDPEYLKERRVYVTL	2190.24	10.8731	300	15	0.849	5.197	34.646	0.702	3	High	0.283	0.959274
BARR1_ONLY	BARR1-393_MINCYS	48	65	VVLVDPEYLKERRVYVTL	2190.24	10.8934	1000	15	2.593	5.503	36.685	0.365	3	High	0.147		BARR1_SH3	BARR1-393_MINCYS	48	65	VVLVDPEYLKERRVYVTL	2190.24	10.882	1000	15	2.593	5.607	37.377	0.589	3	High	0.237	0.560878
BARR1_ONLY	BARR1-393_MINCYS	48	65	VVLVDPEYLKERRVYVTL	2190.24	10.9242	5000	15	8.525	6.024	40.161	0.427	3	High	0.172		BARR1_SH3	BARR1-393_MINCYS	48	65	VVLVDPEYLKERRVYVTL	2190.24	10.9586	5000	15	8.525	5.988	39.917	0.42	3	Medium	0.169	0.805277
BARR1_ONLY	BARR1-393_MINCYS	48	65	VVLVDPEYLKERRVYVTL	2190.24	10.8892	MAX	15	15	12.355	82.363	0.104	2	Medium	0.099		BARR1_SH3	BARR1-393_MINCYS	48	65	VVLVDPEYLKERRVYVTL	2190.24	10.876	MAX	15	15	12.376	82.504	0.177	2	High	0.111
BARR1_ONLY	BARR1-393_MINCYS	48	66	VVLVDPEYLKERRVYVTLT	2291.29	10.4514	0	16	0	0	0	n/a	1	Medium	0		BARR1_SH3	BARR1-393_MINCYS	48	66	VVLVDPEYLKERRVYVTLT	2291.29	10.456	0	16	0	0	0	n/a	1	Medium	0
BARR1_ONLY	BARR1-393_MINCYS	48	66	VVLVDPEYLKERRVYVTLT	2291.29	10.4323	300	16	0.888	5.226	32.662	0.416	3	Medium	0.168		BARR1_SH3	BARR1-393_MINCYS	48	66	VVLVDPEYLKERRVYVTLT	2291.29	10.4438	300	16	0.888	5.238	32.74	0.703	3	High	0.283	0.951092
BARR1_ONLY	BARR1-393_MINCYS	48	66	VVLVDPEYLKERRVYVTLT	2291.29	10.4583	1000	16	2.715	5.506	34.411	0.41	3	Medium	0.165		BARR1_SH3	BARR1-393_MINCYS	48	66	VVLVDPEYLKERRVYVTLT	2291.29	10.4467	1000	16	2.715	5.626	35.162	0.549	3	High	0.221	0.495105
BARR1_ONLY	BARR1-393_MINCYS	48	66	VVLVDPEYLKERRVYVTLT	2291.29	10.4837	5000	16	9.003	6.037	37.73	0.564	3	Medium	0.227		BARR1_SH3	BARR1-393_MINCYS	48	66	VVLVDPEYLKERRVYVTLT	2291.29	10.4591	5000	16	9.003	6.122	38.263	0.722	3	High	0.291	0.710562
BARR1_ONLY	BARR1-393_MINCYS	48	66	VVLVDPEYLKERRVYVTLT	2291.29	10.2867	MAX	16	16	13.273	82.955	0.305	2	Medium	0.192		BARR1_SH3	BARR1-393_MINCYS	48	66	VVLVDPEYLKERRVYVTLT	2291.29	10.32	MAX	16	16	13.254	82.837	0.164	2	Medium	0.156
BARR1_ONLY	BARR1-393_MINCYS	50	55	LVDPEY	734.349	7.2475	0	3	0	0	0	n/a	1	Medium	0		BARR1_SH3	BARR1-393_MINCYS	50	55	LVDPEY	734.349	7.2475	0	3	0	0	0	n/a	1	Medium	0
BARR1_ONLY	BARR1-393_MINCYS	50	55	LVDPEY	734.349	6.9101	300	3	0.261	1.655	55.173	0.062	3	Medium	0.025		BARR1_SH3	BARR1-393_MINCYS	50	55	LVDPEY	734.349	6.9731	300	3	0.261	1.46	48.671	0.117	2	Medium	0.013	0.00147803
BARR1_ONLY	BARR1-393_MINCYS	50	55	LVDPEY	734.349	7.0422	1000	3	0.778	1.689	56.29	0.036	3	Medium	0.014		BARR1_SH3	BARR1-393_MINCYS	50	55	LVDPEY	734.349	7.1942	1000	3	0.778	1.528	50.945	0.072	2	Medium	0.008	0.000535235
BARR1_ONLY	BARR1-393_MINCYS	50	55	LVDPEY	734.349	7.0752	5000	3	2.27	1.707	56.903	0.051	3	Medium	0.02		BARR1_SH3	BARR1-393_MINCYS	50	55	LVDPEY	734.349	7.0758	5000	3	2.27	1.535	51.172	0.018	3	Medium	0.007	0.00205574
BARR1_ONLY	BARR1-393_MINCYS	50	55	LVDPEY	734.349	7.0177	MAX	3	3	2.13	71.002	0.028	2	Medium	0.003		BARR1_SH3	BARR1-393_MINCYS	50	55	LVDPEY	734.349	7.0177	MAX	3	3	2.13	71.002	0.028	2	Medium	0.003
BARR1_ONLY	BARR1-393_MINCYS	50	64	LVDPEYLKERRVYVT	1879.02	9.4353	0	12	0	0	0	n/a	1	Medium	0		BARR1_SH3	BARR1-393_MINCYS	50	64	LVDPEYLKERRVYVT	1879.02	9.4353	0	12	0	0	0	n/a	1	Medium	0
BARR1_ONLY	BARR1-393_MINCYS	50	64	LVDPEYLKERRVYVT	1879.02	9.381	300	12	0.761	4.646	38.718	0.165	3	Medium	0.067		BARR1_SH3	BARR1-393_MINCYS	50	64	LVDPEYLKERRVYVT	1879.02	9.3561	300	12	0.761	4.602	38.349	0.383	3	Medium	0.154	0.682027
BARR1_ONLY	BARR1-393_MINCYS	50	64	LVDPEYLKERRVYVT	1879.02	9.4009	1000	12	2.309	4.825	40.209	0.209	3	Medium	0.084		BARR1_SH3	BARR1-393_MINCYS	50	64	LVDPEYLKERRVYVT	1879.02	9.4442	1000	12	2.309	4.886	40.72	0.183	3	Medium	0.074	0.396783
BARR1_ONLY	BARR1-393_MINCYS	50	64	LVDPEYLKERRVYVT	1879.02	9.393	5000	12	7.348	5.275	43.96	0.354	3	Medium	0.143		BARR1_SH3	BARR1-393_MINCYS	50	64	LVDPEYLKERRVYVT	1879.02	9.3509	5000	12	7.348	5.305	44.208	0.256	3	Medium	0.103	0.785308
BARR1_ONLY	BARR1-393_MINCYS	50	64	LVDPEYLKERRVYVT	1879.02	9.2414	MAX	12	12	9.616	80.131	0.137	2	Medium	0.131		BARR1_SH3	BARR1-393_MINCYS	50	64	LVDPEYLKERRVYVT	1879.02	9.2109	MAX	12	12	9.675	80.627	0.121	2	Medium	0.115
BARR1_ONLY	BARR1-393_MINCYS	50	65	LVDPEYLKERRVYVTL	1992.1	9.94	0	13	0	0	0	n/a	1	High	0		BARR1_SH3	BARR1-393_MINCYS	50	65	LVDPEYLKERRVYVTL	1992.1	9.94	0	13	0	0	0	n/a	1	High	0
BARR1_ONLY	BARR1-393_MINCYS	50	65	LVDPEYLKERRVYVTL	1992.1	9.9053	300	13	0.791	5	38.459	0.152	3	Medium	0.061		BARR1_SH3	BARR1-393_MINCYS	50	65	LVDPEYLKERRVYVTL	1992.1	9.939	300	13	0.791	4.907	37.747	0.356	3	Medium	0.143	0.387204
BARR1_ONLY	BARR1-393_MINCYS	50	65	LVDPEYLKERRVYVTL	1992.1	9.9197	1000	13	2.405	5.252	40.403	0.315	3	Medium	0.127		BARR1_SH3	BARR1-393_MINCYS	50	65	LVDPEYLKERRVYVTL	1992.1	9.9524	1000	13	2.405	5.254	40.418	0.162	3	Medium	0.065	0.982081
BARR1_ONLY	BARR1-393_MINCYS	50	65	LVDPEYLKERRVYVTL	1992.1	9.9174	5000	13	7.744	5.717	43.974	0.374	3	Medium	0.15		BARR1_SH3	BARR1-393_MINCYS	50	65	LVDPEYLKERRVYVTL	1992.1	9.9806	5000	13	7.744	5.579	42.915	0.232	2	Medium	0.026	0.251086
BARR1_ONLY	BARR1-393_MINCYS	50	65	LVDPEYLKERRVYVTL	1992.1	9.8744	MAX	13	13	10.458	80.449	0.458	2	Medium	0.051		BARR1_SH3	BARR1-393_MINCYS	50	65	LVDPEYLKERRVYVTL	1992.1	9.787	MAX	13	13	10.483	80.636	0.105	2	Medium	0.012
BARR1_ONLY	BARR1-393_MINCYS	51	55	VDPEY	621.265	4.2041	0	2	0	0	0	n/a	1	High	0		BARR1_SH3	BARR1-393_MINCYS	51	55	VDPEY	621.265	4.2041	0	2	0	0	0	n/a	1	High	0
BARR1_ONLY	BARR1-393_MINCYS	51	55	VDPEY	621.265	3.9071	300	2	0.137	1.505	75.264	0.004	3	Medium	0.001		BARR1_SH3	BARR1-393_MINCYS	51	55	VDPEY	621.265	4.2611	300	2	0.137	1.433	71.649	0.022	3	Medium	0.009	0.00392792
BARR1_ONLY	BARR1-393_MINCYS	51	55	VDPEY	621.265	4.1331	1000	2	0.421	1.516	75.815	0.029	3	Medium	0.012		BARR1_SH3	BARR1-393_MINCYS	51	55	VDPEY	621.265	4.0639	1000	2	0.421	1.519	75.96	0.031	3	Medium	0.013	0.784448
BARR1_ONLY	BARR1-393_MINCYS	51	55	VDPEY	621.265	4.2192	5000	2	1.38	1.525	76.258	0.031	3	Medium	0.012		BARR1_SH3	BARR1-393_MINCYS	51	55	VDPEY	621.265	4.0687	5000	2	1.38	1.516	75.824	0.015	3	Medium	0.006	0.355736
BARR1_ONLY	BARR1-393_MINCYS	51	55	VDPEY	621.265	4.061	MAX	2	2	1.595	79.752	0.019	2	Medium	0.002		BARR1_SH3	BARR1-393_MINCYS	51	55	VDPEY	621.265	4.0985	MAX	2	2	1.578	78.884	0.011	2	Medium	0.001
BARR1_ONLY	BARR1-393_MINCYS	51	62	VDPEYLKERRVY	1565.82	2.0369	0	9	0	0	0	n/a	1	Medium	0		BARR1_SH3	BARR1-393_MINCYS	51	62	VDPEYLKERRVY	1565.82	2.0369	0	9	0	0	0	n/a	1	Medium	0
BARR1_ONLY	BARR1-393_MINCYS	51	62	VDPEYLKERRVY	1565.82	1.9044	300	9	0.582	4.491	49.898	0.997	2	Medium	0.111		BARR1_SH3	BARR1-393_MINCYS	51	62	VDPEYLKERRVY	1565.82	1.8924	300	9	0.582	4.265	47.384	0.357	2	Medium	0.04	0.18227
BARR1_ONLY	BARR1-393_MINCYS	51	62	VDPEYLKERRVY	1565.82	2.0277	1000	9	1.774	4.724	52.487	0.23	3	Medium	0.093		BARR1_SH3	BARR1-393_MINCYS	51	62	VDPEYLKERRVY	1565.82	1.9007	1000	9	1.774	4.568	50.753	0.278	2	Medium	0.031	0.0869763
BARR1_ONLY	BARR1-393_MINCYS	51	62	VDPEYLKERRVY	1565.82	1.9595	5000	9	5.718	4.917	54.638	0.211	2	Medium	0.024		BARR1_SH3	BARR1-393_MINCYS	51	62	VDPEYLKERRVY	1565.82	1.9133	5000	9	5.718	4.931	54.787	1.222	2	Medium	0.136	0.911141
BARR1_ONLY	BARR1-393_MINCYS	51	62	VDPEYLKERRVY	1565.82	1.9123	MAX	9	9	6.844	76.042	0.635	2	Medium	0.071		BARR1_SH3	BARR1-393_MINCYS	51	62	VDPEYLKERRVY	1565.82	2.0413	MAX	9	9	6.664	74.041	2.948	2	Medium	0.328
BARR1_ONLY	BARR1-393_MINCYS	52	67	DPEYLKERRVYVTLTV	1980.07	8.7847	0	14	0	0	0	n/a	1	Medium	0		BARR1_SH3	BARR1-393_MINCYS	52	67	DPEYLKERRVYVTLTV	1980.07	8.7847	0	14	0	0	0	n/a	1	Medium	0
BARR1_ONLY	BARR1-393_MINCYS	52	67	DPEYLKERRVYVTLTV	1980.07	8.7897	300	14	0.727	4.754	33.955	0.255	3	High	0.103		BARR1_SH3	BARR1-393_MINCYS	52	67	DPEYLKERRVYVTLTV	1980.07	8.8206	300	14	0.727	4.71	33.643	0.422	3	High	0.17	0.725715
BARR1_ONLY	BARR1-393_MINCYS	52	67	DPEYLKERRVYVTLTV	1980.07	8.8099	1000	14	2.239	4.925	35.179	0.277	3	High	0.112		BARR1_SH3	BARR1-393_MINCYS	52	67	DPEYLKERRVYVTLTV	1980.07	8.8188	1000	14	2.239	4.968	35.489	0.297	3	High	0.12	0.669646
BARR1_ONLY	BARR1-393_MINCYS	52	67	DPEYLKERRVYVTLTV	1980.07	8.8296	5000	14	7.633	5.393	38.521	0.448	3	High	0.18		BARR1_SH3	BARR1-393_MINCYS	52	67	DPEYLKERRVYVTLTV	1980.07	8.8151	5000	14	7.633	5.358	38.274	0.449	3	High	0.181	0.825877
BARR1_ONLY	BARR1-393_MINCYS	52	67	DPEYLKERRVYVTLTV	1980.07	8.7542	MAX	14	14	10.963	78.304	0.156	2	Medium	0.148		BARR1_SH3	BARR1-393_MINCYS	52	67	DPEYLKERRVYVTLTV	1980.07	8.7542	MAX	14	14	10.963	78.304	0.156	2	Medium	0.148
BARR1_ONLY	BARR1-393_MINCYS	56	62	LKERRVY	962.566	1.9816	0	5	0	0	0	n/a	1	High	0		BARR1_SH3	BARR1-393_MINCYS	56	62	LKERRVY	962.566	1.954	0	5	0	0	0	n/a	1	High	0
BARR1_ONLY	BARR1-393_MINCYS	56	62	LKERRVY	962.566	2.0659	300	5	0.361	1.945	38.905	0.115	3	Medium	0.046		BARR1_SH3	BARR1-393_MINCYS	56	62	LKERRVY	962.566	1.8924	300	5	0.361	1.914	38.272	0.017	2	Medium	0.002	0.357845
BARR1_ONLY	BARR1-393_MINCYS	56	62	LKERRVY	962.566	2.0696	1000	5	1.087	2.17	43.399	0.133	3	Medium	0.053		BARR1_SH3	BARR1-393_MINCYS	56	62	LKERRVY	962.566	1.965	1000	5	1.087	2.066	41.326	0.129	3	Medium	0.052	0.0732502
BARR1_ONLY	BARR1-393_MINCYS	56	62	LKERRVY	962.566	2.0445	5000	5	3.336	2.458	49.163	0.058	3	Medium	0.023		BARR1_SH3	BARR1-393_MINCYS	56	62	LKERRVY	962.566	1.9217	5000	5	3.336	2.482	49.645	0.565	2	Medium	0.063	0.683526
BARR1_ONLY	BARR1-393_MINCYS	56	62	LKERRVY	962.566	1.9622	MAX	5	5	4.079	81.578	0.479	2	Medium	0.053		BARR1_SH3	BARR1-393_MINCYS	56	62	LKERRVY	962.566	1.9456	MAX	5	5	4.085	81.696	0.362	2	Medium	0.04
BARR1_ONLY	BARR1-393_MINCYS	56	65	LKERRVYVTL	1275.77	7.6862	0	8	0	0	0	n/a	1	High	0		BARR1_SH3	BARR1-393_MINCYS	56	65	LKERRVYVTL	1275.77	7.6862	0	8	0	0	0	n/a	1	High	0
BARR1_ONLY	BARR1-393_MINCYS	56	65	LKERRVYVTL	1275.77	7.705	300	8	0.446	1.347	16.835	0.075	3	High	0.03		BARR1_SH3	BARR1-393_MINCYS	56	65	LKERRVYVTL	1275.77	7.571	300	8	0.446	1.333	16.666	0.098	3	High	0.039	0.663395
BARR1_ONLY	BARR1-393_MINCYS	56	65	LKERRVYVTL	1275.77	7.7004	1000	8	1.362	1.466	18.323	0.057	3	High	0.023		BARR1_SH3	BARR1-393_MINCYS	56	65	LKERRVYVTL	1275.77	7.5818	1000	8	1.362	1.47	18.37	0.116	3	High	0.047	0.907478
BARR1_ONLY	BARR1-393_MINCYS	56	65	LKERRVYVTL	1275.77	7.7136	5000	8	4.472	1.833	22.913	0.093	3	High	0.037		BARR1_SH3	BARR1-393_MINCYS	56	65	LKERRVYVTL	1275.77	7.5669	5000	8	4.472	1.787	22.341	0.116	3	High	0.047	0.259425
BARR1_ONLY	BARR1-393_MINCYS	56	65	LKERRVYVTL	1275.77	7.4383	MAX	8	8	6.478	80.974	0.074	2	Medium	0.071		BARR1_SH3	BARR1-393_MINCYS	56	65	LKERRVYVTL	1275.77	7.4994	MAX	8	8	6.469	80.868	0.085	2	Medium	0.081
BARR1_ONLY	BARR1-393_MINCYS	56	66	LKERRVYVTLT	1376.81	6.6437	0	9	0	0	0	n/a	1	Medium	0		BARR1_SH3	BARR1-393_MINCYS	56	66	LKERRVYVTLT	1376.81	6.6437	0	9	0	0	0	n/a	1	Medium	0
BARR1_ONLY	BARR1-393_MINCYS	56	66	LKERRVYVTLT	1376.81	6.5616	300	9	0.484	1.424	15.826	0.048	3	Medium	0.019		BARR1_SH3	BARR1-393_MINCYS	56	66	LKERRVYVTLT	1376.81	6.6002	300	9	0.484	1.288	14.317	0.203	3	Medium	0.082	0.0955015
BARR1_ONLY	BARR1-393_MINCYS	56	66	LKERRVYVTLT	1376.81	6.6628	1000	9	1.484	1.522	16.916	0.052	3	Medium	0.021		BARR1_SH3	BARR1-393_MINCYS	56	66	LKERRVYVTLT	1376.81	6.5771	1000	9	1.484	1.488	16.53	0.049	3	Medium	0.02	0.104316
BARR1_ONLY	BARR1-393_MINCYS	56	66	LKERRVYVTLT	1376.81	6.6344	5000	9	4.95	1.902	21.131	0.186	3	Medium	0.075		BARR1_SH3	BARR1-393_MINCYS	56	66	LKERRVYVTLT	1376.81	6.5926	5000	9	4.95	1.789	19.88	0.153	3	Medium	0.062	0.116831
BARR1_ONLY	BARR1-393_MINCYS	56	66	LKERRVYVTLT	1376.81	6.4805	MAX	9	9	7.482	83.132	0.243	2	Medium	0.231		BARR1_SH3	BARR1-393_MINCYS	56	66	LKERRVYVTLT	1376.81	6.4805	MAX	9	9	7.482	83.132	0.243	2	Medium	0.231
BARR1_ONLY	BARR1-393_MINCYS	57	65	KERRVYVTL	1162.68	7.3022	0	7	0	0	0	n/a	1	Medium	0		BARR1_SH3	BARR1-393_MINCYS	57	65	KERRVYVTL	1162.68	7.2748	0	7	0	0	0	n/a	1	Medium	0
BARR1_ONLY	BARR1-393_MINCYS	57	65	KERRVYVTL	1162.68	7.2112	300	7	0.354	0.67	9.574	0.023	3	Medium	0.009		BARR1_SH3	BARR1-393_MINCYS	57	65	KERRVYVTL	1162.68	7.08	300	7	0.354	0.658	9.403	0.118	3	Medium	0.047	0.707484
BARR1_ONLY	BARR1-393_MINCYS	57	65	KERRVYVTL	1162.68	7.2319	1000	7	1.085	0.779	11.131	0.009	3	Medium	0.004		BARR1_SH3	BARR1-393_MINCYS	57	65	KERRVYVTL	1162.68	7.085	1000	7	1.085	0.77	11.007	0.153	3	Medium	0.062	0.830005
BARR1_ONLY	BARR1-393_MINCYS	57	65	KERRVYVTL	1162.68	7.2424	5000	7	3.671	1.102	15.744	0.088	3	Medium	0.035		BARR1_SH3	BARR1-393_MINCYS	57	65	KERRVYVTL	1162.68	7.1007	5000	7	3.671	1.072	15.314	0.213	3	Medium	0.086	0.617699
BARR1_ONLY	BARR1-393_MINCYS	57	65	KERRVYVTL	1162.68	6.9802	MAX	7	7	5.648	80.69	0.052	2	Medium	0.033		BARR1_SH3	BARR1-393_MINCYS	57	65	KERRVYVTL	1162.68	7.029	MAX	7	7	5.676	81.087	0.126	2	Medium	0.101
BARR1_ONLY	BARR1-393_MINCYS	61	79	VYVTLTVAFRYGREDLDVL	2228.18	8.6193	0	17	0	0	0	n/a	1	High	0		BARR1_SH3	BARR1-393_MINCYS	61	79	VYVTLTVAFRYGREDLDVL	2228.18	8.6193	0	17	0	0	0	n/a	1	High	0
BARR1_ONLY	BARR1-393_MINCYS	61	79	VYVTLTVAFRYGREDLDVL	2228.18	8.7283	300	17	1.356	8.265	48.618	0.133	2	Medium	0.015		BARR1_SH3	BARR1-393_MINCYS	61	79	VYVTLTVAFRYGREDLDVL	2228.18	8.7704	300	17	1.356	8.269	48.641	0.148	2	Medium	0.016	0.821339
BARR1_ONLY	BARR1-393_MINCYS	61	79	VYVTLTVAFRYGREDLDVL	2228.18	8.7826	1000	17	3.839	8.6	50.588	0.744	2	Medium	0.083		BARR1_SH3	BARR1-393_MINCYS	61	79	VYVTLTVAFRYGREDLDVL	2228.18	8.7885	1000	17	3.839	8.736	51.386	1.861	2	Medium	0.207	0.518083
BARR1_ONLY	BARR1-393_MINCYS	61	79	VYVTLTVAFRYGREDLDVL	2228.18	8.683	5000	17	10.803	9.127	53.689	0.62	2	Medium	0.069		BARR1_SH3	BARR1-393_MINCYS	61	79	VYVTLTVAFRYGREDLDVL	2228.18	8.6739	5000	17	10.803	9.117	53.631	0.035	2	Medium	0.004	0.872471
BARR1_ONLY	BARR1-393_MINCYS	61	79	VYVTLTVAFRYGREDLDVL	2228.18	8.6293	MAX	17	17	10.712	63.009	1.302	2	Medium	0.145		BARR1_SH3	BARR1-393_MINCYS	61	79	VYVTLTVAFRYGREDLDVL	2228.18	8.6293	MAX	17	17	10.712	63.009	1.302	2	Medium	0.145
BARR1_ONLY	BARR1-393_MINCYS	63	66	VTLT	432.258	3.2168	0	2	0	0	0	n/a	1	Medium	0		BARR1_SH3	BARR1-393_MINCYS	63	66	VTLT	432.258	3.2168	0	2	0	0	0	n/a	1	Medium	0
BARR1_ONLY	BARR1-393_MINCYS	63	66	VTLT	432.258	3.2738	300	2	0.068	0.021	1.07	0.018	3	Medium	0.007		BARR1_SH3	BARR1-393_MINCYS	63	66	VTLT	432.258	3.288	300	2	0.068	0.077	3.845	0.239	3	Medium	0.096	0.422829
BARR1_ONLY	BARR1-393_MINCYS	63	66	VTLT	432.258	3.2907	1000	2	0.218	0.022	1.092	0.014	3	Medium	0.006		BARR1_SH3	BARR1-393_MINCYS	63	66	VTLT	432.258	3.1979	1000	2	0.218	0.032	1.605	0.027	2	Medium	0.003	0.0778913
BARR1_ONLY	BARR1-393_MINCYS	63	66	VTLT	432.258	3.2965	5000	2	0.874	0.041	2.056	0.015	3	Medium	0.006		BARR1_SH3	BARR1-393_MINCYS	63	66	VTLT	432.258	3.1855	5000	2	0.874	0.043	2.143	0.099	2	Medium	0.011	0.86474
BARR1_ONLY	BARR1-393_MINCYS	63	66	VTLT	432.258	3.249	MAX	2	2	1.954	97.683	0.007	2	Medium	0.001		BARR1_SH3	BARR1-393_MINCYS	63	66	VTLT	432.258	3.3489	MAX	2	2	1.959	97.931	0.157	2	Medium	0.017
BARR1_ONLY	BARR1-393_MINCYS	65	72	LTVAFRYG	925.502	8.9771	0	6	0	0	0	n/a	1	High	0		BARR1_SH3	BARR1-393_MINCYS	65	72	LTVAFRYG	925.502	8.9771	0	6	0	0	0	n/a	1	High	0
BARR1_ONLY	BARR1-393_MINCYS	65	72	LTVAFRYG	925.502	8.8121	300	6	0.399	2.318	38.635	0.15	3	High	0.06		BARR1_SH3	BARR1-393_MINCYS	65	72	LTVAFRYG	925.502	8.8291	300	6	0.399	2.312	38.538	0.032	3	Medium	0.013	0.884107
BARR1_ONLY	BARR1-393_MINCYS	65	72	LTVAFRYG	925.502	8.8155	1000	6	1.216	2.665	44.41	0.107	3	High	0.043		BARR1_SH3	BARR1-393_MINCYS	65	72	LTVAFRYG	925.502	8.8186	1000	6	1.216	2.702	45.025	0.183	3	Medium	0.074	0.50368
BARR1_ONLY	BARR1-393_MINCYS	65	72	LTVAFRYG	925.502	8.877	5000	6	3.891	3.121	52.021	0.075	3	High	0.03		BARR1_SH3	BARR1-393_MINCYS	65	72	LTVAFRYG	925.502	8.7958	5000	6	3.891	3.115	51.923	0.136	3	Medium	0.055	0.88106
BARR1_ONLY	BARR1-393_MINCYS	65	72	LTVAFRYG	925.502	8.7646	MAX	6	6	3.45	57.507	0.047	2	High	0.03		BARR1_SH3	BARR1-393_MINCYS	65	72	LTVAFRYG	925.502	8.7646	MAX	6	6	3.45	57.507	0.047	2	High	0.03
BARR1_ONLY	BARR1-393_MINCYS	65	76	LTVAFRYGREDL	1438.76	9.693	0	10	0	0	0	n/a	1	Medium	0		BARR1_SH3	BARR1-393_MINCYS	65	76	LTVAFRYGREDL	1438.76	9.693	0	10	0	0	0	n/a	1	Medium	0
BARR1_ONLY	BARR1-393_MINCYS	65	76	LTVAFRYGREDL	1438.76	9.8021	300	10	1.035	3.598	35.983	0.545	3	Medium	0.22		BARR1_SH3	BARR1-393_MINCYS	65	76	LTVAFRYGREDL	1438.76	9.7159	300	10	1.035	3.464	34.644	0.204	3	Medium	0.082	0.406934
BARR1_ONLY	BARR1-393_MINCYS	65	76	LTVAFRYGREDL	1438.76	9.8052	1000	10	2.848	3.911	39.112	0.382	3	Medium	0.154		BARR1_SH3	BARR1-393_MINCYS	65	76	LTVAFRYGREDL	1438.76	9.7513	1000	10	2.848	4.064	40.644	0.724	3	Medium	0.291	0.47875
BARR1_ONLY	BARR1-393_MINCYS	65	76	LTVAFRYGREDL	1438.76	9.8142	5000	10	7.337	4.34	43.396	0.256	3	Medium	0.103		BARR1_SH3	BARR1-393_MINCYS	65	76	LTVAFRYGREDL	1438.76	9.7613	5000	10	7.337	4.439	44.39	0.548	3	Medium	0.221	0.533372
BARR1_ONLY	BARR1-393_MINCYS	65	76	LTVAFRYGREDL	1438.76	9.6412	MAX	10	10	6.702	67.02	1.764	2	Medium	0.196		BARR1_SH3	BARR1-393_MINCYS	65	76	LTVAFRYGREDL	1438.76	9.6412	MAX	10	10	6.702	67.02	1.764	2	Medium	0.196
BARR1_ONLY	BARR1-393_MINCYS	65	79	LTVAFRYGREDLDVL	1765.94	7.3568	0	13	0	0	0	n/a	1	Medium	0		BARR1_SH3	BARR1-393_MINCYS	65	79	LTVAFRYGREDLDVL	1765.94	7.3568	0	13	0	0	0	n/a	1	Medium	0
BARR1_ONLY	BARR1-393_MINCYS	65	79	LTVAFRYGREDLDVL	1765.94	7.3728	300	13	1.232	4.872	37.481	0.047	2	Medium	0.005		BARR1_SH3	BARR1-393_MINCYS	65	79	LTVAFRYGREDLDVL	1765.94	7.2195	300	13	1.232	4.779	36.763	0.157	3	Medium	0.063	0.123317
BARR1_ONLY	BARR1-393_MINCYS	65	79	LTVAFRYGREDLDVL	1765.94	7.3769	1000	13	3.443	5.142	39.554	0.094	3	Medium	0.038		BARR1_SH3	BARR1-393_MINCYS	65	79	LTVAFRYGREDLDVL	1765.94	7.1939	1000	13	3.443	5.069	38.991	0.095	3	Medium	0.038	0.0777109
BARR1_ONLY	BARR1-393_MINCYS	65	79	LTVAFRYGREDLDVL	1765.94	7.3735	5000	13	9.189	5.604	43.11	0.253	3	Medium	0.102		BARR1_SH3	BARR1-393_MINCYS	65	79	LTVAFRYGREDLDVL	1765.94	7.2097	5000	13	9.189	5.362	41.248	0.033	3	Medium	0.013	0.0521404
BARR1_ONLY	BARR1-393_MINCYS	65	79	LTVAFRYGREDLDVL	1765.94	7.1301	MAX	13	13	9.363	72.022	0.372	2	Medium	0.041		BARR1_SH3	BARR1-393_MINCYS	65	79	LTVAFRYGREDLDVL	1765.94	7.1301	MAX	13	13	9.363	72.022	0.372	2	Medium	0.041
BARR1_ONLY	BARR1-393_MINCYS	66	76	TVAFRYGREDL	1325.67	8.6746	0	9	0	0	0	n/a	1	High	0		BARR1_SH3	BARR1-393_MINCYS	66	76	TVAFRYGREDL	1325.67	8.6746	0	9	0	0	0	n/a	1	High	0
BARR1_ONLY	BARR1-393_MINCYS	66	76	TVAFRYGREDL	1325.67	8.6308	300	9	1.014	3.466	38.513	0.175	3	High	0.07		BARR1_SH3	BARR1-393_MINCYS	66	76	TVAFRYGREDL	1325.67	8.6339	300	9	1.014	3.423	38.028	0.088	3	High	0.035	0.409128
BARR1_ONLY	BARR1-393_MINCYS	66	76	TVAFRYGREDL	1325.67	8.6455	1000	9	2.779	3.754	41.713	0.139	3	High	0.056		BARR1_SH3	BARR1-393_MINCYS	66	76	TVAFRYGREDL	1325.67	8.6288	1000	9	2.779	3.769	41.88	0.198	3	High	0.08	0.803597
BARR1_ONLY	BARR1-393_MINCYS	66	76	TVAFRYGREDL	1325.67	8.6705	5000	9	7.036	4.05	44.995	0.095	3	High	0.038		BARR1_SH3	BARR1-393_MINCYS	66	76	TVAFRYGREDL	1325.67	8.578	5000	9	7.036	3.988	44.307	0.142	3	High	0.057	0.203168
BARR1_ONLY	BARR1-393_MINCYS	66	76	TVAFRYGREDL	1325.67	8.5529	MAX	9	9	5.999	66.657	0.038	2	High	0.036		BARR1_SH3	BARR1-393_MINCYS	66	76	TVAFRYGREDL	1325.67	8.5529	MAX	9	9	5.999	66.657	0.038	2	High	0.036
BARR1_ONLY	BARR1-393_MINCYS	66	78	TVAFRYGREDLDV	1539.77	9.3344	0	11	0	0	0	n/a	1	Medium	0		BARR1_SH3	BARR1-393_MINCYS	66	78	TVAFRYGREDLDV	1539.77	9.3344	0	11	0	0	0	n/a	1	Medium	0
BARR1_ONLY	BARR1-393_MINCYS	66	78	TVAFRYGREDLDV	1539.77	9.4116	300	11	1.181	4.793	43.572	1.268	3	Medium	0.511		BARR1_SH3	BARR1-393_MINCYS	66	78	TVAFRYGREDLDV	1539.77	9.3449	300	11	1.181	4.625	42.047	0.841	3	Medium	0.339	0.663609
BARR1_ONLY	BARR1-393_MINCYS	66	78	TVAFRYGREDLDV	1539.77	9.4622	1000	11	3.276	5.303	48.208	0.419	3	Medium	0.168		BARR1_SH3	BARR1-393_MINCYS	66	78	TVAFRYGREDLDV	1539.77	9.3827	1000	11	3.276	4.991	45.374	0.356	3	Medium	0.143	0.0726947
BARR1_ONLY	BARR1-393_MINCYS	66	78	TVAFRYGREDLDV	1539.77	9.5017	5000	11	8.487	5.512	50.111	0.566	3	Medium	0.228		BARR1_SH3	BARR1-393_MINCYS	66	78	TVAFRYGREDLDV	1539.77	9.3566	5000	11	8.487	5.314	48.31	0.179	3	Medium	0.072	0.267683
BARR1_ONLY	BARR1-393_MINCYS	66	78	TVAFRYGREDLDV	1539.77	9.4122	MAX	11	11	7.483	68.024	0.634	2	Medium	0.071		BARR1_SH3	BARR1-393_MINCYS	66	78	TVAFRYGREDLDV	1539.77	9.4122	MAX	11	11	7.483	68.024	0.634	2	Medium	0.071
BARR1_ONLY	BARR1-393_MINCYS	67	76	VAFRYGREDL	1224.63	8.5095	0	8	0	0	0	n/a	1	High	0		BARR1_SH3	BARR1-393_MINCYS	67	76	VAFRYGREDL	1224.63	8.5095	0	8	0	0	0	n/a	1	High	0
BARR1_ONLY	BARR1-393_MINCYS	67	76	VAFRYGREDL	1224.63	8.4663	300	8	0.905	3.485	43.566	0.246	3	Medium	0.099		BARR1_SH3	BARR1-393_MINCYS	67	76	VAFRYGREDL	1224.63	8.4247	300	8	0.905	3.479	43.482	0.115	3	Medium	0.046	0.922301
BARR1_ONLY	BARR1-393_MINCYS	67	76	VAFRYGREDL	1224.63	8.4114	1000	8	2.461	3.767	47.086	0.178	3	Medium	0.072		BARR1_SH3	BARR1-393_MINCYS	67	76	VAFRYGREDL	1224.63	8.4111	1000	8	2.461	3.812	47.652	0.292	3	Medium	0.118	0.605581
BARR1_ONLY	BARR1-393_MINCYS	67	76	VAFRYGREDL	1224.63	8.4752	5000	8	6.183	4.057	50.707	0.091	3	Medium	0.037		BARR1_SH3	BARR1-393_MINCYS	67	76	VAFRYGREDL	1224.63	8.4158	5000	8	6.183	4.039	50.486	0.055	3	Medium	0.022	0.522171
BARR1_ONLY	BARR1-393_MINCYS	67	76	VAFRYGREDL	1224.63	8.3419	MAX	8	8	5.156	64.447	0.106	2	Medium	0.067		BARR1_SH3	BARR1-393_MINCYS	67	76	VAFRYGREDL	1224.63	8.3419	MAX	8	8	5.156	64.447	0.106	2	Medium	0.067
BARR1_ONLY	BARR1-393_MINCYS	69	76	FRYGREDL	1054.52	7.8784	0	6	0	0	0	n/a	1	Medium	0		BARR1_SH3	BARR1-393_MINCYS	69	76	FRYGREDL	1054.52	7.7959	0	6	0	0	0	n/a	1	Medium	0
BARR1_ONLY	BARR1-393_MINCYS	69	76	FRYGREDL	1054.52	7.7439	300	6	0.774	3.364	56.063	0.183	3	Medium	0.074		BARR1_SH3	BARR1-393_MINCYS	69	76	FRYGREDL	1054.52	7.7552	300	6	0.774	3.322	55.368	0.221	3	Medium	0.089	0.566957
BARR1_ONLY	BARR1-393_MINCYS	69	76	FRYGREDL	1054.52	7.7814	1000	6	2.056	3.596	59.935	0.221	3	Medium	0.089		BARR1_SH3	BARR1-393_MINCYS	69	76	FRYGREDL	1054.52	7.6626	1000	6	2.056	3.644	60.726	0.151	3	Medium	0.061	0.493544
BARR1_ONLY	BARR1-393_MINCYS	69	76	FRYGREDL	1054.52	7.7946	5000	6	4.833	3.724	62.064	0.064	3	Medium	0.026		BARR1_SH3	BARR1-393_MINCYS	69	76	FRYGREDL	1054.52	7.6927	5000	6	4.833	3.687	61.453	0.112	3	Medium	0.045	0.30411
BARR1_ONLY	BARR1-393_MINCYS	69	76	FRYGREDL	1054.52	7.2592	MAX	6	6	3.688	61.467	0.109	2	Medium	0.012		BARR1_SH3	BARR1-393_MINCYS	69	76	FRYGREDL	1054.52	7.4862	MAX	6	6	3.49	58.164	0.068	2	Medium	0.043
BARR1_ONLY	BARR1-393_MINCYS	70	76	RYGREDL	907.451	3.7933	0	5	0	0	0	n/a	1	High	0		BARR1_SH3	BARR1-393_MINCYS	70	76	RYGREDL	907.451	3.7933	0	5	0	0	0	n/a	1	High	0
BARR1_ONLY	BARR1-393_MINCYS	70	76	RYGREDL	907.451	3.7314	300	5	0.713	3.199	63.979	0.182	3	High	0.073		BARR1_SH3	BARR1-393_MINCYS	70	76	RYGREDL	907.451	3.511	300	5	0.713	3.128	62.551	0.108	3	Medium	0.043	0.235255
BARR1_ONLY	BARR1-393_MINCYS	70	76	RYGREDL	907.451	3.6952	1000	5	1.868	3.257	65.13	0.091	3	Medium	0.037		BARR1_SH3	BARR1-393_MINCYS	70	76	RYGREDL	907.451	3.6197	1000	5	1.868	3.361	67.223	0.189	3	Medium	0.076	0.124753
BARR1_ONLY	BARR1-393_MINCYS	70	76	RYGREDL	907.451	3.854	5000	5	4.184	3.223	64.46	0.043	3	Medium	0.017		BARR1_SH3	BARR1-393_MINCYS	70	76	RYGREDL	907.451	3.56	5000	5	4.184	3.26	65.198	0.038	3	Medium	0.015	0.0511071
BARR1_ONLY	BARR1-393_MINCYS	70	76	RYGREDL	907.451	3.3614	MAX	5	5	3.21	64.196	0.128	2	High	0.014		BARR1_SH3	BARR1-393_MINCYS	70	76	RYGREDL	907.451	3.4989	MAX	5	5	3.111	62.218	0.049	2	High	0.005
BARR1_ONLY	BARR1-393_MINCYS	74	89	EDLDVLGLTFRKDLFV	1879.01	9.4354	0	14	0	0	0	n/a	1	Medium	0		BARR1_SH3	BARR1-393_MINCYS	74	89	EDLDVLGLTFRKDLFV	1879.01	9.4354	0	14	0	0	0	n/a	1	Medium	0
BARR1_ONLY	BARR1-393_MINCYS	74	89	EDLDVLGLTFRKDLFV	1879.01	9.3978	300	14	1.01	4.647	33.194	0.17	3	Medium	0.068		BARR1_SH3	BARR1-393_MINCYS	74	89	EDLDVLGLTFRKDLFV	1879.01	9.5847	300	14	1.01	4.552	32.518	0.152	3	Medium	0.061	0.148886
BARR1_ONLY	BARR1-393_MINCYS	74	89	EDLDVLGLTFRKDLFV	1879.01	9.4149	1000	14	3.001	4.824	34.459	0.214	3	Medium	0.086		BARR1_SH3	BARR1-393_MINCYS	74	89	EDLDVLGLTFRKDLFV	1879.01	9.2627	1000	14	3.001	4.871	34.79	0.284	3	Medium	0.114	0.607236
BARR1_ONLY	BARR1-393_MINCYS	74	89	EDLDVLGLTFRKDLFV	1879.01	9.4292	5000	14	9.074	5.272	37.657	0.335	3	Medium	0.135		BARR1_SH3	BARR1-393_MINCYS	74	89	EDLDVLGLTFRKDLFV	1879.01	9.3062	5000	14	9.074	5.278	37.701	0.336	3	Medium	0.135	0.957955
BARR1_ONLY	BARR1-393_MINCYS	74	89	EDLDVLGLTFRKDLFV	1879.01	9.272	MAX	14	14	9.671	69.081	0.135	2	Medium	0.129		BARR1_SH3	BARR1-393_MINCYS	74	89	EDLDVLGLTFRKDLFV	1879.01	9.272	MAX	14	14	9.671	69.077	0.135	2	Medium	0.128
BARR1_ONLY	BARR1-393_MINCYS	76	109	LDVLGLTFRKDLFVANVQSFPPAPEDKKPLTRLQ	3852.13	6.9458	0	28	0	0	0	n/a	1	High	0		BARR1_SH3	BARR1-393_MINCYS	76	109	LDVLGLTFRKDLFVANVQSFPPAPEDKKPLTRLQ	3852.13	6.9047	0	28	0	0	0	n/a	1	Medium	0
BARR1_ONLY	BARR1-393_MINCYS	76	109	LDVLGLTFRKDLFVANVQSFPPAPEDKKPLTRLQ	3852.13	6.938	300	28	2.34	13.042	46.579	0.771	3	Medium	0.31		BARR1_SH3	BARR1-393_MINCYS	76	109	LDVLGLTFRKDLFVANVQSFPPAPEDKKPLTRLQ	3852.13	6.9878	300	28	2.34	12.594	44.98	0.789	2	Medium	0.088	0.119277
BARR1_ONLY	BARR1-393_MINCYS	76	109	LDVLGLTFRKDLFVANVQSFPPAPEDKKPLTRLQ	3852.13	6.886	1000	28	6.701	13.71	48.964	0.058	3	Medium	0.023		BARR1_SH3	BARR1-393_MINCYS	76	109	LDVLGLTFRKDLFVANVQSFPPAPEDKKPLTRLQ	3852.13	7.0394	1000	28	6.701	13.356	47.7	0.845	2	Medium	0.094	0.10676
BARR1_ONLY	BARR1-393_MINCYS	76	109	LDVLGLTFRKDLFVANVQSFPPAPEDKKPLTRLQ	3852.13	6.8545	5000	28	18.827	14.977	53.49	0.417	2	Medium	0.046		BARR1_SH3	BARR1-393_MINCYS	76	109	LDVLGLTFRKDLFVANVQSFPPAPEDKKPLTRLQ	3852.13	6.9345	5000	28	18.827	14.863	53.083	0.361	2	Medium	0.04	0.122448
BARR1_ONLY	BARR1-393_MINCYS	76	109	LDVLGLTFRKDLFVANVQSFPPAPEDKKPLTRLQ	3852.13	6.772	MAX	28	28	19.831	70.824	0.128	2	Medium	0.014		BARR1_SH3	BARR1-393_MINCYS	76	109	LDVLGLTFRKDLFVANVQSFPPAPEDKKPLTRLQ	3852.13	6.847	MAX	28	28	19.749	70.532	1.039	2	Medium	0.116
BARR1_ONLY	BARR1-393_MINCYS	77	83	DVLGLTF	763.412	13.4682	0	5	0	0	0	n/a	1	Medium	0		BARR1_SH3	BARR1-393_MINCYS	77	83	DVLGLTF	763.412	13.4682	0	5	0	0	0	n/a	1	Medium	0
BARR1_ONLY	BARR1-393_MINCYS	77	83	DVLGLTF	763.412	13.5539	300	5	0.301	3.248	64.956	0.061	3	Medium	0.024		BARR1_SH3	BARR1-393_MINCYS	77	83	DVLGLTF	763.412	13.5507	300	5	0.301	3.175	63.495	0.135	3	Medium	0.054	0.131183
BARR1_ONLY	BARR1-393_MINCYS	77	83	DVLGLTF	763.412	13.5483	1000	5	0.921	3.285	65.695	0.076	3	Medium	0.03		BARR1_SH3	BARR1-393_MINCYS	77	83	DVLGLTF	763.412	13.5964	1000	5	0.921	3.254	65.084	0.173	3	Medium	0.07	0.540555
BARR1_ONLY	BARR1-393_MINCYS	77	83	DVLGLTF	763.412	13.5457	5000	5	3.035	3.301	66.021	0.024	3	Medium	0.01		BARR1_SH3	BARR1-393_MINCYS	77	83	DVLGLTF	763.412	13.6042	5000	5	3.035	3.218	64.357	0.182	3	Medium	0.073	0.185669
BARR1_ONLY	BARR1-393_MINCYS	77	83	DVLGLTF	763.412	13.4308	MAX	5	5	3.564	71.279	0.36	2	Medium	0.04		BARR1_SH3	BARR1-393_MINCYS	77	83	DVLGLTF	763.412	13.4058	MAX	5	5	3.566	71.312	0.173	2	Medium	0.019
BARR1_ONLY	BARR1-393_MINCYS	77	87	DVLGLTFRKDL	1275.72	11.265	0	9	0	0	0	n/a	1	High	0		BARR1_SH3	BARR1-393_MINCYS	77	87	DVLGLTFRKDL	1275.72	11.265	0	9	0	0	0	n/a	1	High	0
BARR1_ONLY	BARR1-393_MINCYS	77	87	DVLGLTFRKDL	1275.72	11.1687	300	9	0.703	5.265	58.497	0.05	3	High	0.02		BARR1_SH3	BARR1-393_MINCYS	77	87	DVLGLTFRKDL	1275.72	11.1856	300	9	0.703	5.154	57.268	0.174	3	High	0.07	0.102714
BARR1_ONLY	BARR1-393_MINCYS	77	87	DVLGLTFRKDL	1275.72	11.1974	1000	9	2.065	5.45	60.553	0.082	3	High	0.033		BARR1_SH3	BARR1-393_MINCYS	77	87	DVLGLTFRKDL	1275.72	11.1667	1000	9	2.065	5.438	60.424	0.419	3	High	0.169	0.916997
BARR1_ONLY	BARR1-393_MINCYS	77	87	DVLGLTFRKDL	1275.72	11.1641	5000	9	6.059	5.889	65.437	0.068	3	High	0.027		BARR1_SH3	BARR1-393_MINCYS	77	87	DVLGLTFRKDL	1275.72	11.126	5000	9	6.059	5.775	64.165	0.254	3	High	0.102	0.185695
BARR1_ONLY	BARR1-393_MINCYS	77	87	DVLGLTFRKDL	1275.72	11.0613	MAX	9	9	6.322	70.248	0.092	2	High	0.01		BARR1_SH3	BARR1-393_MINCYS	77	87	DVLGLTFRKDL	1275.72	11.0571	MAX	9	9	6.329	70.322	0.009	2	High	0.001
BARR1_ONLY	BARR1-393_MINCYS	77	88	DVLGLTFRKDLF	1422.79	12.9456	0	10	0	0	0	n/a	1	High	0		BARR1_SH3	BARR1-393_MINCYS	77	88	DVLGLTFRKDLF	1422.79	12.9456	0	10	0	0	0	n/a	1	High	0
BARR1_ONLY	BARR1-393_MINCYS	77	88	DVLGLTFRKDLF	1422.79	12.8846	300	10	0.754	5.628	56.276	0.042	3	Medium	0.017		BARR1_SH3	BARR1-393_MINCYS	77	88	DVLGLTFRKDLF	1422.79	12.8703	300	10	0.754	5.513	55.133	0.075	3	High	0.03	0.00931147
BARR1_ONLY	BARR1-393_MINCYS	77	88	DVLGLTFRKDLF	1422.79	12.89	1000	10	2.226	5.996	59.958	0.024	3	Medium	0.01		BARR1_SH3	BARR1-393_MINCYS	77	88	DVLGLTFRKDLF	1422.79	12.856	1000	10	2.226	5.988	59.884	0.266	3	High	0.107	0.916619
BARR1_ONLY	BARR1-393_MINCYS	77	88	DVLGLTFRKDLF	1422.79	12.9044	5000	10	6.641	6.474	64.74	0.084	3	Medium	0.034		BARR1_SH3	BARR1-393_MINCYS	77	88	DVLGLTFRKDLF	1422.79	12.8706	5000	10	6.641	6.36	63.599	0.105	3	High	0.042	0.0236504
BARR1_ONLY	BARR1-393_MINCYS	77	88	DVLGLTFRKDLF	1422.79	12.7922	MAX	10	10	6.975	69.751	0.079	2	Medium	0.075		BARR1_SH3	BARR1-393_MINCYS	77	88	DVLGLTFRKDLF	1422.79	12.7909	MAX	10	10	6.977	69.774	0.075	2	Medium	0.072
BARR1_ONLY	BARR1-393_MINCYS	80	88	GLTFRKDLF	1095.61	10.7681	0	7	0	0	0	n/a	1	High	0		BARR1_SH3	BARR1-393_MINCYS	80	88	GLTFRKDLF	1095.61	10.7681	0	7	0	0	0	n/a	1	High	0
BARR1_ONLY	BARR1-393_MINCYS	80	88	GLTFRKDLF	1095.61	10.7001	300	7	0.538	3.824	54.625	0.272	3	High	0.11		BARR1_SH3	BARR1-393_MINCYS	80	88	GLTFRKDLF	1095.61	10.7031	300	7	0.538	3.724	53.198	0.261	3	High	0.105	0.318419
BARR1_ONLY	BARR1-393_MINCYS	80	88	GLTFRKDLF	1095.61	10.6313	1000	7	1.576	4.224	60.349	0.314	3	High	0.126		BARR1_SH3	BARR1-393_MINCYS	80	88	GLTFRKDLF	1095.61	10.6669	1000	7	1.576	4.152	59.32	0.412	3	High	0.166	0.583928
BARR1_ONLY	BARR1-393_MINCYS	80	88	GLTFRKDLF	1095.61	10.7792	5000	7	4.638	4.685	66.927	0.157	3	High	0.063		BARR1_SH3	BARR1-393_MINCYS	80	88	GLTFRKDLF	1095.61	10.6434	5000	7	4.638	4.585	65.503	0.269	3	High	0.108	0.256842
BARR1_ONLY	BARR1-393_MINCYS	80	88	GLTFRKDLF	1095.61	10.6032	MAX	7	7	4.859	69.416	0.012	2	High	0.001		BARR1_SH3	BARR1-393_MINCYS	80	88	GLTFRKDLF	1095.61	10.6074	MAX	7	7	4.865	69.5	0.087	2	High	0.01
BARR1_ONLY	BARR1-393_MINCYS	81	88	LTFRKDLF	1038.59	10.3132	0	6	0	0	0	n/a	1	High	0		BARR1_SH3	BARR1-393_MINCYS	81	88	LTFRKDLF	1038.59	10.3132	0	6	0	0	0	n/a	1	High	0
BARR1_ONLY	BARR1-393_MINCYS	81	88	LTFRKDLF	1038.59	10.3738	300	6	0.5	3.113	51.89	0.264	3	High	0.106		BARR1_SH3	BARR1-393_MINCYS	81	88	LTFRKDLF	1038.59	10.3016	300	6	0.5	3.036	50.605	0.151	3	High	0.061	0.351388
BARR1_ONLY	BARR1-393_MINCYS	81	88	LTFRKDLF	1038.59	10.3661	1000	6	1.454	3.485	58.077	0.205	3	High	0.083		BARR1_SH3	BARR1-393_MINCYS	81	88	LTFRKDLF	1038.59	10.2902	1000	6	1.454	3.45	57.504	0.387	3	High	0.156	0.75764
BARR1_ONLY	BARR1-393_MINCYS	81	88	LTFRKDLF	1038.59	10.4	5000	6	4.16	3.961	66.021	0.19	3	High	0.076		BARR1_SH3	BARR1-393_MINCYS	81	88	LTFRKDLF	1038.59	10.3001	5000	6	4.16	3.879	64.658	0.262	3	High	0.106	0.343717
BARR1_ONLY	BARR1-393_MINCYS	81	88	LTFRKDLF	1038.59	10.2367	MAX	6	6	4.104	68.392	0.06	2	High	0.038		BARR1_SH3	BARR1-393_MINCYS	81	88	LTFRKDLF	1038.59	10.2534	MAX	6	6	4.104	68.395	0.06	2	High	0.038
BARR1_ONLY	BARR1-393_MINCYS	81	90	LTFRKDLFVA	1208.69	11.6781	0	8	0	0	0	n/a	1	High	0		BARR1_SH3	BARR1-393_MINCYS	81	90	LTFRKDLFVA	1208.69	11.6781	0	8	0	0	0	n/a	1	High	0
BARR1_ONLY	BARR1-393_MINCYS	81	90	LTFRKDLFVA	1208.69	11.7074	300	8	0.628	4.562	57.027	0.203	2	High	0.023		BARR1_SH3	BARR1-393_MINCYS	81	90	LTFRKDLFVA	1208.69	11.6701	300	8	0.628	4.43	55.373	0.2	2	High	0.022	0.0275829
BARR1_ONLY	BARR1-393_MINCYS	81	90	LTFRKDLFVA	1208.69	11.5794	1000	8	1.836	4.87	60.871	0.156	3	Medium	0.063		BARR1_SH3	BARR1-393_MINCYS	81	90	LTFRKDLFVA	1208.69	11.5853	1000	8	1.836	4.828	60.344	0.465	3	High	0.187	0.74129
BARR1_ONLY	BARR1-393_MINCYS	81	90	LTFRKDLFVA	1208.69	11.6858	5000	8	5.293	5.341	66.767	0.147	3	High	0.059		BARR1_SH3	BARR1-393_MINCYS	81	90	LTFRKDLFVA	1208.69	11.6034	5000	8	5.293	5.209	65.11	0.365	3	Medium	0.147	0.255582
BARR1_ONLY	BARR1-393_MINCYS	81	90	LTFRKDLFVA	1208.69	11.5152	MAX	8	8	5.673	70.916	0.281	2	High	0.031		BARR1_SH3	BARR1-393_MINCYS	81	90	LTFRKDLFVA	1208.69	11.5152	MAX	8	8	5.673	70.916	0.281	2	High	0.031
BARR1_ONLY	BARR1-393_MINCYS	81	93	LTFRKDLFVANVQ	1549.86	3.4366	0	11	0	0	0	n/a	1	Medium	0		BARR1_SH3	BARR1-393_MINCYS	81	93	LTFRKDLFVANVQ	1549.86	3.4366	0	11	0	0	0	n/a	1	Medium	0
BARR1_ONLY	BARR1-393_MINCYS	81	93	LTFRKDLFVANVQ	1549.86	3.4468	300	11	0.859	4.444	40.402	0.299	3	Medium	0.12		BARR1_SH3	BARR1-393_MINCYS	81	93	LTFRKDLFVANVQ	1549.86	3.3214	300	11	0.859	4.401	40.01	0.226	3	Medium	0.091	0.647996
BARR1_ONLY	BARR1-393_MINCYS	81	93	LTFRKDLFVANVQ	1549.86	3.4022	1000	11	2.518	5.04	45.822	0.241	3	Medium	0.097		BARR1_SH3	BARR1-393_MINCYS	81	93	LTFRKDLFVANVQ	1549.86	3.5251	1000	11	2.518	4.607	41.878	0.382	3	Medium	0.154	0.0203764
BARR1_ONLY	BARR1-393_MINCYS	81	93	LTFRKDLFVANVQ	1549.86	3.5334	5000	11	7.295	5.129	46.625	0.134	3	Medium	0.054		BARR1_SH3	BARR1-393_MINCYS	81	93	LTFRKDLFVANVQ	1549.86	3.2413	5000	11	7.295	4.828	43.893	0.076	3	Medium	0.031	0.00282974
BARR1_ONLY	BARR1-393_MINCYS	81	93	LTFRKDLFVANVQ	1549.86	3.1824	MAX	11	11	7.114	64.67	0.456	2	Medium	0.051		BARR1_SH3	BARR1-393_MINCYS	81	93	LTFRKDLFVANVQ	1549.86	3.1699	MAX	11	11	7.134	64.851	0.327	2	Medium	0.036
BARR1_ONLY	BARR1-393_MINCYS	83	87	FRKDL	677.386	2.7226	0	3	0	0	0	n/a	1	Medium	0		BARR1_SH3	BARR1-393_MINCYS	83	87	FRKDL	677.386	2.7226	0	3	0	0	0	n/a	1	Medium	0
BARR1_ONLY	BARR1-393_MINCYS	83	87	FRKDL	677.386	2.7717	300	3	0.342	1.397	46.569	0.038	3	Medium	0.015		BARR1_SH3	BARR1-393_MINCYS	83	87	FRKDL	677.386	2.6355	300	3	0.342	1.452	48.403	0.379	3	Medium	0.152	0.596441
BARR1_ONLY	BARR1-393_MINCYS	83	87	FRKDL	677.386	2.761	1000	3	0.959	1.548	51.609	0.126	3	Medium	0.051		BARR1_SH3	BARR1-393_MINCYS	83	87	FRKDL	677.386	2.7603	1000	3	0.959	1.602	53.404	0.11	3	Medium	0.044	0.239331
BARR1_ONLY	BARR1-393_MINCYS	83	87	FRKDL	677.386	2.7752	5000	3	2.381	1.933	64.434	0.013	3	Medium	0.005		BARR1_SH3	BARR1-393_MINCYS	83	87	FRKDL	677.386	2.5698	5000	3	2.381	1.988	66.253	0.075	3	Medium	0.03	0.0847548
BARR1_ONLY	BARR1-393_MINCYS	83	87	FRKDL	677.386	2.6618	MAX	3	3	2.246	74.864	0.023	2	Medium	0.003		BARR1_SH3	BARR1-393_MINCYS	83	87	FRKDL	677.386	2.6618	MAX	3	3	2.246	74.864	0.023	2	Medium	0.003
BARR1_ONLY	BARR1-393_MINCYS	83	88	FRKDLF	824.455	8.7019	0	4	0	0	0	n/a	1	High	0		BARR1_SH3	BARR1-393_MINCYS	83	88	FRKDLF	824.455	8.7019	0	4	0	0	0	n/a	1	High	0
BARR1_ONLY	BARR1-393_MINCYS	83	88	FRKDLF	824.455	8.6197	300	4	0.393	1.691	42.277	0.088	3	Medium	0.035		BARR1_SH3	BARR1-393_MINCYS	83	88	FRKDLF	824.455	8.6311	300	4	0.393	1.656	41.395	0.115	3	Medium	0.046	0.358
BARR1_ONLY	BARR1-393_MINCYS	83	88	FRKDLF	824.455	8.6595	1000	4	1.119	2.021	50.519	0.102	3	Medium	0.041		BARR1_SH3	BARR1-393_MINCYS	83	88	FRKDLF	824.455	8.6399	1000	4	1.119	2.025	50.63	0.245	3	Medium	0.099	0.947813
BARR1_ONLY	BARR1-393_MINCYS	83	88	FRKDLF	824.455	8.704	5000	4	2.963	2.461	61.536	0.13	3	Medium	0.052		BARR1_SH3	BARR1-393_MINCYS	83	88	FRKDLF	824.455	8.6896	5000	4	2.963	2.429	60.725	0.241	3	Medium	0.097	0.644908
BARR1_ONLY	BARR1-393_MINCYS	83	88	FRKDLF	824.455	8.5356	MAX	4	4	2.565	64.118	0.146	2	Medium	0.092		BARR1_SH3	BARR1-393_MINCYS	83	88	FRKDLF	824.455	8.5356	MAX	4	4	2.565	64.118	0.146	2	Medium	0.092
BARR1_ONLY	BARR1-393_MINCYS	84	102	RKDLFVANVQSFPPAPEDK	2157.12	3.3538	0	14	0	0	0	n/a	1	Medium	0		BARR1_SH3	BARR1-393_MINCYS	84	102	RKDLFVANVQSFPPAPEDK	2157.12	3.3538	0	14	0	0	0	n/a	1	Medium	0
BARR1_ONLY	BARR1-393_MINCYS	84	102	RKDLFVANVQSFPPAPEDK	2157.12	3.5584	300	14	1.545	7.24	51.711	0.067	3	Medium	0.027		BARR1_SH3	BARR1-393_MINCYS	84	102	RKDLFVANVQSFPPAPEDK	2157.12	3.5365	300	14	1.545	6.939	49.562	0.052	2	Medium	0.006	0.00162303
BARR1_ONLY	BARR1-393_MINCYS	84	102	RKDLFVANVQSFPPAPEDK	2157.12	3.4274	1000	14	4.244	7.793	55.668	0.328	3	Medium	0.132		BARR1_SH3	BARR1-393_MINCYS	84	102	RKDLFVANVQSFPPAPEDK	2157.12	3.6873	1000	14	4.244	7.515	53.68	0.004	2	Medium	0	0.0676761
BARR1_ONLY	BARR1-393_MINCYS	84	102	RKDLFVANVQSFPPAPEDK	2157.12	3.5948	5000	14	10.41	8.445	60.322	0.415	3	Medium	0.167		BARR1_SH3	BARR1-393_MINCYS	84	102	RKDLFVANVQSFPPAPEDK	2157.12	3.7274	5000	14	10.41	8.152	58.229	0.11	2	Medium	0.012	0.092304
BARR1_ONLY	BARR1-393_MINCYS	84	102	RKDLFVANVQSFPPAPEDK	2157.12	3.1782	MAX	14	14	11.78	84.144	0.016	2	Medium	0.002		BARR1_SH3	BARR1-393_MINCYS	84	102	RKDLFVANVQSFPPAPEDK	2157.12	3.1282	MAX	14	14	11.818	84.416	0.405	2	Medium	0.045
BARR1_ONLY	BARR1-393_MINCYS	88	108	FVANVQSFPPAPEDKKPLTRL	2353.28	9.3894	0	15	0	0	0	n/a	1	Medium	0		BARR1_SH3	BARR1-393_MINCYS	88	108	FVANVQSFPPAPEDKKPLTRL	2353.28	9.3894	0	15	0	0	0	n/a	1	Medium	0
BARR1_ONLY	BARR1-393_MINCYS	88	108	FVANVQSFPPAPEDKKPLTRL	2353.28	9.3671	300	15	1.45	9.342	62.28	0.146	3	Medium	0.059		BARR1_SH3	BARR1-393_MINCYS	88	108	FVANVQSFPPAPEDKKPLTRL	2353.28	9.3951	300	15	1.45	9.264	61.763	0.28	3	Medium	0.113	0.367757
BARR1_ONLY	BARR1-393_MINCYS	88	108	FVANVQSFPPAPEDKKPLTRL	2353.28	9.4623	1000	15	4.05	9.723	64.822	0.535	3	Medium	0.216		BARR1_SH3	BARR1-393_MINCYS	88	108	FVANVQSFPPAPEDKKPLTRL	2353.28	9.4051	1000	15	4.05	9.891	65.937	0.509	3	Medium	0.205	0.385288
BARR1_ONLY	BARR1-393_MINCYS	88	108	FVANVQSFPPAPEDKKPLTRL	2353.28	9.4096	5000	15	10.648	9.892	65.947	0.254	3	Medium	0.102		BARR1_SH3	BARR1-393_MINCYS	88	108	FVANVQSFPPAPEDKKPLTRL	2353.28	9.3286	5000	15	10.648	9.887	65.913	0.025	3	Medium	0.01	0.93955
BARR1_ONLY	BARR1-393_MINCYS	88	108	FVANVQSFPPAPEDKKPLTRL	2353.28	9.2414	MAX	15	15	11.196	74.641	0.274	2	Medium	0.03		BARR1_SH3	BARR1-393_MINCYS	88	108	FVANVQSFPPAPEDKKPLTRL	2353.28	8.6917	MAX	15	15	11.108	74.052	0.468	2	Medium	0.052
BARR1_ONLY	BARR1-393_MINCYS	89	108	VANVQSFPPAPEDKKPLTRL	2206.21	8.6469	0	14	0	0	0	n/a	1	High	0		BARR1_SH3	BARR1-393_MINCYS	89	108	VANVQSFPPAPEDKKPLTRL	2206.21	8.4181	0	14	0	0	0	n/a	1	Medium	0
BARR1_ONLY	BARR1-393_MINCYS	89	108	VANVQSFPPAPEDKKPLTRL	2206.21	8.6503	300	14	1.341	8.839	63.139	0.153	3	High	0.062		BARR1_SH3	BARR1-393_MINCYS	89	108	VANVQSFPPAPEDKKPLTRL	2206.21	8.7928	300	14	1.341	8.652	61.798	0.209	3	Medium	0.084	0.0402036
BARR1_ONLY	BARR1-393_MINCYS	89	108	VANVQSFPPAPEDKKPLTRL	2206.21	8.6093	1000	14	3.732	9.22	65.854	0.126	3	High	0.051		BARR1_SH3	BARR1-393_MINCYS	89	108	VANVQSFPPAPEDKKPLTRL	2206.21	8.7712	1000	14	3.732	9.154	65.384	0.114	3	Medium	0.046	0.17031
BARR1_ONLY	BARR1-393_MINCYS	89	108	VANVQSFPPAPEDKKPLTRL	2206.21	8.6342	5000	14	9.795	9.562	68.297	0.238	3	High	0.096		BARR1_SH3	BARR1-393_MINCYS	89	108	VANVQSFPPAPEDKKPLTRL	2206.21	8.807	5000	14	9.795	9.285	66.32	0.103	3	Medium	0.042	0.023899
BARR1_ONLY	BARR1-393_MINCYS	89	108	VANVQSFPPAPEDKKPLTRL	2206.21	8.5876	MAX	14	14	10.185	72.748	0.158	2	Medium	0.099		BARR1_SH3	BARR1-393_MINCYS	89	108	VANVQSFPPAPEDKKPLTRL	2206.21	8.521	MAX	14	14	10.284	73.455	0.374	2	High	0.042
BARR1_ONLY	BARR1-393_MINCYS	89	112	VANVQSFPPAPEDKKPLTRLQERL	2732.5	8.9011	0	18	0	0	0	n/a	1	High	0		BARR1_SH3	BARR1-393_MINCYS	89	112	VANVQSFPPAPEDKKPLTRLQERL	2732.5	8.9011	0	18	0	0	0	n/a	1	High	0
BARR1_ONLY	BARR1-393_MINCYS	89	112	VANVQSFPPAPEDKKPLTRLQERL	2732.5	8.9181	300	18	1.664	8.601	47.785	0.109	3	High	0.044		BARR1_SH3	BARR1-393_MINCYS	89	112	VANVQSFPPAPEDKKPLTRLQERL	2732.5	8.8458	300	18	1.664	8.536	47.42	0.309	3	High	0.124	0.462883
BARR1_ONLY	BARR1-393_MINCYS	89	112	VANVQSFPPAPEDKKPLTRLQERL	2732.5	8.9187	1000	18	4.697	8.998	49.987	0.177	3	High	0.071		BARR1_SH3	BARR1-393_MINCYS	89	112	VANVQSFPPAPEDKKPLTRLQERL	2732.5	8.8214	1000	18	4.697	9.072	50.401	0.276	3	High	0.111	0.392399
BARR1_ONLY	BARR1-393_MINCYS	89	112	VANVQSFPPAPEDKKPLTRLQERL	2732.5	8.93	5000	18	12.654	9.61	53.389	0.386	3	High	0.155		BARR1_SH3	BARR1-393_MINCYS	89	112	VANVQSFPPAPEDKKPLTRLQERL	2732.5	8.8292	5000	18	12.654	9.512	52.844	0.257	3	High	0.104	0.421109
BARR1_ONLY	BARR1-393_MINCYS	89	112	VANVQSFPPAPEDKKPLTRLQERL	2732.5	8.8014	MAX	18	18	13.469	74.827	0.116	2	Medium	0.11		BARR1_SH3	BARR1-393_MINCYS	89	112	VANVQSFPPAPEDKKPLTRLQERL	2732.5	8.8014	MAX	18	18	13.469	74.827	0.116	2	Medium	0.11
BARR1_ONLY	BARR1-393_MINCYS	93	111	QSFPPAPEDKKPLTRLQER	2236.2	3.7933	0	13	0	0	0	n/a	1	Medium	0		BARR1_SH3	BARR1-393_MINCYS	93	111	QSFPPAPEDKKPLTRLQER	2236.2	3.7933	0	13	0	0	0	n/a	1	Medium	0
BARR1_ONLY	BARR1-393_MINCYS	93	111	QSFPPAPEDKKPLTRLQER	2236.2	3.9098	300	13	1.253	8.116	62.431	0.074	3	Medium	0.03		BARR1_SH3	BARR1-393_MINCYS	93	111	QSFPPAPEDKKPLTRLQER	2236.2	3.6449	300	13	1.253	7.539	57.991	0.174	3	Medium	0.07	0.00156091
BARR1_ONLY	BARR1-393_MINCYS	93	111	QSFPPAPEDKKPLTRLQER	2236.2	3.4804	1000	13	3.492	8.391	64.543	0.373	3	Medium	0.15		BARR1_SH3	BARR1-393_MINCYS	93	111	QSFPPAPEDKKPLTRLQER	2236.2	3.6593	1000	13	3.492	8.072	62.09	0.411	3	Medium	0.165	0.0693468
BARR1_ONLY	BARR1-393_MINCYS	93	111	QSFPPAPEDKKPLTRLQER	2236.2	3.7341	5000	13	9.261	8.872	68.245	0.595	3	Medium	0.239		BARR1_SH3	BARR1-393_MINCYS	93	111	QSFPPAPEDKKPLTRLQER	2236.2	3.7191	5000	13	9.261	8.697	66.903	0.564	3	Medium	0.227	0.411691
BARR1_ONLY	BARR1-393_MINCYS	93	111	QSFPPAPEDKKPLTRLQER	2236.2	3.3364	MAX	13	13	12.326	94.817	0.622	2	Medium	0.069		BARR1_SH3	BARR1-393_MINCYS	93	111	QSFPPAPEDKKPLTRLQER	2236.2	3.3781	MAX	13	13	12.325	94.81	0.634	2	Medium	0.071
BARR1_ONLY	BARR1-393_MINCYS	94	109	SFPPAPEDKKPLTRLQ	1822.99	8.2077	0	10	0	0	0	n/a	1	Medium	0		BARR1_SH3	BARR1-393_MINCYS	94	109	SFPPAPEDKKPLTRLQ	1822.99	8.2077	0	10	0	0	0	n/a	1	Medium	0
BARR1_ONLY	BARR1-393_MINCYS	94	109	SFPPAPEDKKPLTRLQ	1822.99	8.243	300	10	0.975	6.029	60.286	0.16	2	Medium	0.018		BARR1_SH3	BARR1-393_MINCYS	94	109	SFPPAPEDKKPLTRLQ	1822.99	8.2043	300	10	0.975	5.52	55.198	0.068	3	Medium	0.028	0.000151867
BARR1_ONLY	BARR1-393_MINCYS	94	109	SFPPAPEDKKPLTRLQ	1822.99	8.2306	1000	10	2.669	6.334	63.335	0.196	2	Medium	0.022		BARR1_SH3	BARR1-393_MINCYS	94	109	SFPPAPEDKKPLTRLQ	1822.99	8.157	1000	10	2.669	5.739	57.39	0.091	3	Medium	0.036	0.000186248
BARR1_ONLY	BARR1-393_MINCYS	94	109	SFPPAPEDKKPLTRLQ	1822.99	8.2297	5000	10	6.919	6.395	63.952	0.15	3	Medium	0.061		BARR1_SH3	BARR1-393_MINCYS	94	109	SFPPAPEDKKPLTRLQ	1822.99	8.1706	5000	10	6.919	5.853	58.528	0.02	2	Medium	0.002	0.00406596
BARR1_ONLY	BARR1-393_MINCYS	94	109	SFPPAPEDKKPLTRLQ	1822.99	7.0927	MAX	10	10	7.593	75.933	0.439	2	Medium	0.049		BARR1_SH3	BARR1-393_MINCYS	94	109	SFPPAPEDKKPLTRLQ	1822.99	7.0843	MAX	10	10	7.537	75.368	0.682	2	Medium	0.076
BARR1_ONLY	BARR1-393_MINCYS	108	111	LQER	544.297	2.4761	0	2	0	0	0	n/a	1	High	0		BARR1_SH3	BARR1-393_MINCYS	108	111	LQER	544.297	2.4761	0	2	0	0	0	n/a	1	High	0
BARR1_ONLY	BARR1-393_MINCYS	108	111	LQER	544.297	2.568	300	2	0.219	0.388	19.409	0.038	3	High	0.015		BARR1_SH3	BARR1-393_MINCYS	108	111	LQER	544.297	2.5462	300	2	0.219	0.389	19.462	0.1	3	High	0.04	0.969153
BARR1_ONLY	BARR1-393_MINCYS	108	111	LQER	544.297	2.5993	1000	2	0.642	0.416	20.814	0.072	3	Medium	0.029		BARR1_SH3	BARR1-393_MINCYS	108	111	LQER	544.297	2.4813	1000	2	0.642	0.46	22.993	0.203	3	Medium	0.082	0.459676
BARR1_ONLY	BARR1-393_MINCYS	108	111	LQER	544.297	2.5745	5000	2	1.711	0.573	28.634	0.033	3	High	0.013		BARR1_SH3	BARR1-393_MINCYS	108	111	LQER	544.297	2.5697	5000	2	1.711	0.569	28.456	0.11	3	Medium	0.044	0.90426
BARR1_ONLY	BARR1-393_MINCYS	108	111	LQER	544.297	0	MAX	2	2	0	0	0	2	Low	0		BARR1_SH3	BARR1-393_MINCYS	108	111	LQER	544.297	0	MAX	2	2	0	0	0	2	Low	0
BARR1_ONLY	BARR1-393_MINCYS	109	124	QERLIKKLGEHAYPFT	1929.05	8.3722	0	13	0	0	0	n/a	1	High	0		BARR1_SH3	BARR1-393_MINCYS	109	124	QERLIKKLGEHAYPFT	1929.05	8.3722	0	13	0	0	0	n/a	1	High	0
BARR1_ONLY	BARR1-393_MINCYS	109	124	QERLIKKLGEHAYPFT	1929.05	8.444	300	13	1.351	2.002	15.399	0.196	3	High	0.079		BARR1_SH3	BARR1-393_MINCYS	109	124	QERLIKKLGEHAYPFT	1929.05	8.4052	300	13	1.351	1.941	14.932	0.142	3	High	0.057	0.346812
BARR1_ONLY	BARR1-393_MINCYS	109	124	QERLIKKLGEHAYPFT	1929.05	8.4448	1000	13	3.557	2.42	18.616	0.2	3	High	0.081		BARR1_SH3	BARR1-393_MINCYS	109	124	QERLIKKLGEHAYPFT	1929.05	8.3747	1000	13	3.557	2.384	18.339	0.353	3	High	0.142	0.727272
BARR1_ONLY	BARR1-393_MINCYS	109	124	QERLIKKLGEHAYPFT	1929.05	8.4725	5000	13	8.673	3.815	29.35	0.121	3	High	0.049		BARR1_SH3	BARR1-393_MINCYS	109	124	QERLIKKLGEHAYPFT	1929.05	8.3517	5000	13	8.673	3.672	28.244	0.269	3	High	0.108	0.134579
BARR1_ONLY	BARR1-393_MINCYS	109	124	QERLIKKLGEHAYPFT	1929.05	8.2573	MAX	13	13	9.136	70.28	0.049	2	High	0.047		BARR1_SH3	BARR1-393_MINCYS	109	124	QERLIKKLGEHAYPFT	1929.05	8.2975	MAX	13	13	9.106	70.043	0.064	2	High	0.061
BARR1_ONLY	BARR1-393_MINCYS	113	124	IKKLGEHAYPFT	1402.76	7.4396	0	9	0	0	0	n/a	1	Medium	0		BARR1_SH3	BARR1-393_MINCYS	113	124	IKKLGEHAYPFT	1402.76	7.4396	0	9	0	0	0	n/a	1	Medium	0
BARR1_ONLY	BARR1-393_MINCYS	113	124	IKKLGEHAYPFT	1402.76	7.5432	300	9	1.152	1.717	19.078	0.178	3	Medium	0.072		BARR1_SH3	BARR1-393_MINCYS	113	124	IKKLGEHAYPFT	1402.76	7.3451	300	9	1.152	1.705	18.948	0.116	3	Medium	0.047	0.826187
BARR1_ONLY	BARR1-393_MINCYS	113	124	IKKLGEHAYPFT	1402.76	7.5777	1000	9	2.949	1.993	22.144	0.222	3	Medium	0.089		BARR1_SH3	BARR1-393_MINCYS	113	124	IKKLGEHAYPFT	1402.76	7.378	1000	9	2.949	1.929	21.438	0.291	3	Medium	0.117	0.499162
BARR1_ONLY	BARR1-393_MINCYS	113	124	IKKLGEHAYPFT	1402.76	7.5686	5000	9	6.66	2.679	29.764	0.221	3	Medium	0.089		BARR1_SH3	BARR1-393_MINCYS	113	124	IKKLGEHAYPFT	1402.76	7.2852	5000	9	6.66	2.712	30.136	0.041	3	Medium	0.017	0.582893
BARR1_ONLY	BARR1-393_MINCYS	113	124	IKKLGEHAYPFT	1402.76	7.3134	MAX	9	9	6.248	69.422	0.18	2	Medium	0.02		BARR1_SH3	BARR1-393_MINCYS	113	124	IKKLGEHAYPFT	1402.76	7.3134	MAX	9	9	6.248	69.422	0.18	2	Medium	0.02
BARR1_ONLY	BARR1-393_MINCYS	113	134	IKKLGEHAYPFTFEIPPNLPSS	2484.31	11.127	0	16	0	0	0	n/a	1	High	0		BARR1_SH3	BARR1-393_MINCYS	113	134	IKKLGEHAYPFTFEIPPNLPSS	2484.31	11.127	0	16	0	0	0	n/a	1	High	0
BARR1_ONLY	BARR1-393_MINCYS	113	134	IKKLGEHAYPFTFEIPPNLPSS	2484.31	11.1548	300	16	1.686	4.157	25.981	0.067	3	Medium	0.027		BARR1_SH3	BARR1-393_MINCYS	113	134	IKKLGEHAYPFTFEIPPNLPSS	2484.31	11.2999	300	16	1.686	3.62	22.623	0.145	3	Medium	0.058	0.000998805
BARR1_ONLY	BARR1-393_MINCYS	113	134	IKKLGEHAYPFTFEIPPNLPSS	2484.31	11.1165	1000	16	4.537	4.762	29.765	0.163	3	Medium	0.066		BARR1_SH3	BARR1-393_MINCYS	113	134	IKKLGEHAYPFTFEIPPNLPSS	2484.31	11.2728	1000	16	4.537	4.424	27.648	0.066	3	Medium	0.027	0.00581558
BARR1_ONLY	BARR1-393_MINCYS	113	134	IKKLGEHAYPFTFEIPPNLPSS	2484.31	11.1724	5000	16	11.391	6.164	38.523	0.035	3	Medium	0.014		BARR1_SH3	BARR1-393_MINCYS	113	134	IKKLGEHAYPFTFEIPPNLPSS	2484.31	11.0745	5000	16	11.391	5.849	36.559	0.073	2	Medium	0.008	7.1006e-05
BARR1_ONLY	BARR1-393_MINCYS	113	134	IKKLGEHAYPFTFEIPPNLPSS	2484.31	11.028	MAX	16	16	10.784	67.4	0.338	2	High	0.038		BARR1_SH3	BARR1-393_MINCYS	113	134	IKKLGEHAYPFTFEIPPNLPSS	2484.31	11.1196	MAX	16	16	10.757	67.234	0.544	2	High	0.061
BARR1_ONLY	BARR1-393_MINCYS	125	134	FEIPPNLPSS	1099.56	9.4168	0	5	0	0	0	n/a	1	Medium	0		BARR1_SH3	BARR1-393_MINCYS	125	134	FEIPPNLPSS	1099.56	9.4168	0	5	0	0	0	n/a	1	Medium	0
BARR1_ONLY	BARR1-393_MINCYS	125	134	FEIPPNLPSS	1099.56	9.3085	300	5	0.408	2.103	42.056	0.057	3	Medium	0.023		BARR1_SH3	BARR1-393_MINCYS	125	134	FEIPPNLPSS	1099.56	9.3839	300	5	0.408	1.978	39.552	0.039	3	Medium	0.016	0.00234637
BARR1_ONLY	BARR1-393_MINCYS	125	134	FEIPPNLPSS	1099.56	9.4205	1000	5	1.201	2.526	50.511	0.028	3	Medium	0.011		BARR1_SH3	BARR1-393_MINCYS	125	134	FEIPPNLPSS	1099.56	9.3633	1000	5	1.201	2.485	49.704	0.074	3	Medium	0.03	0.131328
BARR1_ONLY	BARR1-393_MINCYS	125	134	FEIPPNLPSS	1099.56	9.3539	5000	5	3.434	3.368	67.357	0.054	3	Medium	0.022		BARR1_SH3	BARR1-393_MINCYS	125	134	FEIPPNLPSS	1099.56	9.39	5000	5	3.434	3.294	65.88	0.035	3	Medium	0.014	0.0113814
BARR1_ONLY	BARR1-393_MINCYS	125	134	FEIPPNLPSS	1099.56	9.1581	MAX	5	5	4.059	81.174	0.218	2	Medium	0.024		BARR1_SH3	BARR1-393_MINCYS	125	134	FEIPPNLPSS	1099.56	9.1623	MAX	5	5	4.04	80.802	0.154	2	Medium	0.017
BARR1_ONLY	BARR1-393_MINCYS	131	145	LPSSVTLQPGPEDTG	1496.74	9.0601	0	11	0	0	0	n/a	1	High	0		BARR1_SH3	BARR1-393_MINCYS	131	145	LPSSVTLQPGPEDTG	1496.74	9.0601	0	11	0	0	0	n/a	1	High	0
BARR1_ONLY	BARR1-393_MINCYS	131	145	LPSSVTLQPGPEDTG	1496.74	9.0463	300	11	1.082	6.765	61.497	0.076	3	Medium	0.03		BARR1_SH3	BARR1-393_MINCYS	131	145	LPSSVTLQPGPEDTG	1496.74	9.0464	300	11	1.082	6.605	60.045	0.307	2	Medium	0.034	0.0314832
BARR1_ONLY	BARR1-393_MINCYS	131	145	LPSSVTLQPGPEDTG	1496.74	9.0971	1000	11	2.971	7.153	65.027	0.209	3	Medium	0.084		BARR1_SH3	BARR1-393_MINCYS	131	145	LPSSVTLQPGPEDTG	1496.74	9.0507	1000	11	2.971	7.183	65.303	0.22	3	Medium	0.089	0.689315
BARR1_ONLY	BARR1-393_MINCYS	131	145	LPSSVTLQPGPEDTG	1496.74	9.1336	5000	11	7.637	7.574	68.854	0.325	3	Medium	0.131		BARR1_SH3	BARR1-393_MINCYS	131	145	LPSSVTLQPGPEDTG	1496.74	9.0719	5000	11	7.637	7.503	68.208	0.324	3	High	0.13	0.541358
BARR1_ONLY	BARR1-393_MINCYS	131	145	LPSSVTLQPGPEDTG	1496.74	8.9562	MAX	11	11	8.129	73.9	0.07	2	Medium	0.044		BARR1_SH3	BARR1-393_MINCYS	131	145	LPSSVTLQPGPEDTG	1496.74	8.9957	MAX	11	11	7.895	71.77	0.41	2	Medium	0.258
BARR1_ONLY	BARR1-393_MINCYS	132	148	PSSVTLQPGPEDTGKAL	1695.87	8.2077	0	13	0	0	0	n/a	1	High	0		BARR1_SH3	BARR1-393_MINCYS	132	148	PSSVTLQPGPEDTGKAL	1695.87	8.2077	0	13	0	0	0	n/a	1	High	0
BARR1_ONLY	BARR1-393_MINCYS	132	148	PSSVTLQPGPEDTGKAL	1695.87	8.2628	300	13	1.302	6.231	47.928	0.139	3	High	0.056		BARR1_SH3	BARR1-393_MINCYS	132	148	PSSVTLQPGPEDTGKAL	1695.87	8.2264	300	13	1.302	6.177	47.512	0.284	2	High	0.032	0.261723
BARR1_ONLY	BARR1-393_MINCYS	132	148	PSSVTLQPGPEDTGKAL	1695.87	8.2441	1000	13	3.605	6.479	49.839	0.139	3	High	0.056		BARR1_SH3	BARR1-393_MINCYS	132	148	PSSVTLQPGPEDTGKAL	1695.87	8.1567	1000	13	3.605	6.584	50.645	0.587	2	Medium	0.065	0.205457
BARR1_ONLY	BARR1-393_MINCYS	132	148	PSSVTLQPGPEDTGKAL	1695.87	8.266	5000	13	9.268	6.891	53.011	0.188	3	High	0.076		BARR1_SH3	BARR1-393_MINCYS	132	148	PSSVTLQPGPEDTGKAL	1695.87	8.2084	5000	13	9.268	6.834	52.57	0.438	2	High	0.049	0.379395
BARR1_ONLY	BARR1-393_MINCYS	132	148	PSSVTLQPGPEDTGKAL	1695.87	8.0879	MAX	13	13	9.567	73.595	0.383	2	High	0.043		BARR1_SH3	BARR1-393_MINCYS	132	148	PSSVTLQPGPEDTGKAL	1695.87	8.0879	MAX	13	13	9.567	73.595	0.383	2	High	0.043
BARR1_ONLY	BARR1-393_MINCYS	136	145	TLQPGPEDTG	1013.47	6.616	0	6	0	0	0	n/a	1	Medium	0		BARR1_SH3	BARR1-393_MINCYS	136	145	TLQPGPEDTG	1013.47	6.616	0	6	0	0	0	n/a	1	Medium	0
BARR1_ONLY	BARR1-393_MINCYS	136	145	TLQPGPEDTG	1013.47	6.7495	300	6	0.747	3.687	61.445	0.11	2	Medium	0.012		BARR1_SH3	BARR1-393_MINCYS	136	145	TLQPGPEDTG	1013.47	6.6405	300	6	0.747	3.632	60.537	0.054	2	Medium	0.006	0.0573944
BARR1_ONLY	BARR1-393_MINCYS	136	145	TLQPGPEDTG	1013.47	6.6239	1000	6	1.985	3.937	65.614	0.762	3	Medium	0.307		BARR1_SH3	BARR1-393_MINCYS	136	145	TLQPGPEDTG	1013.47	6.579	1000	6	1.985	3.782	63.028	0.645	2	Medium	0.072	0.477956
BARR1_ONLY	BARR1-393_MINCYS	136	145	TLQPGPEDTG	1013.47	6.6679	5000	6	4.735	3.906	65.104	0.514	3	Medium	0.207		BARR1_SH3	BARR1-393_MINCYS	136	145	TLQPGPEDTG	1013.47	6.6036	5000	6	4.735	3.762	62.698	0.263	2	Medium	0.029	0.350052
BARR1_ONLY	BARR1-393_MINCYS	136	145	TLQPGPEDTG	1013.47	6.5929	MAX	6	6	4.997	83.278	0.668	2	Medium	0.074		BARR1_SH3	BARR1-393_MINCYS	136	145	TLQPGPEDTG	1013.47	6.5929	MAX	6	6	4.997	83.278	0.668	2	Medium	0.074
BARR1_ONLY	BARR1-393_MINCYS	137	149	LQPGPEDTGKALG	1281.66	10.934	0	9	0	0	0	n/a	1	Medium	0		BARR1_SH3	BARR1-393_MINCYS	137	149	LQPGPEDTGKALG	1281.66	10.8375	0	9	0	0	0	n/a	1	Medium	0
BARR1_ONLY	BARR1-393_MINCYS	137	149	LQPGPEDTGKALG	1281.66	10.8088	300	9	1.078	2.187	24.3	0.019	3	Medium	0.008		BARR1_SH3	BARR1-393_MINCYS	137	149	LQPGPEDTGKALG	1281.66	10.795	300	9	1.078	2.485	27.606	0.043	3	Medium	0.017	0.000211742
BARR1_ONLY	BARR1-393_MINCYS	137	149	LQPGPEDTGKALG	1281.66	10.7429	1000	9	2.948	2.607	28.969	0.327	3	Medium	0.131		BARR1_SH3	BARR1-393_MINCYS	137	149	LQPGPEDTGKALG	1281.66	10.7815	1000	9	2.948	2.601	28.895	0.398	3	Medium	0.16	0.958261
BARR1_ONLY	BARR1-393_MINCYS	137	149	LQPGPEDTGKALG	1281.66	10.8685	5000	9	7.258	3.227	35.851	0.157	3	Medium	0.063		BARR1_SH3	BARR1-393_MINCYS	137	149	LQPGPEDTGKALG	1281.66	10.8309	5000	9	7.258	3.275	36.39	0.434	2	Medium	0.048	0.407908
BARR1_ONLY	BARR1-393_MINCYS	137	149	LQPGPEDTGKALG	1281.66	0	MAX	9	9	0	0	0	2	Low	0		BARR1_SH3	BARR1-393_MINCYS	137	149	LQPGPEDTGKALG	1281.66	0	MAX	9	9	0	0	0	2	Low	0
BARR1_ONLY	BARR1-393_MINCYS	153	156	EVKA	445.254	2.6131	0	2	0	0	0	n/a	1	Medium	0		BARR1_SH3	BARR1-393_MINCYS	153	156	EVKA	445.254	2.6131	0	2	0	0	0	n/a	1	Medium	0
BARR1_ONLY	BARR1-393_MINCYS	153	156	EVKA	445.254	2.6741	300	2	0.173	0.085	4.269	0.064	3	Medium	0.026		BARR1_SH3	BARR1-393_MINCYS	153	156	EVKA	445.254	2.6329	300	2	0.173	0.074	3.695	0.107	2	Medium	0.012	0.549938
BARR1_ONLY	BARR1-393_MINCYS	153	156	EVKA	445.254	2.6885	1000	2	0.508	0.084	4.212	0.079	3	Medium	0.032		BARR1_SH3	BARR1-393_MINCYS	153	156	EVKA	445.254	2.6165	1000	2	0.508	0.083	4.166	0.078	2	Medium	0.009	0.96562
BARR1_ONLY	BARR1-393_MINCYS	153	156	EVKA	445.254	2.6915	5000	2	1.435	0.087	4.334	0.061	3	Medium	0.025		BARR1_SH3	BARR1-393_MINCYS	153	156	EVKA	445.254	2.6646	5000	2	1.435	0.085	4.257	0.009	2	Medium	0.001	0.923132
BARR1_ONLY	BARR1-393_MINCYS	153	156	EVKA	445.254	2.6285	MAX	2	2	2.346	117.304	0.037	2	Medium	0.004		BARR1_SH3	BARR1-393_MINCYS	153	156	EVKA	445.254	2.6493	MAX	2	2	2.35	117.513	0.135	2	Medium	0.015
BARR1_ONLY	BARR1-393_MINCYS	153	157	EVKAF	592.322	4.944	0	3	0	0	0	n/a	1	Medium	0		BARR1_SH3	BARR1-393_MINCYS	153	157	EVKAF	592.322	4.8891	0	3	0	0	0	n/a	1	Medium	0
BARR1_ONLY	BARR1-393_MINCYS	153	157	EVKAF	592.322	4.9527	300	3	0.244	0.11	3.664	0.119	3	Medium	0.048		BARR1_SH3	BARR1-393_MINCYS	153	157	EVKAF	592.322	4.7584	300	3	0.244	0.086	2.877	0.144	2	Medium	0.016	0.494047
BARR1_ONLY	BARR1-393_MINCYS	153	157	EVKAF	592.322	4.8193	1000	3	0.726	0.084	2.808	0.122	3	Medium	0.049		BARR1_SH3	BARR1-393_MINCYS	153	157	EVKAF	592.322	4.88	1000	3	0.726	0.125	4.165	0.002	2	Medium	0	0.288754
BARR1_ONLY	BARR1-393_MINCYS	153	157	EVKAF	592.322	4.9583	5000	3	2.143	0.121	4.029	0.193	3	Medium	0.078		BARR1_SH3	BARR1-393_MINCYS	153	157	EVKAF	592.322	4.7936	5000	3	2.143	0.132	4.393	0.084	2	Medium	0.009	0.831089
BARR1_ONLY	BARR1-393_MINCYS	153	157	EVKAF	592.322	0	MAX	3	3	0	0	0	2	Low	0		BARR1_SH3	BARR1-393_MINCYS	153	157	EVKAF	592.322	5.1254	MAX	3	3	2.854	95.122	0	2	Medium	0
BARR1_ONLY	BARR1-393_MINCYS	153	161	EVKAFVAEN	1005.51	5.3275	0	7	0	0	0	n/a	1	Medium	0		BARR1_SH3	BARR1-393_MINCYS	153	161	EVKAFVAEN	1005.51	5.3275	0	7	0	0	0	n/a	1	Medium	0
BARR1_ONLY	BARR1-393_MINCYS	153	161	EVKAFVAEN	1005.51	5.0838	300	7	0.705	1.864	26.622	0.297	3	Medium	0.12		BARR1_SH3	BARR1-393_MINCYS	153	161	EVKAFVAEN	1005.51	5.3272	300	7	0.705	1.925	27.507	0.566	2	Medium	0.063	0.506434
BARR1_ONLY	BARR1-393_MINCYS	153	161	EVKAFVAEN	1005.51	5.0926	1000	7	1.988	2.17	30.999	0.265	3	Medium	0.107		BARR1_SH3	BARR1-393_MINCYS	153	161	EVKAFVAEN	1005.51	5.3278	1000	7	1.988	2.227	31.812	0.632	2	Medium	0.07	0.525309
BARR1_ONLY	BARR1-393_MINCYS	153	161	EVKAFVAEN	1005.51	5.1063	5000	7	5.081	2.745	39.215	0.445	3	Medium	0.179		BARR1_SH3	BARR1-393_MINCYS	153	161	EVKAFVAEN	1005.51	5.3298	5000	7	5.081	2.717	38.821	0.237	2	Medium	0.026	0.816245
BARR1_ONLY	BARR1-393_MINCYS	153	161	EVKAFVAEN	1005.51	5.327	MAX	7	7	5.841	83.45	0.18	2	Medium	0.02		BARR1_SH3	BARR1-393_MINCYS	153	161	EVKAFVAEN	1005.51	5.327	MAX	7	7	5.841	83.45	0.18	2	Medium	0.02
BARR1_ONLY	BARR1-393_MINCYS	153	162	EVKAFVAENL	1118.6	9.5542	0	8	0	0	0	n/a	1	Medium	0		BARR1_SH3	BARR1-393_MINCYS	153	162	EVKAFVAENL	1118.6	9.5955	0	8	0	0	0	n/a	1	Medium	0
BARR1_ONLY	BARR1-393_MINCYS	153	162	EVKAFVAENL	1118.6	9.5148	300	8	0.757	2.769	34.616	0.15	3	Medium	0.06		BARR1_SH3	BARR1-393_MINCYS	153	162	EVKAFVAENL	1118.6	9.49	300	8	0.757	2.751	34.385	0.696	3	Medium	0.28	0.920385
BARR1_ONLY	BARR1-393_MINCYS	153	162	EVKAFVAENL	1118.6	9.5487	1000	8	2.153	3.078	38.473	0.297	3	Medium	0.12		BARR1_SH3	BARR1-393_MINCYS	153	162	EVKAFVAENL	1118.6	9.4748	1000	8	2.153	3.123	39.037	0.722	3	Medium	0.291	0.821566
BARR1_ONLY	BARR1-393_MINCYS	153	162	EVKAFVAENL	1118.6	9.5602	5000	8	5.676	3.575	44.689	0.27	3	Medium	0.109		BARR1_SH3	BARR1-393_MINCYS	153	162	EVKAFVAENL	1118.6	9.566	5000	8	5.676	3.586	44.826	0.388	2	Medium	0.043	0.885627
BARR1_ONLY	BARR1-393_MINCYS	153	162	EVKAFVAENL	1118.6	9.4663	MAX	8	8	6.574	82.17	0.383	2	Medium	0.043		BARR1_SH3	BARR1-393_MINCYS	153	162	EVKAFVAENL	1118.6	9.5038	MAX	8	8	6.058	75.721	0.996	2	Medium	0.626
BARR1_ONLY	BARR1-393_MINCYS	153	169	EVKAFVAENLEEKIHKR	2039.12	8.1526	0	15	0	0	0	n/a	1	Medium	0		BARR1_SH3	BARR1-393_MINCYS	153	169	EVKAFVAENLEEKIHKR	2039.12	8.1526	0	15	0	0	0	n/a	1	Medium	0
BARR1_ONLY	BARR1-393_MINCYS	153	169	EVKAFVAENLEEKIHKR	2039.12	8.1485	300	15	1.47	6.903	46.022	0.155	3	Medium	0.062		BARR1_SH3	BARR1-393_MINCYS	153	169	EVKAFVAENLEEKIHKR	2039.12	8.168	300	15	1.47	7.12	47.466	0.374	3	Medium	0.151	0.116083
BARR1_ONLY	BARR1-393_MINCYS	153	169	EVKAFVAENLEEKIHKR	2039.12	8.1912	1000	15	4.192	7.01	46.73	0.112	3	Medium	0.045		BARR1_SH3	BARR1-393_MINCYS	153	169	EVKAFVAENLEEKIHKR	2039.12	8.1738	1000	15	4.192	7.812	52.083	0.571	3	Medium	0.23	0.0228734
BARR1_ONLY	BARR1-393_MINCYS	153	169	EVKAFVAENLEEKIHKR	2039.12	8.1711	5000	15	10.936	7.768	51.789	0.19	3	Medium	0.076		BARR1_SH3	BARR1-393_MINCYS	153	169	EVKAFVAENLEEKIHKR	2039.12	8.181	5000	15	10.936	8.238	54.921	1.248	3	Medium	0.502	0.24509
BARR1_ONLY	BARR1-393_MINCYS	153	169	EVKAFVAENLEEKIHKR	2039.12	8.1004	MAX	15	15	10.887	72.578	0.348	2	Medium	0.039		BARR1_SH3	BARR1-393_MINCYS	153	169	EVKAFVAENLEEKIHKR	2039.12	8.1004	MAX	15	15	10.887	72.578	0.348	2	Medium	0.039
BARR1_ONLY	BARR1-393_MINCYS	157	162	FVAENL	691.354	8.5367	0	4	0	0	0	n/a	1	High	0		BARR1_SH3	BARR1-393_MINCYS	157	162	FVAENL	691.354	8.5641	0	4	0	0	0	n/a	1	High	0
BARR1_ONLY	BARR1-393_MINCYS	157	162	FVAENL	691.354	8.5667	300	4	0.494	2.463	61.58	0.253	3	Medium	0.102		BARR1_SH3	BARR1-393_MINCYS	157	162	FVAENL	691.354	8.5391	300	4	0.494	2.456	61.408	0.37	3	Medium	0.149	0.95088
BARR1_ONLY	BARR1-393_MINCYS	157	162	FVAENL	691.354	8.6112	1000	4	1.363	2.633	65.828	0.172	2	High	0.019		BARR1_SH3	BARR1-393_MINCYS	157	162	FVAENL	691.354	8.5283	1000	4	1.363	2.733	68.336	0.335	3	Medium	0.135	0.326396
BARR1_ONLY	BARR1-393_MINCYS	157	162	FVAENL	691.354	8.5729	5000	4	3.252	2.995	74.886	0.247	3	Medium	0.099		BARR1_SH3	BARR1-393_MINCYS	157	162	FVAENL	691.354	8.5221	5000	4	3.252	2.981	74.515	0.228	3	Medium	0.092	0.858541
BARR1_ONLY	BARR1-393_MINCYS	157	162	FVAENL	691.354	8.3877	MAX	4	4	3.166	79.145	0.121	2	High	0.013		BARR1_SH3	BARR1-393_MINCYS	157	162	FVAENL	691.354	8.4981	MAX	4	4	2.89	72.248	0.42	2	Medium	0.264
BARR1_ONLY	BARR1-393_MINCYS	158	162	VAENL	544.286	3.9305	0	3	0	0	0	n/a	1	High	0		BARR1_SH3	BARR1-393_MINCYS	158	162	VAENL	544.286	3.9305	0	3	0	0	0	n/a	1	High	0
BARR1_ONLY	BARR1-393_MINCYS	158	162	VAENL	544.286	3.9322	300	3	0.386	2.366	78.851	0.162	3	Medium	0.065		BARR1_SH3	BARR1-393_MINCYS	158	162	VAENL	544.286	3.9042	300	3	0.386	2.356	78.537	0.255	3	Medium	0.103	0.900691
BARR1_ONLY	BARR1-393_MINCYS	158	162	VAENL	544.286	3.9072	1000	3	1.045	2.467	82.234	0.13	3	Medium	0.052		BARR1_SH3	BARR1-393_MINCYS	158	162	VAENL	544.286	3.9049	1000	3	1.045	2.484	82.785	0.15	3	Medium	0.06	0.738476
BARR1_ONLY	BARR1-393_MINCYS	158	162	VAENL	544.286	4.0073	5000	3	2.4	2.553	85.091	0.078	3	Medium	0.031		BARR1_SH3	BARR1-393_MINCYS	158	162	VAENL	544.286	3.9008	5000	3	2.4	2.554	85.121	0.066	3	Medium	0.026	0.971618
BARR1_ONLY	BARR1-393_MINCYS	158	162	VAENL	544.286	0	MAX	3	3	0	0	0	2	Low	0		BARR1_SH3	BARR1-393_MINCYS	158	162	VAENL	544.286	0	MAX	3	3	0	0	0	2	Low	0
BARR1_ONLY	BARR1-393_MINCYS	158	174	VAENLEEKIHKRNSVRL	2034.13	6.6916	0	15	0	0	0	n/a	1	Medium	0		BARR1_SH3	BARR1-393_MINCYS	158	174	VAENLEEKIHKRNSVRL	2034.13	6.6916	0	15	0	0	0	n/a	1	Medium	0
BARR1_ONLY	BARR1-393_MINCYS	158	174	VAENLEEKIHKRNSVRL	2034.13	6.6285	300	15	1.569	7.367	49.111	0.21	3	High	0.084		BARR1_SH3	BARR1-393_MINCYS	158	174	VAENLEEKIHKRNSVRL	2034.13	6.5948	300	15	1.569	7.226	48.174	0.181	3	Medium	0.073	0.0955805
BARR1_ONLY	BARR1-393_MINCYS	158	174	VAENLEEKIHKRNSVRL	2034.13	6.6489	1000	15	4.408	7.53	50.199	0.094	3	High	0.038		BARR1_SH3	BARR1-393_MINCYS	158	174	VAENLEEKIHKRNSVRL	2034.13	6.5992	1000	15	4.408	7.41	49.399	0.243	3	Medium	0.098	0.156063
BARR1_ONLY	BARR1-393_MINCYS	158	174	VAENLEEKIHKRNSVRL	2034.13	6.6344	5000	15	10.981	8.024	53.491	0.636	3	High	0.256		BARR1_SH3	BARR1-393_MINCYS	158	174	VAENLEEKIHKRNSVRL	2034.13	6.5759	5000	15	10.981	7.767	51.78	0.326	3	Medium	0.131	0.220589
BARR1_ONLY	BARR1-393_MINCYS	158	174	VAENLEEKIHKRNSVRL	2034.13	6.4649	MAX	15	15	9.414	62.758	0.261	2	Medium	0.312		BARR1_SH3	BARR1-393_MINCYS	158	174	VAENLEEKIHKRNSVRL	2034.13	6.4555	MAX	15	15	9.437	62.913	0.281	2	Medium	0.337
BARR1_ONLY	BARR1-393_MINCYS	162	173	LEEKIHKRNSVR	1507.86	2.0258	0	10	0	0	0	n/a	1	Medium	0		BARR1_SH3	BARR1-393_MINCYS	162	173	LEEKIHKRNSVR	1507.86	2.0258	0	10	0	0	0	n/a	1	Medium	0
BARR1_ONLY	BARR1-393_MINCYS	162	173	LEEKIHKRNSVR	1507.86	2.0854	300	10	1.081	4.384	43.841	0.329	3	High	0.132		BARR1_SH3	BARR1-393_MINCYS	162	173	LEEKIHKRNSVR	1507.86	2.0832	300	10	1.081	4.174	41.738	0.137	3	High	0.055	0.0950429
BARR1_ONLY	BARR1-393_MINCYS	162	173	LEEKIHKRNSVR	1507.86	2.1029	1000	10	3.041	4.662	46.621	0.191	3	High	0.077		BARR1_SH3	BARR1-393_MINCYS	162	173	LEEKIHKRNSVR	1507.86	2.0683	1000	10	3.041	4.462	44.617	0.246	3	High	0.099	0.0538379
BARR1_ONLY	BARR1-393_MINCYS	162	173	LEEKIHKRNSVR	1507.86	2.1226	5000	10	7.435	4.925	49.252	0.25	3	High	0.101		BARR1_SH3	BARR1-393_MINCYS	162	173	LEEKIHKRNSVR	1507.86	2.1003	5000	10	7.435	4.816	48.159	0.297	3	High	0.12	0.294139
BARR1_ONLY	BARR1-393_MINCYS	162	173	LEEKIHKRNSVR	1507.86	1.9685	MAX	10	10	6.66	66.599	0.061	2	High	0.073		BARR1_SH3	BARR1-393_MINCYS	162	173	LEEKIHKRNSVR	1507.86	1.9685	MAX	10	10	6.66	66.599	0.061	2	High	0.073
BARR1_ONLY	BARR1-393_MINCYS	162	174	LEEKIHKRNSVRL	1620.94	2.2288	0	11	0	0	0	n/a	1	Medium	0		BARR1_SH3	BARR1-393_MINCYS	162	174	LEEKIHKRNSVRL	1620.94	2.2288	0	11	0	0	0	n/a	1	Medium	0
BARR1_ONLY	BARR1-393_MINCYS	162	174	LEEKIHKRNSVRL	1620.94	2.2053	300	11	1.118	4.843	44.031	0.094	3	Medium	0.038		BARR1_SH3	BARR1-393_MINCYS	162	174	LEEKIHKRNSVRL	1620.94	2.0553	300	11	1.118	4.794	43.586	0.511	3	Medium	0.206	0.722412
BARR1_ONLY	BARR1-393_MINCYS	162	174	LEEKIHKRNSVRL	1620.94	2.2982	1000	11	3.159	5.072	46.109	0.133	3	Medium	0.053		BARR1_SH3	BARR1-393_MINCYS	162	174	LEEKIHKRNSVRL	1620.94	2.1381	1000	11	3.159	4.993	45.387	0.6	3	Medium	0.242	0.629719
BARR1_ONLY	BARR1-393_MINCYS	162	174	LEEKIHKRNSVRL	1620.94	2.3094	5000	11	7.901	5.304	48.216	0.79	3	High	0.318		BARR1_SH3	BARR1-393_MINCYS	162	174	LEEKIHKRNSVRL	1620.94	2.0667	5000	11	7.901	5.352	48.651	0.258	3	Medium	0.104	0.823678
BARR1_ONLY	BARR1-393_MINCYS	162	174	LEEKIHKRNSVRL	1620.94	2.1392	MAX	11	11	6.925	62.956	0.312	2	Medium	0.373		BARR1_SH3	BARR1-393_MINCYS	162	174	LEEKIHKRNSVRL	1620.94	2.1069	MAX	11	11	6.948	63.161	0.294	2	Medium	0.351
BARR1_ONLY	BARR1-393_MINCYS	163	173	EEKIHKRNSVR	1394.77	1.7894	0	9	0	0	0	n/a	1	Medium	0		BARR1_SH3	BARR1-393_MINCYS	163	173	EEKIHKRNSVR	1394.77	1.8065	0	9	0	0	0	n/a	1	Medium	0
BARR1_ONLY	BARR1-393_MINCYS	163	173	EEKIHKRNSVR	1394.77	1.8291	300	9	0.932	4.856	53.96	0.928	2	Medium	0.103		BARR1_SH3	BARR1-393_MINCYS	163	173	EEKIHKRNSVR	1394.77	1.7795	300	9	0.932	4.396	48.844	1.719	2	Medium	0.191	0.13014
BARR1_ONLY	BARR1-393_MINCYS	163	173	EEKIHKRNSVR	1394.77	1.7879	1000	9	2.625	4.846	53.843	0.112	2	Medium	0.012		BARR1_SH3	BARR1-393_MINCYS	163	173	EEKIHKRNSVR	1394.77	1.7794	1000	9	2.625	4.834	53.711	0.373	2	Medium	0.042	0.756153
BARR1_ONLY	BARR1-393_MINCYS	163	173	EEKIHKRNSVR	1394.77	1.7712	5000	9	6.503	5.037	55.968	0.41	2	Medium	0.046		BARR1_SH3	BARR1-393_MINCYS	163	173	EEKIHKRNSVR	1394.77	1.7831	5000	9	6.503	4.989	55.437	1.552	2	Medium	0.173	0.762897
BARR1_ONLY	BARR1-393_MINCYS	163	173	EEKIHKRNSVR	1394.77	1.7707	MAX	9	9	6.011	66.789	0.273	2	Medium	0.03		BARR1_SH3	BARR1-393_MINCYS	163	173	EEKIHKRNSVR	1394.77	1.7873	MAX	9	9	6.106	67.84	0.239	2	Medium	0.15
BARR1_ONLY	BARR1-393_MINCYS	163	194	EEKIHKRNSVRLVIRKVQYAPERPGPQPTAET	3726.04	5.9768	0	26	0	0	0	n/a	1	Medium	0		BARR1_SH3	BARR1-393_MINCYS	163	194	EEKIHKRNSVRLVIRKVQYAPERPGPQPTAET	3726.04	6.0133	0	26	0	0	0	n/a	1	Medium	0
BARR1_ONLY	BARR1-393_MINCYS	163	194	EEKIHKRNSVRLVIRKVQYAPERPGPQPTAET	3726.04	6.029	300	26	2.002	11.619	44.69	0.641	3	Medium	0.258		BARR1_SH3	BARR1-393_MINCYS	163	194	EEKIHKRNSVRLVIRKVQYAPERPGPQPTAET	3726.04	5.8142	300	26	2.002	10.815	41.594	0.983	3	Medium	0.396	0.0505808
BARR1_ONLY	BARR1-393_MINCYS	163	194	EEKIHKRNSVRLVIRKVQYAPERPGPQPTAET	3726.04	5.9935	1000	26	5.882	12.537	48.219	1.059	3	Medium	0.427		BARR1_SH3	BARR1-393_MINCYS	163	194	EEKIHKRNSVRLVIRKVQYAPERPGPQPTAET	3726.04	5.9486	1000	26	5.882	11.788	45.339	0.787	3	Medium	0.317	0.076407
BARR1_ONLY	BARR1-393_MINCYS	163	194	EEKIHKRNSVRLVIRKVQYAPERPGPQPTAET	3726.04	6.2913	5000	26	16.963	13.566	52.177	0.119	3	Medium	0.048		BARR1_SH3	BARR1-393_MINCYS	163	194	EEKIHKRNSVRLVIRKVQYAPERPGPQPTAET	3726.04	5.9343	5000	26	16.963	13.074	50.283	0.463	3	Medium	0.186	0.0375379
BARR1_ONLY	BARR1-393_MINCYS	163	194	EEKIHKRNSVRLVIRKVQYAPERPGPQPTAET	3726.04	5.6602	MAX	26	26	18.411	70.811	0.16	2	High	0.101		BARR1_SH3	BARR1-393_MINCYS	163	194	EEKIHKRNSVRLVIRKVQYAPERPGPQPTAET	3726.04	6.0308	MAX	26	26	19.023	73.164	0.152	2	Medium	0.095
BARR1_ONLY	BARR1-393_MINCYS	171	191	SVRLVIRKVQYAPERPGPQPT	2390.35	10.2995	0	15	0	0	0	n/a	1	Medium	0		BARR1_SH3	BARR1-393_MINCYS	171	191	SVRLVIRKVQYAPERPGPQPT	2390.35	10.2995	0	15	0	0	0	n/a	1	Medium	0
BARR1_ONLY	BARR1-393_MINCYS	171	191	SVRLVIRKVQYAPERPGPQPT	2390.35	10.2651	300	15	0.836	9.29	61.936	0.113	3	Medium	0.045		BARR1_SH3	BARR1-393_MINCYS	171	191	SVRLVIRKVQYAPERPGPQPT	2390.35	10.2625	300	15	0.836	8.619	57.461	0.728	3	Medium	0.293	0.0549687
BARR1_ONLY	BARR1-393_MINCYS	171	191	SVRLVIRKVQYAPERPGPQPT	2390.35	10.2713	1000	15	2.57	9.712	64.743	0.131	3	Medium	0.053		BARR1_SH3	BARR1-393_MINCYS	171	191	SVRLVIRKVQYAPERPGPQPT	2390.35	10.2021	1000	15	2.57	9.449	62.995	0.633	2	Medium	0.071	0.0581046
BARR1_ONLY	BARR1-393_MINCYS	171	191	SVRLVIRKVQYAPERPGPQPT	2390.35	10.2689	5000	15	8.618	10.823	72.153	0.477	3	Medium	0.192		BARR1_SH3	BARR1-393_MINCYS	171	191	SVRLVIRKVQYAPERPGPQPT	2390.35	10.2079	5000	15	8.618	10.665	71.097	0.167	3	Medium	0.067	0.287416
BARR1_ONLY	BARR1-393_MINCYS	171	191	SVRLVIRKVQYAPERPGPQPT	2390.35	10.0868	MAX	15	15	12.744	84.958	0.888	2	Medium	0.099		BARR1_SH3	BARR1-393_MINCYS	171	191	SVRLVIRKVQYAPERPGPQPT	2390.35	10.0868	MAX	15	15	12.744	84.958	0.888	2	Medium	0.099
BARR1_ONLY	BARR1-393_MINCYS	195	199	TRQFL	663.37	8.0981	0	3	0	0	0	n/a	1	Medium	0		BARR1_SH3	BARR1-393_MINCYS	195	199	TRQFL	663.37	8.0981	0	3	0	0	0	n/a	1	Medium	0
BARR1_ONLY	BARR1-393_MINCYS	195	199	TRQFL	663.37	8.048	300	3	0.172	2.346	78.187	0.022	3	Medium	0.009		BARR1_SH3	BARR1-393_MINCYS	195	199	TRQFL	663.37	8.0565	300	3	0.172	2.281	76.02	0.05	3	Medium	0.02	0.0174521
BARR1_ONLY	BARR1-393_MINCYS	195	199	TRQFL	663.37	8.021	1000	3	0.53	2.383	79.422	0.049	3	Medium	0.02		BARR1_SH3	BARR1-393_MINCYS	195	199	TRQFL	663.37	7.9839	1000	3	0.53	2.352	78.414	0.117	3	Medium	0.047	0.388214
BARR1_ONLY	BARR1-393_MINCYS	195	199	TRQFL	663.37	8.0678	5000	3	1.782	2.422	80.747	0.046	3	Medium	0.018		BARR1_SH3	BARR1-393_MINCYS	195	199	TRQFL	663.37	7.9857	5000	3	1.782	2.362	78.746	0.1	3	Medium	0.04	0.106535
BARR1_ONLY	BARR1-393_MINCYS	195	199	TRQFL	663.37	8.0998	MAX	3	3	2.421	80.69	0.036	2	Medium	0.014		BARR1_SH3	BARR1-393_MINCYS	195	199	TRQFL	663.37	8.0998	MAX	3	3	2.421	80.69	0.036	2	Medium	0.014
BARR1_ONLY	BARR1-393_MINCYS	198	207	FLMSDKPLHL	1199.64	10.5481	0	7	0	0	0	n/a	1	High	0		BARR1_SH3	BARR1-393_MINCYS	198	207	FLMSDKPLHL	1199.64	10.5481	0	7	0	0	0	n/a	1	High	0
BARR1_ONLY	BARR1-393_MINCYS	198	207	FLMSDKPLHL	1199.64	10.4463	300	7	0.838	3.283	46.895	0.036	3	High	0.015		BARR1_SH3	BARR1-393_MINCYS	198	207	FLMSDKPLHL	1199.64	10.4437	300	7	0.838	3.21	45.858	0.114	3	High	0.046	0.100232
BARR1_ONLY	BARR1-393_MINCYS	198	207	FLMSDKPLHL	1199.64	10.4554	1000	7	2.296	3.75	53.565	0.061	3	High	0.025		BARR1_SH3	BARR1-393_MINCYS	198	207	FLMSDKPLHL	1199.64	10.3963	1000	7	2.296	3.705	52.929	0.167	3	High	0.067	0.373438
BARR1_ONLY	BARR1-393_MINCYS	198	207	FLMSDKPLHL	1199.64	10.4837	5000	7	5.449	4.068	58.12	0.076	3	High	0.031		BARR1_SH3	BARR1-393_MINCYS	198	207	FLMSDKPLHL	1199.64	10.4368	5000	7	5.449	3.973	56.762	0.076	3	High	0.031	0.0191869
BARR1_ONLY	BARR1-393_MINCYS	198	207	FLMSDKPLHL	1199.64	10.3408	MAX	7	7	4.747	67.815	0.049	2	High	0.005		BARR1_SH3	BARR1-393_MINCYS	198	207	FLMSDKPLHL	1199.64	10.3408	MAX	7	7	4.747	67.815	0.049	2	High	0.005
BARR1_ONLY	BARR1-393_MINCYS	198	209	FLMSDKPLHLEA	1399.72	10.0506	0	9	0	0	0	n/a	1	Medium	0		BARR1_SH3	BARR1-393_MINCYS	198	209	FLMSDKPLHLEA	1399.72	10.0506	0	9	0	0	0	n/a	1	Medium	0
BARR1_ONLY	BARR1-393_MINCYS	198	209	FLMSDKPLHLEA	1399.72	10.0252	300	9	1.067	3.262	36.239	0.222	3	Medium	0.089		BARR1_SH3	BARR1-393_MINCYS	198	209	FLMSDKPLHLEA	1399.72	10.0171	300	9	1.067	3.362	37.355	0.635	3	Medium	0.256	0.575202
BARR1_ONLY	BARR1-393_MINCYS	198	209	FLMSDKPLHLEA	1399.72	10.0425	1000	9	2.947	3.857	42.86	0.194	3	Medium	0.078		BARR1_SH3	BARR1-393_MINCYS	198	209	FLMSDKPLHLEA	1399.72	10.0363	1000	9	2.947	4.074	45.262	0.391	3	Medium	0.157	0.125154
BARR1_ONLY	BARR1-393_MINCYS	198	209	FLMSDKPLHLEA	1399.72	10.0346	5000	9	7.077	4.799	53.319	0.195	3	Medium	0.078		BARR1_SH3	BARR1-393_MINCYS	198	209	FLMSDKPLHLEA	1399.72	10.0572	5000	9	7.077	4.982	55.357	0.232	3	Medium	0.093	0.0616007
BARR1_ONLY	BARR1-393_MINCYS	198	209	FLMSDKPLHLEA	1399.72	9.8786	MAX	9	9	5.628	62.537	0.057	2	Medium	0.006		BARR1_SH3	BARR1-393_MINCYS	198	209	FLMSDKPLHLEA	1399.72	9.8827	MAX	9	9	5.629	62.543	0.05	2	Medium	0.006
BARR1_ONLY	BARR1-393_MINCYS	198	211	FLMSDKPLHLEASL	1599.83	11.1545	0	11	0	0	0	n/a	1	High	0		BARR1_SH3	BARR1-393_MINCYS	198	211	FLMSDKPLHLEASL	1599.83	11.1545	0	11	0	0	0	n/a	1	High	0
BARR1_ONLY	BARR1-393_MINCYS	198	211	FLMSDKPLHLEASL	1599.83	11.124	300	11	1.236	3.505	31.865	0.037	3	Medium	0.015		BARR1_SH3	BARR1-393_MINCYS	198	211	FLMSDKPLHLEASL	1599.83	11.0907	300	11	1.236	3.353	30.485	0.313	3	Medium	0.126	0.170432
BARR1_ONLY	BARR1-393_MINCYS	198	211	FLMSDKPLHLEASL	1599.83	11.1193	1000	11	3.44	4.238	38.529	0.107	3	Medium	0.043		BARR1_SH3	BARR1-393_MINCYS	198	211	FLMSDKPLHLEASL	1599.83	11.0735	1000	11	3.44	4.063	36.936	2.529	2	Medium	0.281	0.538162
BARR1_ONLY	BARR1-393_MINCYS	198	211	FLMSDKPLHLEASL	1599.83	11.1501	5000	11	8.445	5.119	46.533	0.051	3	Medium	0.02		BARR1_SH3	BARR1-393_MINCYS	198	211	FLMSDKPLHLEASL	1599.83	11.1149	5000	11	8.445	4.545	41.316	0.776	3	Medium	0.313	0.085632
BARR1_ONLY	BARR1-393_MINCYS	198	211	FLMSDKPLHLEASL	1599.83	11.0655	MAX	11	11	7.127	64.792	0.023	2	High	0.003		BARR1_SH3	BARR1-393_MINCYS	198	211	FLMSDKPLHLEASL	1599.83	11.0738	MAX	11	11	7.16	65.094	0.444	2	High	0.049
BARR1_ONLY	BARR1-393_MINCYS	199	206	LMSDKPLH	939.485	7.3936	0	5	0	0	0	n/a	1	High	0		BARR1_SH3	BARR1-393_MINCYS	199	206	LMSDKPLH	939.485	7.3936	0	5	0	0	0	n/a	1	High	0
BARR1_ONLY	BARR1-393_MINCYS	199	206	LMSDKPLH	939.485	7.3981	300	5	0.719	2.048	40.951	0.068	3	Medium	0.027		BARR1_SH3	BARR1-393_MINCYS	199	206	LMSDKPLH	939.485	7.3507	300	5	0.719	2.062	41.236	0.232	3	Medium	0.093	0.820154
BARR1_ONLY	BARR1-393_MINCYS	199	206	LMSDKPLH	939.485	7.3797	1000	5	1.925	2.52	50.402	0.109	3	Medium	0.044		BARR1_SH3	BARR1-393_MINCYS	199	206	LMSDKPLH	939.485	7.3472	1000	5	1.925	2.538	50.754	0.139	3	Medium	0.056	0.692349
BARR1_ONLY	BARR1-393_MINCYS	199	206	LMSDKPLH	939.485	7.3484	5000	5	4.177	2.853	57.058	0.108	3	Medium	0.043		BARR1_SH3	BARR1-393_MINCYS	199	206	LMSDKPLH	939.485	7.2403	5000	5	4.177	2.824	56.481	0.066	3	Medium	0.026	0.392129
BARR1_ONLY	BARR1-393_MINCYS	199	206	LMSDKPLH	939.485	7.2037	MAX	5	5	3.331	66.626	0.443	2	Medium	0.423		BARR1_SH3	BARR1-393_MINCYS	199	206	LMSDKPLH	939.485	7.2037	MAX	5	5	3.331	66.626	0.443	2	Medium	0.423
BARR1_ONLY	BARR1-393_MINCYS	200	209	MSDKPLHLEA	1139.56	7.1926	0	7	0	0	0	n/a	1	High	0		BARR1_SH3	BARR1-393_MINCYS	200	209	MSDKPLHLEA	1139.56	7.1926	0	7	0	0	0	n/a	1	High	0
BARR1_ONLY	BARR1-393_MINCYS	200	209	MSDKPLHLEA	1139.56	7.1304	300	7	0.894	2.36	33.711	0.186	3	Medium	0.075		BARR1_SH3	BARR1-393_MINCYS	200	209	MSDKPLHLEA	1139.56	7.1888	300	7	0.894	2.265	32.357	0.06	3	Medium	0.024	0.149361
BARR1_ONLY	BARR1-393_MINCYS	200	209	MSDKPLHLEA	1139.56	7.1482	1000	7	2.436	3.026	43.23	0.15	3	Medium	0.06		BARR1_SH3	BARR1-393_MINCYS	200	209	MSDKPLHLEA	1139.56	7.0655	1000	7	2.436	3.046	43.52	0.219	3	Medium	0.088	0.760173
BARR1_ONLY	BARR1-393_MINCYS	200	209	MSDKPLHLEA	1139.56	7.1504	5000	7	5.619	3.603	51.475	0.161	3	Medium	0.065		BARR1_SH3	BARR1-393_MINCYS	200	209	MSDKPLHLEA	1139.56	7.0923	5000	7	5.619	3.576	51.09	0.155	3	Medium	0.063	0.63032
BARR1_ONLY	BARR1-393_MINCYS	200	209	MSDKPLHLEA	1139.56	6.9969	MAX	7	7	4.749	67.848	0.178	2	Medium	0.112		BARR1_SH3	BARR1-393_MINCYS	200	209	MSDKPLHLEA	1139.56	7.0156	MAX	7	7	4.812	68.737	0.092	2	Medium	0.058
BARR1_ONLY	BARR1-393_MINCYS	203	225	KPLHLEASLDKEIYYHGEPISVN	2651.36	8.6193	0	20	0	0	0	n/a	1	High	0		BARR1_SH3	BARR1-393_MINCYS	203	225	KPLHLEASLDKEIYYHGEPISVN	2651.36	8.6193	0	20	0	0	0	n/a	1	High	0
BARR1_ONLY	BARR1-393_MINCYS	203	225	KPLHLEASLDKEIYYHGEPISVN	2651.36	8.6085	300	20	1.862	7.064	35.318	0.566	3	Medium	0.228		BARR1_SH3	BARR1-393_MINCYS	203	225	KPLHLEASLDKEIYYHGEPISVN	2651.36	8.5921	300	20	1.862	7.037	35.186	0.175	3	Medium	0.071	0.863589
BARR1_ONLY	BARR1-393_MINCYS	203	225	KPLHLEASLDKEIYYHGEPISVN	2651.36	8.6092	1000	20	5.318	7.593	37.965	0.463	3	Medium	0.186		BARR1_SH3	BARR1-393_MINCYS	203	225	KPLHLEASLDKEIYYHGEPISVN	2651.36	8.5702	1000	20	5.318	7.701	38.505	0.462	3	Medium	0.186	0.516451
BARR1_ONLY	BARR1-393_MINCYS	203	225	KPLHLEASLDKEIYYHGEPISVN	2651.36	8.6343	5000	20	13.911	8.13	40.651	0.314	3	Medium	0.126		BARR1_SH3	BARR1-393_MINCYS	203	225	KPLHLEASLDKEIYYHGEPISVN	2651.36	8.578	5000	20	13.911	8.108	40.539	0.187	3	Medium	0.075	0.808038
BARR1_ONLY	BARR1-393_MINCYS	203	225	KPLHLEASLDKEIYYHGEPISVN	2651.36	0	MAX	20	20	0	0	0	2	Low	0		BARR1_SH3	BARR1-393_MINCYS	203	225	KPLHLEASLDKEIYYHGEPISVN	2651.36	0	MAX	20	20	0	0	0	2	Low	0
BARR1_ONLY	BARR1-393_MINCYS	207	210	LEAS	418.206	3.3541	0	2	0	0	0	n/a	1	Medium	0		BARR1_SH3	BARR1-393_MINCYS	207	210	LEAS	418.206	3.3541	0	2	0	0	0	n/a	1	Medium	0
BARR1_ONLY	BARR1-393_MINCYS	207	210	LEAS	418.206	3.3965	300	2	0.295	0.225	11.273	0.035	3	Medium	0.014		BARR1_SH3	BARR1-393_MINCYS	207	210	LEAS	418.206	3.3994	300	2	0.295	0.229	11.463	0.074	3	Medium	0.03	0.854394
BARR1_ONLY	BARR1-393_MINCYS	207	210	LEAS	418.206	3.4079	1000	2	0.824	0.419	20.95	0.105	3	Medium	0.042		BARR1_SH3	BARR1-393_MINCYS	207	210	LEAS	418.206	3.4444	1000	2	0.824	0.403	20.158	0.07	3	Medium	0.028	0.621526
BARR1_ONLY	BARR1-393_MINCYS	207	210	LEAS	418.206	3.4164	5000	2	1.855	0.832	41.621	0.126	3	Medium	0.051		BARR1_SH3	BARR1-393_MINCYS	207	210	LEAS	418.206	3.4112	5000	2	1.855	0.833	41.642	0.166	3	Medium	0.067	0.993382
BARR1_ONLY	BARR1-393_MINCYS	207	210	LEAS	418.206	3.4281	MAX	2	2	1.521	76.052	0.418	2	Medium	0.046		BARR1_SH3	BARR1-393_MINCYS	207	210	LEAS	418.206	3.4072	MAX	2	2	1.519	75.966	0.432	2	Medium	0.048
BARR1_ONLY	BARR1-393_MINCYS	208	224	EASLDKEIYYHGEPISV	1948.94	9.5819	0	14	0	0	0	n/a	1	Medium	0		BARR1_SH3	BARR1-393_MINCYS	208	224	EASLDKEIYYHGEPISV	1948.94	9.5819	0	14	0	0	0	n/a	1	Medium	0
BARR1_ONLY	BARR1-393_MINCYS	208	224	EASLDKEIYYHGEPISV	1948.94	9.6933	300	14	1.299	2.651	18.934	0.345	3	Medium	0.139		BARR1_SH3	BARR1-393_MINCYS	208	224	EASLDKEIYYHGEPISV	1948.94	9.5959	300	14	1.299	2.723	19.448	0.407	3	Medium	0.164	0.593845
BARR1_ONLY	BARR1-393_MINCYS	208	224	EASLDKEIYYHGEPISV	1948.94	9.6686	1000	14	3.676	3.406	24.327	0.312	3	Medium	0.126		BARR1_SH3	BARR1-393_MINCYS	208	224	EASLDKEIYYHGEPISV	1948.94	9.5893	1000	14	3.676	3.497	24.978	0.468	3	Medium	0.189	0.529404
BARR1_ONLY	BARR1-393_MINCYS	208	224	EASLDKEIYYHGEPISV	1948.94	9.6691	5000	14	9.414	4.471	31.937	0.053	3	Medium	0.021		BARR1_SH3	BARR1-393_MINCYS	208	224	EASLDKEIYYHGEPISV	1948.94	9.591	5000	14	9.414	4.534	32.383	0.929	3	Medium	0.374	0.799615
BARR1_ONLY	BARR1-393_MINCYS	208	224	EASLDKEIYYHGEPISV	1948.94	9.5912	MAX	14	14	9.745	69.608	0.105	2	Medium	0.066		BARR1_SH3	BARR1-393_MINCYS	208	224	EASLDKEIYYHGEPISV	1948.94	9.5912	MAX	14	14	9.745	69.606	0.106	2	Medium	0.066
BARR1_ONLY	BARR1-393_MINCYS	212	223	DKEIYYHGEPIS	1449.68	6.8361	0	9	0	0	0	n/a	1	Medium	0		BARR1_SH3	BARR1-393_MINCYS	212	223	DKEIYYHGEPIS	1449.68	6.8361	0	9	0	0	0	n/a	1	Medium	0
BARR1_ONLY	BARR1-393_MINCYS	212	223	DKEIYYHGEPIS	1449.68	6.7568	300	9	0.844	2.348	26.092	0.67	3	Medium	0.27		BARR1_SH3	BARR1-393_MINCYS	212	223	DKEIYYHGEPIS	1449.68	6.6903	300	9	0.844	2.039	22.656		1	Medium	0
BARR1_ONLY	BARR1-393_MINCYS	212	223	DKEIYYHGEPIS	1449.68	6.6378	1000	9	2.355	3.044	33.821	0.659	3	Medium	0.265		BARR1_SH3	BARR1-393_MINCYS	212	223	DKEIYYHGEPIS	1449.68	0	1000	9	2.355
BARR1_ONLY	BARR1-393_MINCYS	212	223	DKEIYYHGEPIS	1449.68	6.6623	5000	9	5.892	3.538	39.315	0.853	3	Medium	0.343		BARR1_SH3	BARR1-393_MINCYS	212	223	DKEIYYHGEPIS	1449.68	0	5000	9	5.892
BARR1_ONLY	BARR1-393_MINCYS	212	223	DKEIYYHGEPIS	1449.68	6.6096	MAX	9	9	7.043	78.252	0.403	2	Medium	0.045		BARR1_SH3	BARR1-393_MINCYS	212	223	DKEIYYHGEPIS	1449.68	6.6096	MAX	9	9	7.043	78.252	0.403	2	Medium	0.045
BARR1_ONLY	BARR1-393_MINCYS	212	224	DKEIYYHGEPISV	1548.75	8.4364	0	10	0	0	0	n/a	1	Medium	0		BARR1_SH3	BARR1-393_MINCYS	212	224	DKEIYYHGEPISV	1548.75	8.4364	0	10	0	0	0	n/a	1	Medium	0
BARR1_ONLY	BARR1-393_MINCYS	212	224	DKEIYYHGEPISV	1548.75	8.4747	300	10	0.87	2.059	20.591	0.218	3	High	0.088		BARR1_SH3	BARR1-393_MINCYS	212	224	DKEIYYHGEPISV	1548.75	8.4107	300	10	0.87	2.085	20.847	0.136	3	High	0.055	0.694958
BARR1_ONLY	BARR1-393_MINCYS	212	224	DKEIYYHGEPISV	1548.75	8.4114	1000	10	2.439	2.59	25.904	0.166	3	High	0.067		BARR1_SH3	BARR1-393_MINCYS	212	224	DKEIYYHGEPISV	1548.75	8.3832	1000	10	2.439	2.659	26.591	0.152	3	High	0.061	0.260394
BARR1_ONLY	BARR1-393_MINCYS	212	224	DKEIYYHGEPISV	1548.75	8.4306	5000	10	6.247	3.239	32.39	0.073	3	High	0.029		BARR1_SH3	BARR1-393_MINCYS	212	224	DKEIYYHGEPISV	1548.75	8.374	5000	10	6.247	3.267	32.675	0.37	3	High	0.149	0.774679
BARR1_ONLY	BARR1-393_MINCYS	212	224	DKEIYYHGEPISV	1548.75	8.3628	MAX	10	10	7.767	77.672	0.31	2	Medium	0.296		BARR1_SH3	BARR1-393_MINCYS	212	224	DKEIYYHGEPISV	1548.75	8.3586	MAX	10	10	7.774	77.739	0.322	2	Medium	0.306
BARR1_ONLY	BARR1-393_MINCYS	212	226	DKEIYYHGEPISVNV	1761.86	8.7016	0	12	0	0	0	n/a	1	Medium	0		BARR1_SH3	BARR1-393_MINCYS	212	226	DKEIYYHGEPISVNV	1761.86	8.7016	0	12	0	0	0	n/a	1	Medium	0
BARR1_ONLY	BARR1-393_MINCYS	212	226	DKEIYYHGEPISVNV	1761.86	8.7785	300	12	0.998	2.392	19.937	0.523	3	Medium	0.21		BARR1_SH3	BARR1-393_MINCYS	212	226	DKEIYYHGEPISVNV	1761.86	8.7148	300	12	0.998	2.173	18.106	0.839	3	Medium	0.338	0.40255
BARR1_ONLY	BARR1-393_MINCYS	212	226	DKEIYYHGEPISVNV	1761.86	8.7486	1000	12	2.832	2.817	23.479	0.234	3	Medium	0.094		BARR1_SH3	BARR1-393_MINCYS	212	226	DKEIYYHGEPISVNV	1761.86	8.7071	1000	12	2.832	2.692	22.429	1.265	3	Medium	0.509	0.712162
BARR1_ONLY	BARR1-393_MINCYS	212	226	DKEIYYHGEPISVNV	1761.86	8.7375	5000	12	7.515	3.448	28.731	0.289	3	Medium	0.116		BARR1_SH3	BARR1-393_MINCYS	212	226	DKEIYYHGEPISVNV	1761.86	8.7176	5000	12	7.515	3.219	26.823	1.14	3	Medium	0.459	0.481437
BARR1_ONLY	BARR1-393_MINCYS	212	226	DKEIYYHGEPISVNV	1761.86	0	MAX	12	12	0	0	0	2	Low	0		BARR1_SH3	BARR1-393_MINCYS	212	226	DKEIYYHGEPISVNV	1761.86	0	MAX	12	12	0	0	0	2	Low	0
BARR1_ONLY	BARR1-393_MINCYS	218	224	HGEPISV	737.371	5.7669	0	4	0	0	0	n/a	1	Medium	0		BARR1_SH3	BARR1-393_MINCYS	218	224	HGEPISV	737.371	5.7669	0	4	0	0	0	n/a	1	Medium	0
BARR1_ONLY	BARR1-393_MINCYS	218	224	HGEPISV	737.371	5.7335	300	4	0.25	0.15	3.742	0.386	3	Medium	0.155		BARR1_SH3	BARR1-393_MINCYS	218	224	HGEPISV	737.371	5.316	300	4	0.25	-0.052	-1.29		1	Medium	0
BARR1_ONLY	BARR1-393_MINCYS	218	224	HGEPISV	737.371	5.7531	1000	4	0.737	0.48	12.007		1	Medium	0		BARR1_SH3	BARR1-393_MINCYS	218	224	HGEPISV	737.371	5.856	1000	4	0.737	0.072	1.794		1	Medium	0
BARR1_ONLY	BARR1-393_MINCYS	218	224	HGEPISV	737.371	5.6193	5000	4	2.182	0.524	13.105	0.259	2	Medium	0.029		BARR1_SH3	BARR1-393_MINCYS	218	224	HGEPISV	737.371	5.3811	5000	4	2.182	0.641	16.016	3.048	2	Medium	0.339	0.710952
BARR1_ONLY	BARR1-393_MINCYS	218	224	HGEPISV	737.371	0	MAX	4	4	0	0	0	2	Low	0		BARR1_SH3	BARR1-393_MINCYS	218	224	HGEPISV	737.371	0	MAX	4	4	0	0	0	2	Low	0
BARR1_ONLY	BARR1-393_MINCYS	220	225	EPISVN	657.333	6.095	0	4	0	0	0	n/a	1	Medium	0		BARR1_SH3	BARR1-393_MINCYS	220	225	EPISVN	657.333	6.095	0	4	0	0	0	n/a	1	Medium	0
BARR1_ONLY	BARR1-393_MINCYS	220	225	EPISVN	657.333	6.082	300	4	0.195	3.087	77.183	0.133	3	Medium	0.054		BARR1_SH3	BARR1-393_MINCYS	220	225	EPISVN	657.333	6.0845	300	4	0.195	2.954	73.842	0.092	3	Medium	0.037	0.0288022
BARR1_ONLY	BARR1-393_MINCYS	220	225	EPISVN	657.333	6.1246	1000	4	0.601	3.131	78.27	0.131	3	Medium	0.053		BARR1_SH3	BARR1-393_MINCYS	220	225	EPISVN	657.333	6.0773	1000	4	0.601	3.022	75.54	0.15	3	Medium	0.06	0.0788848
BARR1_ONLY	BARR1-393_MINCYS	220	225	EPISVN	657.333	6.1407	5000	4	2.052	3.136	78.392	0.043	3	Medium	0.017		BARR1_SH3	BARR1-393_MINCYS	220	225	EPISVN	657.333	6.0875	5000	4	2.052	3.041	76.018	0.191	3	Medium	0.077	0.15985
BARR1_ONLY	BARR1-393_MINCYS	220	225	EPISVN	657.333	6.1224	MAX	4	4	3.316	82.906	0.016	2	Medium	0.002		BARR1_SH3	BARR1-393_MINCYS	220	225	EPISVN	657.333	6.1224	MAX	4	4	3.316	82.906	0.016	2	Medium	0.002
BARR1_ONLY	BARR1-393_MINCYS	223	234	SVNVHVTNNTNK	1325.67	8.6102	0	10	0	0	0	n/a	1	High	0		BARR1_SH3	BARR1-393_MINCYS	223	234	SVNVHVTNNTNK	1325.67	8.6102	0	10	0	0	0	n/a	1	High	0
BARR1_ONLY	BARR1-393_MINCYS	223	234	SVNVHVTNNTNK	1325.67	8.589	300	10	1.07	3.504	35.039	0.179	3	Medium	0.072		BARR1_SH3	BARR1-393_MINCYS	223	234	SVNVHVTNNTNK	1325.67	8.645	300	10	1.07	3.504	35.037	0.048	3	Medium	0.019	0.997373
BARR1_ONLY	BARR1-393_MINCYS	223	234	SVNVHVTNNTNK	1325.67	8.5842	1000	10	3.031	3.788	37.885	0.125	3	Medium	0.05		BARR1_SH3	BARR1-393_MINCYS	223	234	SVNVHVTNNTNK	1325.67	8.6204	1000	10	3.031	3.838	38.38	0.219	3	Medium	0.088	0.456902
BARR1_ONLY	BARR1-393_MINCYS	223	234	SVNVHVTNNTNK	1325.67	8.6091	5000	10	7.645	4.082	40.824	0.087	3	High	0.035		BARR1_SH3	BARR1-393_MINCYS	223	234	SVNVHVTNNTNK	1325.67	8.6087	5000	10	7.645	4.076	40.759	0.061	3	High	0.024	0.806659
BARR1_ONLY	BARR1-393_MINCYS	223	234	SVNVHVTNNTNK	1325.67	8.5599	MAX	10	10	5.991	59.909	0.045	2	Medium	0.043		BARR1_SH3	BARR1-393_MINCYS	223	234	SVNVHVTNNTNK	1325.67	8.5529	MAX	10	10	5.995	59.945	0.039	2	Medium	0.038
BARR1_ONLY	BARR1-393_MINCYS	224	235	VNVHVTNNTNKT	1339.68	9.1239	0	10	0	0	0	n/a	1	Medium	0		BARR1_SH3	BARR1-393_MINCYS	224	235	VNVHVTNNTNKT	1339.68	9.1239	0	10	0	0	0	n/a	1	Medium	0
BARR1_ONLY	BARR1-393_MINCYS	224	235	VNVHVTNNTNKT	1339.68	9.183	300	10	1.029	2.269	22.686	0.016	3	Medium	0.007		BARR1_SH3	BARR1-393_MINCYS	224	235	VNVHVTNNTNKT	1339.68	9.0297	300	10	1.029	2.265	22.649	0.165	3	Medium	0.067	0.932396
BARR1_ONLY	BARR1-393_MINCYS	224	235	VNVHVTNNTNKT	1339.68	9.1974	1000	10	2.915	3.004	30.043	0.032	3	Medium	0.013		BARR1_SH3	BARR1-393_MINCYS	224	235	VNVHVTNNTNKT	1339.68	9.0002	1000	10	2.915	3.038	30.38	0.153	3	Medium	0.062	0.444166
BARR1_ONLY	BARR1-393_MINCYS	224	235	VNVHVTNNTNKT	1339.68	9.1865	5000	10	7.423	3.914	39.145	0.072	3	Medium	0.029		BARR1_SH3	BARR1-393_MINCYS	224	235	VNVHVTNNTNKT	1339.68	9.0105	5000	10	7.423	3.85	38.505	0.067	3	Medium	0.027	0.04851
BARR1_ONLY	BARR1-393_MINCYS	224	235	VNVHVTNNTNKT	1339.68	8.9818	MAX	10	10	5.766	57.66	0.668	2	Medium	0.637		BARR1_SH3	BARR1-393_MINCYS	224	235	VNVHVTNNTNKT	1339.68	8.9818	MAX	10	10	5.766	57.66	0.668	2	Medium	0.637
BARR1_ONLY	BARR1-393_MINCYS	224	236	VNVHVTNNTNKTV	1438.75	9.8021	0	11	0	0	0	n/a	1	Medium	0		BARR1_SH3	BARR1-393_MINCYS	224	236	VNVHVTNNTNKTV	1438.75	9.8021	0	11	0	0	0	n/a	1	Medium	0
BARR1_ONLY	BARR1-393_MINCYS	224	236	VNVHVTNNTNKTV	1438.75	9.7993	300	11	1.05	3.81	34.635	0.76	3	Medium	0.306		BARR1_SH3	BARR1-393_MINCYS	224	236	VNVHVTNNTNKTV	1438.75	9.7215	300	11	1.05	3.588	32.62	0.177	3	Medium	0.071	0.335569
BARR1_ONLY	BARR1-393_MINCYS	224	236	VNVHVTNNTNKTV	1438.75	9.8135	1000	11	2.984	4.116	37.421	0.626	3	Medium	0.252		BARR1_SH3	BARR1-393_MINCYS	224	236	VNVHVTNNTNKTV	1438.75	9.8044	1000	11	2.984	4.205	38.229	0.557	3	Medium	0.224	0.672387
BARR1_ONLY	BARR1-393_MINCYS	224	236	VNVHVTNNTNKTV	1438.75	9.8393	5000	11	7.724	4.549	41.358	0.501	3	Medium	0.202		BARR1_SH3	BARR1-393_MINCYS	224	236	VNVHVTNNTNKTV	1438.75	9.7585	5000	11	7.724	4.444	40.397	0.529	3	Medium	0.213	0.566188
BARR1_ONLY	BARR1-393_MINCYS	224	236	VNVHVTNNTNKTV	1438.75	9.6662	MAX	11	11	6.832	62.11	1.813	2	Medium	0.202		BARR1_SH3	BARR1-393_MINCYS	224	236	VNVHVTNNTNKTV	1438.75	9.6662	MAX	11	11	6.832	62.11	1.813	2	Medium	0.202
BARR1_ONLY	BARR1-393_MINCYS	225	234	NVHVTNNTNK	1139.57	7.1926	0	8	0	0	0	n/a	1	High	0		BARR1_SH3	BARR1-393_MINCYS	225	234	NVHVTNNTNK	1139.57	7.1652	0	8	0	0	0	n/a	1	High	0
BARR1_ONLY	BARR1-393_MINCYS	225	234	NVHVTNNTNK	1139.57	7.1443	300	8	0.941	2.354	29.428	0.159	3	Medium	0.064		BARR1_SH3	BARR1-393_MINCYS	225	234	NVHVTNNTNK	1139.57	7.1175	300	8	0.941	2.277	28.467	0.09	2	Medium	0.01	0.169845
BARR1_ONLY	BARR1-393_MINCYS	225	234	NVHVTNNTNK	1139.57	7.151	1000	8	2.638	3.026	37.827	0.151	3	Medium	0.061		BARR1_SH3	BARR1-393_MINCYS	225	234	NVHVTNNTNK	1139.57	7.0376	1000	8	2.638	3.037	37.957	0.186	3	Medium	0.075	0.860982
BARR1_ONLY	BARR1-393_MINCYS	225	234	NVHVTNNTNK	1139.57	7.1504	5000	8	6.377	3.604	45.046	0.155	3	Medium	0.062		BARR1_SH3	BARR1-393_MINCYS	225	234	NVHVTNNTNK	1139.57	7.07	5000	8	6.377	3.564	44.55	0.092	3	Medium	0.037	0.408264
BARR1_ONLY	BARR1-393_MINCYS	225	234	NVHVTNNTNK	1139.57	7.0149	MAX	8	8	4.937	61.71	0.19	2	Medium	0.181		BARR1_SH3	BARR1-393_MINCYS	225	234	NVHVTNNTNK	1139.57	7.0177	MAX	8	8	4.945	61.812	0.369	2	Medium	0.232
BARR1_ONLY	BARR1-393_MINCYS	225	248	NVHVTNNTNKTVKKIKISVRQYAD	2769.52	6.4681	0	22	0	0	0	n/a	1	High	0		BARR1_SH3	BARR1-393_MINCYS	225	248	NVHVTNNTNKTVKKIKISVRQYAD	2769.52	6.4681	0	22	0	0	0	n/a	1	High	0
BARR1_ONLY	BARR1-393_MINCYS	225	248	NVHVTNNTNKTVKKIKISVRQYAD	2769.52	6.4055	300	22	1.759	4.014	18.243	0.212	3	High	0.085		BARR1_SH3	BARR1-393_MINCYS	225	248	NVHVTNNTNKTVKKIKISVRQYAD	2769.52	6.3466	300	22	1.759	3.851	17.504	0.292	3	High	0.117	0.130844
BARR1_ONLY	BARR1-393_MINCYS	225	248	NVHVTNNTNKTVKKIKISVRQYAD	2769.52	6.4454	1000	22	5.1	5.172	23.509	0.085	3	High	0.034		BARR1_SH3	BARR1-393_MINCYS	225	248	NVHVTNNTNKTVKKIKISVRQYAD	2769.52	6.4569	1000	22	5.1	4.893	22.242	0.226	3	High	0.091	0.0226753
BARR1_ONLY	BARR1-393_MINCYS	225	248	NVHVTNNTNKTVKKIKISVRQYAD	2769.52	6.442	5000	22	14.228	7.498	34.084	0.338	3	High	0.136		BARR1_SH3	BARR1-393_MINCYS	225	248	NVHVTNNTNKTVKKIKISVRQYAD	2769.52	6.4142	5000	22	14.228	7.109	32.314	0.373	3	High	0.15	0.0295668
BARR1_ONLY	BARR1-393_MINCYS	225	248	NVHVTNNTNKTVKKIKISVRQYAD	2769.52	6.2988	MAX	22	22	15.307	69.578	0.078	2	Medium	0.084		BARR1_SH3	BARR1-393_MINCYS	225	248	NVHVTNNTNKTVKKIKISVRQYAD	2769.52	6.2988	MAX	22	22	15.307	69.578	0.078	2	Medium	0.084
BARR1_ONLY	BARR1-393_MINCYS	241	246	ISVRQY	764.418	8.0431	0	4	0	0	0	n/a	1	High	0		BARR1_SH3	BARR1-393_MINCYS	241	246	ISVRQY	764.418	8.0431	0	4	0	0	0	n/a	1	High	0
BARR1_ONLY	BARR1-393_MINCYS	241	246	ISVRQY	764.418	8.0452	300	4	0.226	3.065	76.636	0.064	3	Medium	0.026		BARR1_SH3	BARR1-393_MINCYS	241	246	ISVRQY	764.418	7.9253	300	4	0.226	3.073	76.828	0.114	3	Medium	0.046	0.815966
BARR1_ONLY	BARR1-393_MINCYS	241	246	ISVRQY	764.418	8.0239	1000	4	0.699	3.144	78.594	0.075	3	Medium	0.03		BARR1_SH3	BARR1-393_MINCYS	241	246	ISVRQY	764.418	7.9141	1000	4	0.699	3.155	78.865	0.079	3	Medium	0.032	0.690038
BARR1_ONLY	BARR1-393_MINCYS	241	246	ISVRQY	764.418	8.0706	5000	4	2.375	3.171	79.283	0.118	3	Medium	0.048		BARR1_SH3	BARR1-393_MINCYS	241	246	ISVRQY	764.418	7.9131	5000	4	2.375	3.136	78.408	0.076	3	Medium	0.031	0.354346
BARR1_ONLY	BARR1-393_MINCYS	241	246	ISVRQY	764.418	7.8631	MAX	4	4	3.235	80.88	0.094	2	Medium	0.01		BARR1_SH3	BARR1-393_MINCYS	241	246	ISVRQY	764.418	7.8631	MAX	4	4	3.235	80.88	0.094	2	Medium	0.01
BARR1_ONLY	BARR1-393_MINCYS	252	262	FNTAQYKVPVA	1236.65	8.2533	0	8	0	0	0	n/a	1	Medium	0		BARR1_SH3	BARR1-393_MINCYS	252	262	FNTAQYKVPVA	1236.65	8.2533	0	8	0	0	0	n/a	1	Medium	0
BARR1_ONLY	BARR1-393_MINCYS	252	262	FNTAQYKVPVA	1236.65	8.2043	300	8	0.552	5.46	68.245	0.083	3	Medium	0.033		BARR1_SH3	BARR1-393_MINCYS	252	262	FNTAQYKVPVA	1236.65	8.129	300	8	0.552	5.038	62.98	1.084	3	Medium	0.436	0.236039
BARR1_ONLY	BARR1-393_MINCYS	252	262	FNTAQYKVPVA	1236.65	8.2024	1000	8	1.669	5.809	72.61	0.325	3	Medium	0.131		BARR1_SH3	BARR1-393_MINCYS	252	262	FNTAQYKVPVA	1236.65	8.1235	1000	8	1.669	5.792	72.394	0.799	3	Medium	0.322	0.937477
BARR1_ONLY	BARR1-393_MINCYS	252	262	FNTAQYKVPVA	1236.65	8.2241	5000	8	5.19	6.258	78.222	0.141	3	Medium	0.057		BARR1_SH3	BARR1-393_MINCYS	252	262	FNTAQYKVPVA	1236.65	8.1086	5000	8	5.19	5.922	74.02	0.506	3	Medium	0.204	0.0942269
BARR1_ONLY	BARR1-393_MINCYS	252	262	FNTAQYKVPVA	1236.65	8.1355	MAX	8	8	6.861	85.757	0	2	Medium	0		BARR1_SH3	BARR1-393_MINCYS	252	262	FNTAQYKVPVA	1236.65	8.1355	MAX	8	8	6.861	85.757	0	2	Medium	0
BARR1_ONLY	BARR1-393_MINCYS	252	263	FNTAQYKVPVAM	1367.69	9.4168	0	9	0	0	0	n/a	1	Medium	0		BARR1_SH3	BARR1-393_MINCYS	252	263	FNTAQYKVPVAM	1367.69	9.5128	0	9	0	0	0	n/a	1	High	0
BARR1_ONLY	BARR1-393_MINCYS	252	263	FNTAQYKVPVAM	1367.69	9.4312	300	9	0.623	6.113	67.922	0.239	3	Medium	0.096		BARR1_SH3	BARR1-393_MINCYS	252	263	FNTAQYKVPVAM	1367.69	9.5959	300	9	0.623	5.894	65.486	0.052	3	Medium	0.021	0.0527441
BARR1_ONLY	BARR1-393_MINCYS	252	263	FNTAQYKVPVAM	1367.69	9.5152	1000	9	1.886	6.459	71.765	0.325	3	Medium	0.131		BARR1_SH3	BARR1-393_MINCYS	252	263	FNTAQYKVPVAM	1367.69	9.5028	1000	9	1.886	6.402	71.132	0.167	3	Medium	0.067	0.550438
BARR1_ONLY	BARR1-393_MINCYS	252	263	FNTAQYKVPVAM	1367.69	9.5296	5000	9	5.895	6.899	76.653	0.576	3	Medium	0.232		BARR1_SH3	BARR1-393_MINCYS	252	263	FNTAQYKVPVAM	1367.69	9.5045	5000	9	5.895	6.692	74.352	0.103	3	Medium	0.042	0.259686
BARR1_ONLY	BARR1-393_MINCYS	252	263	FNTAQYKVPVAM	1367.69	9.3447	MAX	9	9	7.392	82.137	0.53	2	Medium	0.213		BARR1_SH3	BARR1-393_MINCYS	252	263	FNTAQYKVPVAM	1367.69	9.3435	MAX	9	9	7.289	80.994	0.084	2	Medium	0.053
BARR1_ONLY	BARR1-393_MINCYS	254	261	TAQYKVPV	904.502	10.0231	0	5	0	0	0	n/a	1	Medium	0		BARR1_SH3	BARR1-393_MINCYS	254	261	TAQYKVPV	904.502	10.0231	0	5	0	0	0	n/a	1	Medium	0
BARR1_ONLY	BARR1-393_MINCYS	254	261	TAQYKVPV	904.502	9.9973	300	5	0.26	4.332	86.632	0.472	3	Medium	0.19		BARR1_SH3	BARR1-393_MINCYS	254	261	TAQYKVPV	904.502	10.0394	300	5	0.26	4.403	88.058	0.391	3	Medium	0.157	0.64397
BARR1_ONLY	BARR1-393_MINCYS	254	261	TAQYKVPV	904.502	10.0201	1000	5	0.804	4.518	90.362	0.277	3	Medium	0.112		BARR1_SH3	BARR1-393_MINCYS	254	261	TAQYKVPV	904.502	10.0388	1000	5	0.804	4.521	90.419	0.504	3	Medium	0.203	0.984198
BARR1_ONLY	BARR1-393_MINCYS	254	261	TAQYKVPV	904.502	10.015	5000	5	2.754	4.595	91.905	0.242	3	Medium	0.097		BARR1_SH3	BARR1-393_MINCYS	254	261	TAQYKVPV	904.502	9.9957	5000	5	2.754	4.547	90.944	0.486	3	Medium	0.196	0.729268
BARR1_ONLY	BARR1-393_MINCYS	254	261	TAQYKVPV	904.502	0	MAX	5	5	0	0	0	2	Low	0		BARR1_SH3	BARR1-393_MINCYS	254	261	TAQYKVPV	904.502	0	MAX	5	5	0	0	0	2	Low	0
BARR1_ONLY	BARR1-393_MINCYS	257	262	YKVPVA	675.395	5.6292	0	3	0	0	0	n/a	1	Medium	0		BARR1_SH3	BARR1-393_MINCYS	257	262	YKVPVA	675.395	5.6291	0	3	0	0	0	n/a	1	High	0
BARR1_ONLY	BARR1-393_MINCYS	257	262	YKVPVA	675.395	5.3851	300	3	0.158	1.63	54.33	0.065	3	High	0.026		BARR1_SH3	BARR1-393_MINCYS	257	262	YKVPVA	675.395	5.2092	300	3	0.158	1.62	53.998	0.126	3	Medium	0.051	0.78269
BARR1_ONLY	BARR1-393_MINCYS	257	262	YKVPVA	675.395	5.6951	1000	3	0.479	1.896	63.196	0.078	3	High	0.031		BARR1_SH3	BARR1-393_MINCYS	257	262	YKVPVA	675.395	5.6081	1000	3	0.479	1.901	63.359	0.049	2	High	0.005	0.814567
BARR1_ONLY	BARR1-393_MINCYS	257	262	YKVPVA	675.395	5.6695	5000	3	1.539	2.235	74.487	0.027	3	Medium	0.011		BARR1_SH3	BARR1-393_MINCYS	257	262	YKVPVA	675.395	5.2561	5000	3	1.539	2.244	74.798	0.079	3	Medium	0.032	0.670854
BARR1_ONLY	BARR1-393_MINCYS	257	262	YKVPVA	675.395	0	MAX	3	3	0	0	0	2	Low	0		BARR1_SH3	BARR1-393_MINCYS	257	262	YKVPVA	675.395	0	MAX	3	3	0	0	0	2	Low	0
BARR1_ONLY	BARR1-393_MINCYS	257	263	YKVPVAM	806.436	8.0569	0	4	0	0	0	n/a	1	High	0		BARR1_SH3	BARR1-393_MINCYS	257	263	YKVPVAM	806.436	8.0569	0	4	0	0	0	n/a	1	High	0
BARR1_ONLY	BARR1-393_MINCYS	257	263	YKVPVAM	806.436	7.9252	300	4	0.229	2.282	57.049	0.047	3	Medium	0.019		BARR1_SH3	BARR1-393_MINCYS	257	263	YKVPVAM	806.436	7.8528	300	4	0.229	2.287	57.181	0.191	3	Medium	0.077	0.918071
BARR1_ONLY	BARR1-393_MINCYS	257	263	YKVPVAM	806.436	7.7869	1000	4	0.696	2.649	66.23	0.068	3	Medium	0.028		BARR1_SH3	BARR1-393_MINCYS	257	263	YKVPVAM	806.436	7.8862	1000	4	0.696	2.613	65.325	0.189	3	Medium	0.076	0.505546
BARR1_ONLY	BARR1-393_MINCYS	257	263	YKVPVAM	806.436	8.0149	5000	4	2.244	2.924	73.11	0.196	3	Medium	0.079		BARR1_SH3	BARR1-393_MINCYS	257	263	YKVPVAM	806.436	7.8377	5000	4	2.244	2.916	72.911	0.15	3	Medium	0.06	0.896695
BARR1_ONLY	BARR1-393_MINCYS	257	263	YKVPVAM	806.436	7.9731	MAX	4	4	3.516	87.907	0.47	2	Medium	0.052		BARR1_SH3	BARR1-393_MINCYS	257	263	YKVPVAM	806.436	7.9731	MAX	4	4	3.516	87.907	0.47	2	Medium	0.052
BARR1_ONLY	BARR1-393_MINCYS	263	275	MEEADDTVAPSST	1351.54	3.1342	0	10	0	0	0	n/a	1	High	0		BARR1_SH3	BARR1-393_MINCYS	263	275	MEEADDTVAPSST	1351.54	3.1342	0	10	0	0	0	n/a	1	High	0
BARR1_ONLY	BARR1-393_MINCYS	263	275	MEEADDTVAPSST	1351.54	3.0869	300	10	1.529	6.039	60.386	0.366	3	High	0.147		BARR1_SH3	BARR1-393_MINCYS	263	275	MEEADDTVAPSST	1351.54	3.0314	300	10	1.529	5.89	58.903	0.691	3	Medium	0.278	0.473506
BARR1_ONLY	BARR1-393_MINCYS	263	275	MEEADDTVAPSST	1351.54	3.1261	1000	10	3.864	6.668	66.685	0.337	3	High	0.136		BARR1_SH3	BARR1-393_MINCYS	263	275	MEEADDTVAPSST	1351.54	3.0925	1000	10	3.864	6.445	64.449	0.742	3	Medium	0.299	0.328451
BARR1_ONLY	BARR1-393_MINCYS	263	275	MEEADDTVAPSST	1351.54	3.132	5000	10	8.267	7.193	71.928	0.411	3	High	0.166		BARR1_SH3	BARR1-393_MINCYS	263	275	MEEADDTVAPSST	1351.54	3.1038	5000	10	8.267	6.883	68.832	0.532	3	Medium	0.214	0.12308
BARR1_ONLY	BARR1-393_MINCYS	263	275	MEEADDTVAPSST	1351.54	3.0949	MAX	10	10	7.025	70.25	0.676	2	High	0.075		BARR1_SH3	BARR1-393_MINCYS	263	275	MEEADDTVAPSST	1351.54	3.0949	MAX	10	10	7.025	70.25	0.676	2	High	0.075
BARR1_ONLY	BARR1-393_MINCYS	264	275	EEADDTVAPSST	1220.5	2.2288	0	9	0	0	0	n/a	1	High	0		BARR1_SH3	BARR1-393_MINCYS	264	275	EEADDTVAPSST	1220.5	2.2288	0	9	0	0	0	n/a	1	High	0
BARR1_ONLY	BARR1-393_MINCYS	264	275	EEADDTVAPSST	1220.5	2.1093	300	9	1.379	5.342	59.36	0.06	2	High	0.007		BARR1_SH3	BARR1-393_MINCYS	264	275	EEADDTVAPSST	1220.5	2.2673	300	9	1.379	5.553	61.699	0.099	3	High	0.04	0.00957032
BARR1_ONLY	BARR1-393_MINCYS	264	275	EEADDTVAPSST	1220.5	2.2564	1000	9	3.448	5.987	66.525	0.2	3	High	0.08		BARR1_SH3	BARR1-393_MINCYS	264	275	EEADDTVAPSST	1220.5	2.272	1000	9	3.448	6.252	69.47	0.282	3	High	0.113	0.0348587
BARR1_ONLY	BARR1-393_MINCYS	264	275	EEADDTVAPSST	1220.5	2.2509	5000	9	7.335	6.503	72.253	0.261	3	High	0.105		BARR1_SH3	BARR1-393_MINCYS	264	275	EEADDTVAPSST	1220.5	2.3294	5000	9	7.335	6.689	74.324	0.499	3	Medium	0.201	0.249492
BARR1_ONLY	BARR1-393_MINCYS	264	275	EEADDTVAPSST	1220.5	2.2246	MAX	9	9	6.506	72.289	0.382	2	High	0.24		BARR1_SH3	BARR1-393_MINCYS	264	275	EEADDTVAPSST	1220.5	2.2246	MAX	9	9	6.506	72.285	0.381	2	High	0.24
BARR1_ONLY	BARR1-393_MINCYS	264	276	EEADDTVAPSSTF	1367.57	8.0019	0	10	0	0	0	n/a	1	Medium	0		BARR1_SH3	BARR1-393_MINCYS	264	276	EEADDTVAPSSTF	1367.57	8.0019	0	10	0	0	0	n/a	1	Medium	0
BARR1_ONLY	BARR1-393_MINCYS	264	276	EEADDTVAPSSTF	1367.57	7.9615	300	10	1.427	5.002	50.025	0.289	3	High	0.116		BARR1_SH3	BARR1-393_MINCYS	264	276	EEADDTVAPSSTF	1367.57	7.9796	300	10	1.427	4.866	48.656	0.308	2	Medium	0.034	0.170217
BARR1_ONLY	BARR1-393_MINCYS	264	276	EEADDTVAPSSTF	1367.57	7.9514	1000	10	3.597	5.757	57.566	0.275	3	High	0.111		BARR1_SH3	BARR1-393_MINCYS	264	276	EEADDTVAPSSTF	1367.57	8.0036	1000	10	3.597	5.92	59.196	0.832	3	Medium	0.335	0.494284
BARR1_ONLY	BARR1-393_MINCYS	264	276	EEADDTVAPSSTF	1367.57	7.9675	5000	10	7.888	6.692	66.925	0.398	3	High	0.16		BARR1_SH3	BARR1-393_MINCYS	264	276	EEADDTVAPSSTF	1367.57	7.9856	5000	10	7.888	6.632	66.32	0.339	3	Medium	0.137	0.645599
BARR1_ONLY	BARR1-393_MINCYS	264	276	EEADDTVAPSSTF	1367.57	7.8984	MAX	10	10	6.527	65.273	0.407	2	Medium	0.256		BARR1_SH3	BARR1-393_MINCYS	264	276	EEADDTVAPSSTF	1367.57	7.8984	MAX	10	10	6.527	65.273	0.407	2	Medium	0.256
BARR1_ONLY	BARR1-393_MINCYS	264	279	EEADDTVAPSSTFSKV	1681.77	8.0293	0	13	0	0	0	n/a	1	Medium	0		BARR1_SH3	BARR1-393_MINCYS	264	279	EEADDTVAPSSTFSKV	1681.77	8.0293	0	13	0	0	0	n/a	1	Medium	0
BARR1_ONLY	BARR1-393_MINCYS	264	279	EEADDTVAPSSTFSKV	1681.77	8.0257	300	13	1.634	6.61	50.849	0.605	3	Medium	0.244		BARR1_SH3	BARR1-393_MINCYS	264	279	EEADDTVAPSSTFSKV	1681.77	7.9755	300	13	1.634	6.398	49.214	0.217	3	Medium	0.087	0.266525
BARR1_ONLY	BARR1-393_MINCYS	264	279	EEADDTVAPSSTFSKV	1681.77	8.0184	1000	13	4.222	7.294	56.11	0.542	3	Medium	0.218		BARR1_SH3	BARR1-393_MINCYS	264	279	EEADDTVAPSSTFSKV	1681.77	7.9394	1000	13	4.222	7.391	56.85	0.638	3	Medium	0.257	0.64736
BARR1_ONLY	BARR1-393_MINCYS	264	279	EEADDTVAPSSTFSKV	1681.77	8.0343	5000	13	9.812	8.29	63.771	0.308	3	Medium	0.124		BARR1_SH3	BARR1-393_MINCYS	264	279	EEADDTVAPSSTFSKV	1681.77	7.955	5000	13	9.812	8.181	62.934	0.387	3	Medium	0.156	0.399544
BARR1_ONLY	BARR1-393_MINCYS	264	279	EEADDTVAPSSTFSKV	1681.77	7.9463	MAX	13	13	8.953	68.871	3.269	2	Medium	0.364		BARR1_SH3	BARR1-393_MINCYS	264	279	EEADDTVAPSSTFSKV	1681.77	7.9463	MAX	13	13	8.953	68.871	3.269	2	Medium	0.364
BARR1_ONLY	BARR1-393_MINCYS	265	308	EADDTVAPSSTFSKVYTLTPFLANNREKRGLALDGKLKHEDTNL	4861.49	10.4509	0	40	0	0	0	n/a	1	Medium	0		BARR1_SH3	BARR1-393_MINCYS	265	308	EADDTVAPSSTFSKVYTLTPFLANNREKRGLALDGKLKHEDTNL	4861.49	10.4509	0	40	0	0	0	n/a	1	Medium	0
BARR1_ONLY	BARR1-393_MINCYS	265	308	EADDTVAPSSTFSKVYTLTPFLANNREKRGLALDGKLKHEDTNL	4861.49	10.5399	300	40	4.717	14.938	37.345	0.365	2	High	0.041		BARR1_SH3	BARR1-393_MINCYS	265	308	EADDTVAPSSTFSKVYTLTPFLANNREKRGLALDGKLKHEDTNL	4861.49	10.4047	300	40	4.717	14.531	36.329	0.761	3	Medium	0.306	0.144883
BARR1_ONLY	BARR1-393_MINCYS	265	308	EADDTVAPSSTFSKVYTLTPFLANNREKRGLALDGKLKHEDTNL	4861.49	10.5057	1000	40	12.632	16.752	41.881	1.949	3	Medium	0.785		BARR1_SH3	BARR1-393_MINCYS	265	308	EADDTVAPSSTFSKVYTLTPFLANNREKRGLALDGKLKHEDTNL	4861.49	10.4104	1000	40	12.632	16.364	40.91	0.514	3	Medium	0.207	0.485274
BARR1_ONLY	BARR1-393_MINCYS	265	308	EADDTVAPSSTFSKVYTLTPFLANNREKRGLALDGKLKHEDTNL	4861.49	10.5408	5000	40	30.11	19.03	47.576	0.453	2	High	0.05		BARR1_SH3	BARR1-393_MINCYS	265	308	EADDTVAPSSTFSKVYTLTPFLANNREKRGLALDGKLKHEDTNL	4861.49	10.4229	5000	40	30.11	18.967	47.418	1.082	3	Medium	0.436	0.826556
BARR1_ONLY	BARR1-393_MINCYS	265	308	EADDTVAPSSTFSKVYTLTPFLANNREKRGLALDGKLKHEDTNL	4861.49	0	MAX	40	40	0	0	0	2	Low	0		BARR1_SH3	BARR1-393_MINCYS	265	308	EADDTVAPSSTFSKVYTLTPFLANNREKRGLALDGKLKHEDTNL	4861.49	0	MAX	40	40	0	0	0	2	Low	0
BARR1_ONLY	BARR1-393_MINCYS	276	279	FSKV	479.274	2.4761	0	2	0	0	0	n/a	1	Medium	0		BARR1_SH3	BARR1-393_MINCYS	276	279	FSKV	479.274	2.4761	0	2	0	0	0	n/a	1	Medium	0
BARR1_ONLY	BARR1-393_MINCYS	276	279	FSKV	479.274	2.4592	300	2	0.101	1.005	50.258	0.472	3	Medium	0.19		BARR1_SH3	BARR1-393_MINCYS	276	279	FSKV	479.274	0	300	2	0.101
BARR1_ONLY	BARR1-393_MINCYS	276	279	FSKV	479.274	2.5658	1000	2	0.313	0.932	46.602	0.038	3	Medium	0.015		BARR1_SH3	BARR1-393_MINCYS	276	279	FSKV	479.274	0	1000	2	0.313
BARR1_ONLY	BARR1-393_MINCYS	276	279	FSKV	479.274	2.541	5000	2	1.078	0.976	48.782	0.038	3	High	0.015		BARR1_SH3	BARR1-393_MINCYS	276	279	FSKV	479.274	0	5000	2	1.078
BARR1_ONLY	BARR1-393_MINCYS	276	279	FSKV	479.274	0	MAX	2	2	0	0	0	2	Low	0		BARR1_SH3	BARR1-393_MINCYS	276	279	FSKV	479.274	0	MAX	2	2	0	0	0	2	Low	0
BARR1_ONLY	BARR1-393_MINCYS	276	286	FSKVYTLTPFL	1314.72	13.6055	0	8	0	0	0	n/a	1	Medium	0		BARR1_SH3	BARR1-393_MINCYS	276	286	FSKVYTLTPFL	1314.72	13.6055	0	8	0	0	0	n/a	1	Medium	0
BARR1_ONLY	BARR1-393_MINCYS	276	286	FSKVYTLTPFL	1314.72	13.5706	300	8	0.332	4.268	53.353	0.413	3	Medium	0.166		BARR1_SH3	BARR1-393_MINCYS	276	286	FSKVYTLTPFL	1314.72	13.548	300	8	0.332	4.285	53.559	0.185	3	Medium	0.074	0.885963
BARR1_ONLY	BARR1-393_MINCYS	276	286	FSKVYTLTPFL	1314.72	13.5846	1000	8	1.046	4.397	54.965	0.584	3	Medium	0.235		BARR1_SH3	BARR1-393_MINCYS	276	286	FSKVYTLTPFL	1314.72	13.5459	1000	8	1.046	4.439	55.489	0.394	3	Medium	0.159	0.812359
BARR1_ONLY	BARR1-393_MINCYS	276	286	FSKVYTLTPFL	1314.72	13.6154	5000	8	3.93	4.41	55.122	0.267	3	Medium	0.107		BARR1_SH3	BARR1-393_MINCYS	276	286	FSKVYTLTPFL	1314.72	13.5484	5000	8	3.93	4.428	55.35	0.377	3	Medium	0.152	0.873931
BARR1_ONLY	BARR1-393_MINCYS	276	286	FSKVYTLTPFL	1314.72	13.3558	MAX	8	8	6.211	77.64	0.208	2	Medium	0.023		BARR1_SH3	BARR1-393_MINCYS	276	286	FSKVYTLTPFL	1314.72	13.3558	MAX	8	8	6.211	77.64	0.208	2	Medium	0.023
BARR1_ONLY	BARR1-393_MINCYS	276	289	FSKVYTLTPFLANN	1613.85	11.7886	0	11	0	0	0	n/a	1	Medium	0		BARR1_SH3	BARR1-393_MINCYS	276	289	FSKVYTLTPFLANN	1613.85	11.7886	0	11	0	0	0	n/a	1	Medium	0
BARR1_ONLY	BARR1-393_MINCYS	276	289	FSKVYTLTPFLANN	1613.85	11.791	300	11	0.828	6.647	60.424	0.201	3	Medium	0.081		BARR1_SH3	BARR1-393_MINCYS	276	289	FSKVYTLTPFLANN	1613.85	11.7908	300	11	0.828	6.606	60.051	0.527	3	Medium	0.212	0.778097
BARR1_ONLY	BARR1-393_MINCYS	276	289	FSKVYTLTPFLANN	1613.85	11.7857	1000	11	2.394	6.801	61.828	0.319	3	Medium	0.128		BARR1_SH3	BARR1-393_MINCYS	276	289	FSKVYTLTPFLANN	1613.85	11.7696	1000	11	2.394	6.652	60.471	0.856	3	Medium	0.345	0.540873
BARR1_ONLY	BARR1-393_MINCYS	276	289	FSKVYTLTPFLANN	1613.85	11.8336	5000	11	6.751	6.754	61.398	0.051	3	Medium	0.02		BARR1_SH3	BARR1-393_MINCYS	276	289	FSKVYTLTPFLANN	1613.85	11.8044	5000	11	6.751	6.558	59.616	0.181	3	Medium	0.073	0.0352782
BARR1_ONLY	BARR1-393_MINCYS	276	289	FSKVYTLTPFLANN	1613.85	11.7484	MAX	11	11	8.758	79.615	0.368	2	Medium	0.041		BARR1_SH3	BARR1-393_MINCYS	276	289	FSKVYTLTPFLANN	1613.85	11.7484	MAX	11	11	8.758	79.615	0.368	2	Medium	0.041
BARR1_ONLY	BARR1-393_MINCYS	276	308	FSKVYTLTPFLANNREKRGLALDGKLKHEDTNL	3788.04	9.266	0	30	0	0	0	n/a	1	Medium	0		BARR1_SH3	BARR1-393_MINCYS	276	308	FSKVYTLTPFLANNREKRGLALDGKLKHEDTNL	3788.04	9.266	0	30	0	0	0	n/a	1	Medium	0
BARR1_ONLY	BARR1-393_MINCYS	276	308	FSKVYTLTPFLANNREKRGLALDGKLKHEDTNL	3788.04	9.3169	300	30	3.348	12.353	41.177	1.912	3	High	0.77		BARR1_SH3	BARR1-393_MINCYS	276	308	FSKVYTLTPFLANNREKRGLALDGKLKHEDTNL	3788.04	9.2947	300	30	3.348	11.584	38.614	0.798	3	Medium	0.321	0.219216
BARR1_ONLY	BARR1-393_MINCYS	276	308	FSKVYTLTPFLANNREKRGLALDGKLKHEDTNL	3788.04	9.3312	1000	30	9.17	13.2	44	1.829	3	Medium	0.736		BARR1_SH3	BARR1-393_MINCYS	276	308	FSKVYTLTPFLANNREKRGLALDGKLKHEDTNL	3788.04	9.3101	1000	30	9.17	12.683	42.275	0.993	3	Medium	0.4	0.36119
BARR1_ONLY	BARR1-393_MINCYS	276	308	FSKVYTLTPFLANNREKRGLALDGKLKHEDTNL	3788.04	9.3524	5000	30	22.325	14.804	49.348	0.211	2	High	0.024		BARR1_SH3	BARR1-393_MINCYS	276	308	FSKVYTLTPFLANNREKRGLALDGKLKHEDTNL	3788.04	9.3313	5000	30	22.325	14.804	49.347	0.553	3	Medium	0.223	0.997629
BARR1_ONLY	BARR1-393_MINCYS	276	308	FSKVYTLTPFLANNREKRGLALDGKLKHEDTNL	3788.04	9.1734	MAX	30	30	18.011	60.036	0.081	2	Medium	0.128		BARR1_SH3	BARR1-393_MINCYS	276	308	FSKVYTLTPFLANNREKRGLALDGKLKHEDTNL	3788.04	9.1658	MAX	30	30	18.012	60.041	0.083	2	Medium	0.13
BARR1_ONLY	BARR1-393_MINCYS	279	290	VYTLTPFLANNR	1407.75	6.5614	0	9	0	0	0	n/a	1	High	0		BARR1_SH3	BARR1-393_MINCYS	279	290	VYTLTPFLANNR	1407.75	6.5614	0	9	0	0	0	n/a	1	High	0
BARR1_ONLY	BARR1-393_MINCYS	279	290	VYTLTPFLANNR	1407.75	6.6407	300	9	0.789	5.602	62.245	0.834	2	Medium	0.093		BARR1_SH3	BARR1-393_MINCYS	279	290	VYTLTPFLANNR	1407.75	6.5401	300	9	0.789	5.528	61.426	0.269	2	Medium	0.03	0.453196
BARR1_ONLY	BARR1-393_MINCYS	279	290	VYTLTPFLANNR	1407.75	6.6657	1000	9	2.251	5.675	63.055	0.411	2	Medium	0.046		BARR1_SH3	BARR1-393_MINCYS	279	290	VYTLTPFLANNR	1407.75	6.6083	1000	9	2.251	5.696	63.287	0.796	2	Medium	0.089	0.803003
BARR1_ONLY	BARR1-393_MINCYS	279	290	VYTLTPFLANNR	1407.75	6.6746	5000	9	5.974	5.697	63.305	0.179	2	Medium	0.02		BARR1_SH3	BARR1-393_MINCYS	279	290	VYTLTPFLANNR	1407.75	6.5992	5000	9	5.974	5.705	63.388	0.054	2	Medium	0.006	0.689642
BARR1_ONLY	BARR1-393_MINCYS	279	290	VYTLTPFLANNR	1407.75	6.5638	MAX	9	9	4.827	53.63	0.264	2	Medium	0.029		BARR1_SH3	BARR1-393_MINCYS	279	290	VYTLTPFLANNR	1407.75	6.5263	MAX	9	9	4.838	53.755	0.121	2	Medium	0.013
BARR1_ONLY	BARR1-393_MINCYS	280	286	YTLTPFL	853.458	13.825	0	4	0	0	0	n/a	1	Medium	0		BARR1_SH3	BARR1-393_MINCYS	280	286	YTLTPFL	853.458	13.825	0	4	0	0	0	n/a	1	Medium	0
BARR1_ONLY	BARR1-393_MINCYS	280	286	YTLTPFL	853.458	13.8049	300	4	0.141	2.386	59.652	0.228	3	Medium	0.092		BARR1_SH3	BARR1-393_MINCYS	280	286	YTLTPFL	853.458	13.7961	300	4	0.141	2.396	59.91	0.158	3	Medium	0.064	0.881434
BARR1_ONLY	BARR1-393_MINCYS	280	286	YTLTPFL	853.458	13.8272	1000	4	0.449	2.452	61.306	0.209	3	Medium	0.084		BARR1_SH3	BARR1-393_MINCYS	280	286	YTLTPFL	853.458	13.7917	1000	4	0.449	2.453	61.327	0.236	3	Medium	0.095	0.991474
BARR1_ONLY	BARR1-393_MINCYS	280	286	YTLTPFL	853.458	13.8328	5000	4	1.783	2.477	61.922	0.173	3	Medium	0.07		BARR1_SH3	BARR1-393_MINCYS	280	286	YTLTPFL	853.458	13.8219	5000	4	1.783	2.496	62.404	0.127	3	Medium	0.051	0.720052
BARR1_ONLY	BARR1-393_MINCYS	280	286	YTLTPFL	853.458	13.7389	MAX	4	4	2.812	70.293	1.19	2	Medium	0.132		BARR1_SH3	BARR1-393_MINCYS	280	286	YTLTPFL	853.458	13.6598	MAX	4	4	2.716	67.895	0.029	2	Medium	0.003
BARR1_ONLY	BARR1-393_MINCYS	280	289	YTLTPFLANN	1152.58	11.7063	0	7	0	0	0	n/a	1	Medium	0		BARR1_SH3	BARR1-393_MINCYS	280	289	YTLTPFLANN	1152.58	11.7063	0	7	0	0	0	n/a	1	Medium	0
BARR1_ONLY	BARR1-393_MINCYS	280	289	YTLTPFLANN	1152.58	11.7435	300	7	0.637	4.107	58.677	0.193	3	Medium	0.078		BARR1_SH3	BARR1-393_MINCYS	280	289	YTLTPFLANN	1152.58	11.7071	300	7	0.637	4.079	58.273	0.3	3	Medium	0.121	0.752478
BARR1_ONLY	BARR1-393_MINCYS	280	289	YTLTPFLANN	1152.58	11.6909	1000	7	1.797	4.182	59.745	0.3	3	Medium	0.121		BARR1_SH3	BARR1-393_MINCYS	280	289	YTLTPFLANN	1152.58	11.7	1000	7	1.797	4.217	60.243	0.227	3	Medium	0.091	0.711164
BARR1_ONLY	BARR1-393_MINCYS	280	289	YTLTPFLANN	1152.58	11.6829	5000	7	4.605	4.245	60.644	0.258	3	Medium	0.104		BARR1_SH3	BARR1-393_MINCYS	280	289	YTLTPFLANN	1152.58	11.7235	5000	7	4.605	4.22	60.281	0.229	3	Medium	0.092	0.767633
BARR1_ONLY	BARR1-393_MINCYS	280	289	YTLTPFLANN	1152.58	11.6235	MAX	7	7	5.023	71.76	0	2	Medium	0		BARR1_SH3	BARR1-393_MINCYS	280	289	YTLTPFLANN	1152.58	11.6235	MAX	7	7	5.023	71.76	0	2	Medium	0
BARR1_ONLY	BARR1-393_MINCYS	280	297	YTLTPFLANNREKRGLAL	2076.15	10.8237	0	15	0	0	0	n/a	1	Medium	0		BARR1_SH3	BARR1-393_MINCYS	280	297	YTLTPFLANNREKRGLAL	2076.15	10.8237	0	15	0	0	0	n/a	1	Medium	0
BARR1_ONLY	BARR1-393_MINCYS	280	297	YTLTPFLANNREKRGLAL	2076.15	10.859	300	15	1.407	7.378	49.185	0.194	3	Medium	0.078		BARR1_SH3	BARR1-393_MINCYS	280	297	YTLTPFLANNREKRGLAL	2076.15	10.8788	300	15	1.407	7.289	48.592	0.094	3	Medium	0.038	0.177409
BARR1_ONLY	BARR1-393_MINCYS	280	297	YTLTPFLANNREKRGLAL	2076.15	10.8265	1000	15	4.071	7.923	52.821	0.303	3	Medium	0.122		BARR1_SH3	BARR1-393_MINCYS	280	297	YTLTPFLANNREKRGLAL	2076.15	10.921	1000	15	4.071	7.947	52.977	0.372	3	Medium	0.15	0.844126
BARR1_ONLY	BARR1-393_MINCYS	280	297	YTLTPFLANNREKRGLAL	2076.15	10.8796	5000	15	10.981	9.108	60.723	0.6	3	Medium	0.241		BARR1_SH3	BARR1-393_MINCYS	280	297	YTLTPFLANNREKRGLAL	2076.15	10.886	5000	15	10.981	8.946	59.64	0.087	3	Medium	0.035	0.363962
BARR1_ONLY	BARR1-393_MINCYS	280	297	YTLTPFLANNREKRGLAL	2076.15	10.6969	MAX	15	15	10.341	68.942	0.248	2	Medium	0.156		BARR1_SH3	BARR1-393_MINCYS	280	297	YTLTPFLANNREKRGLAL	2076.15	10.6969	MAX	15	15	10.341	68.942	0.248	2	Medium	0.156
BARR1_ONLY	BARR1-393_MINCYS	286	300	LANNREKRGLALDGK	1653.93	7.5762	0	13	0	0	0	n/a	1	High	0		BARR1_SH3	BARR1-393_MINCYS	286	300	LANNREKRGLALDGK	1653.93	7.5762	0	13	0	0	0	n/a	1	High	0
BARR1_ONLY	BARR1-393_MINCYS	286	300	LANNREKRGLALDGK	1653.93	7.5124	300	13	1.544	1.566	12.049	0.567	3	Medium	0.228		BARR1_SH3	BARR1-393_MINCYS	286	300	LANNREKRGLALDGK	1653.93	7.5319	300	13	1.544	1.839	14.145	1.668	2	Medium	0.186	0.249915
BARR1_ONLY	BARR1-393_MINCYS	286	300	LANNREKRGLALDGK	1653.93	7.5163	1000	13	4.397	1.978	15.218	0.115	3	Medium	0.046		BARR1_SH3	BARR1-393_MINCYS	286	300	LANNREKRGLALDGK	1653.93	7.5875	1000	13	4.397	2.066	15.891	0.429	2	Medium	0.048	0.167119
BARR1_ONLY	BARR1-393_MINCYS	286	300	LANNREKRGLALDGK	1653.93	7.538	5000	13	10.994	3.088	23.753	0.29	3	Medium	0.117		BARR1_SH3	BARR1-393_MINCYS	286	300	LANNREKRGLALDGK	1653.93	7.6091	5000	13	10.994	2.965	22.806	0.889	2	Medium	0.099	0.306332
BARR1_ONLY	BARR1-393_MINCYS	286	300	LANNREKRGLALDGK	1653.93	7.4653	MAX	13	13	7.25	55.772	0.445	2	Medium	0.179		BARR1_SH3	BARR1-393_MINCYS	286	300	LANNREKRGLALDGK	1653.93	7.4653	MAX	13	13	7.25	55.772	0.445	2	Medium	0.179
BARR1_ONLY	BARR1-393_MINCYS	289	297	NREKRGLAL	1055.62	4.5193	0	7	0	0	0	n/a	1	Medium	0		BARR1_SH3	BARR1-393_MINCYS	289	297	NREKRGLAL	1055.62	4.5193	0	7	0	0	0	n/a	1	Medium	0
BARR1_ONLY	BARR1-393_MINCYS	289	297	NREKRGLAL	1055.62	4.4886	300	7	0.661	2.137	30.527		1	Medium	0		BARR1_SH3	BARR1-393_MINCYS	289	297	NREKRGLAL	1055.62	0	300	7	0.661
BARR1_ONLY	BARR1-393_MINCYS	289	297	NREKRGLAL	1055.62	4.5984	1000	7	1.956	3.027	43.241		1	Medium	0		BARR1_SH3	BARR1-393_MINCYS	289	297	NREKRGLAL	1055.62	0	1000	7	1.956
BARR1_ONLY	BARR1-393_MINCYS	289	297	NREKRGLAL	1055.62	4.4637	5000	7	5.524	4.355	62.219		1	Medium	0		BARR1_SH3	BARR1-393_MINCYS	289	297	NREKRGLAL	1055.62	0	5000	7	5.524
BARR1_ONLY	BARR1-393_MINCYS	289	297	NREKRGLAL	1055.62	4.4796	MAX	7	7	4.902	70.03	0.059	2	Medium	0.037		BARR1_SH3	BARR1-393_MINCYS	289	297	NREKRGLAL	1055.62	4.4796	MAX	7	7	4.902	70.03	0.059	2	Medium	0.037
BARR1_ONLY	BARR1-393_MINCYS	290	308	REKRGLALDGKLKHEDTNL	2192.2	6.0542	0	17	0	0	0	n/a	1	Medium	0		BARR1_SH3	BARR1-393_MINCYS	290	308	REKRGLALDGKLKHEDTNL	2192.2	6.0405	0	17	0	0	0	n/a	1	Medium	0
BARR1_ONLY	BARR1-393_MINCYS	290	308	REKRGLALDGKLKHEDTNL	2192.2	5.9594	300	17	2.303	5.658	33.284	0.195	3	Medium	0.078		BARR1_SH3	BARR1-393_MINCYS	290	308	REKRGLALDGKLKHEDTNL	2192.2	5.658	300	17	2.303	5.268	30.987	0.266	3	Medium	0.107	0.00886854
BARR1_ONLY	BARR1-393_MINCYS	290	308	REKRGLALDGKLKHEDTNL	2192.2	6.0996	1000	17	6.141	6.532	38.424	0.269	3	Medium	0.108		BARR1_SH3	BARR1-393_MINCYS	290	308	REKRGLALDGKLKHEDTNL	2192.2	6.027	1000	17	6.141	6.077	35.748	0.319	3	Medium	0.128	0.0100289
BARR1_ONLY	BARR1-393_MINCYS	290	308	REKRGLALDGKLKHEDTNL	2192.2	6.1157	5000	17	13.868	8.575	50.444	0.708	3	Medium	0.285		BARR1_SH3	BARR1-393_MINCYS	290	308	REKRGLALDGKLKHEDTNL	2192.2	5.5774	5000	17	13.868	8.093	47.608	0.565	3	Medium	0.227	0.0871997
BARR1_ONLY	BARR1-393_MINCYS	290	308	REKRGLALDGKLKHEDTNL	2192.2	5.9475	MAX	17	17	9.347	54.981	0.081	2	Medium	0.051		BARR1_SH3	BARR1-393_MINCYS	290	308	REKRGLALDGKLKHEDTNL	2192.2	5.9419	MAX	17	17	9.268	54.52	0.156	2	Medium	0.149
BARR1_ONLY	BARR1-393_MINCYS	293	318	RGLALDGKLKHEDTNLASSTLLREGA	2764.48	7.0282	0	24	0	0	0	n/a	1	Medium	0		BARR1_SH3	BARR1-393_MINCYS	293	318	RGLALDGKLKHEDTNLASSTLLREGA	2764.48	7.028	0	24	0	0	0	n/a	1	Medium	0
BARR1_ONLY	BARR1-393_MINCYS	293	318	RGLALDGKLKHEDTNLASSTLLREGA	2764.48	6.3804	300	24	3.198	8.701	36.253	0.394	3	Medium	0.159		BARR1_SH3	BARR1-393_MINCYS	293	318	RGLALDGKLKHEDTNLASSTLLREGA	2764.48	6.3103	300	24	3.198	8.306	34.609	0.308	3	Medium	0.124	0.0298827
BARR1_ONLY	BARR1-393_MINCYS	293	318	RGLALDGKLKHEDTNLASSTLLREGA	2764.48	6.3533	1000	24	8.544	9.854	41.057	0.403	3	Medium	0.162		BARR1_SH3	BARR1-393_MINCYS	293	318	RGLALDGKLKHEDTNLASSTLLREGA	2764.48	6.3681	1000	24	8.544	9.435	39.312	0.419	2	Medium	0.047	0.0359755
BARR1_ONLY	BARR1-393_MINCYS	293	318	RGLALDGKLKHEDTNLASSTLLREGA	2764.48	6.4141	5000	24	19.241	12.142	50.593	0.125	3	Medium	0.05		BARR1_SH3	BARR1-393_MINCYS	293	318	RGLALDGKLKHEDTNLASSTLLREGA	2764.48	6.3637	5000	24	19.241	11.814	49.223	0.541	3	Medium	0.218	0.113763
BARR1_ONLY	BARR1-393_MINCYS	293	318	RGLALDGKLKHEDTNLASSTLLREGA	2764.48	6.2348	MAX	24	24	19.993	83.305	0.543	2	Medium	0.06		BARR1_SH3	BARR1-393_MINCYS	293	318	RGLALDGKLKHEDTNLASSTLLREGA	2764.48	6.2182	MAX	24	24	19.833	82.639	0.587	2	Medium	0.065
BARR1_ONLY	BARR1-393_MINCYS	296	307	ALDGKLKHEDTN	1339.67	9.1332	0	10	0	0	0	n/a	1	Medium	0		BARR1_SH3	BARR1-393_MINCYS	296	307	ALDGKLKHEDTN	1339.67	9.1332	0	10	0	0	0	n/a	1	Medium	0
BARR1_ONLY	BARR1-393_MINCYS	296	307	ALDGKLKHEDTN	1339.67	9.1941	300	10	1.697	2.269	22.693	0.034	3	Medium	0.014		BARR1_SH3	BARR1-393_MINCYS	296	307	ALDGKLKHEDTN	1339.67	9.0353	300	10	1.697	2.271	22.709	0.181	3	Medium	0.073	0.973544
BARR1_ONLY	BARR1-393_MINCYS	296	307	ALDGKLKHEDTN	1339.67	9.1835	1000	10	4.337	3.011	30.113	0.078	3	Medium	0.031		BARR1_SH3	BARR1-393_MINCYS	296	307	ALDGKLKHEDTN	1339.67	8.9974	1000	10	4.337	3.038	30.376	0.15	3	Medium	0.06	0.550399
BARR1_ONLY	BARR1-393_MINCYS	296	307	ALDGKLKHEDTN	1339.67	9.1838	5000	10	8.601	3.915	39.154	0.054	3	Medium	0.022		BARR1_SH3	BARR1-393_MINCYS	296	307	ALDGKLKHEDTN	1339.67	9.0161	5000	10	8.601	3.847	38.47	0.081	3	Medium	0.033	0.0464322
BARR1_ONLY	BARR1-393_MINCYS	296	307	ALDGKLKHEDTN	1339.67	8.9916	MAX	10	10	5.745	57.452	0.344	2	Medium	0.038		BARR1_SH3	BARR1-393_MINCYS	296	307	ALDGKLKHEDTN	1339.67	8.9791	MAX	10	10	5.754	57.541	0.231	2	Medium	0.026
BARR1_ONLY	BARR1-393_MINCYS	297	307	LDGKLKHEDTN	1268.64	2.2769	0	9	0	0	0	n/a	1	Medium	0		BARR1_SH3	BARR1-393_MINCYS	297	307	LDGKLKHEDTN	1268.64	2.2769	0	9	0	0	0	n/a	1	Medium	0
BARR1_ONLY	BARR1-393_MINCYS	297	307	LDGKLKHEDTN	1268.64	2.4202	300	9	1.58	4.109	45.655	0.197	3	High	0.079		BARR1_SH3	BARR1-393_MINCYS	297	307	LDGKLKHEDTN	1268.64	2.2477	300	9	1.58	3.93	43.667	0.09	3	Medium	0.036	0.0426283
BARR1_ONLY	BARR1-393_MINCYS	297	307	LDGKLKHEDTN	1268.64	2.4376	1000	9	3.998	4.555	50.613	0.105	3	High	0.042		BARR1_SH3	BARR1-393_MINCYS	297	307	LDGKLKHEDTN	1268.64	2.2581	1000	9	3.998	4.418	49.085	0.261	3	Medium	0.105	0.138859
BARR1_ONLY	BARR1-393_MINCYS	297	307	LDGKLKHEDTN	1268.64	2.4266	5000	9	7.727	5.101	56.677	0.183	3	High	0.074		BARR1_SH3	BARR1-393_MINCYS	297	307	LDGKLKHEDTN	1268.64	2.2708	5000	9	7.727	4.956	55.068	0.169	3	Medium	0.068	0.0672522
BARR1_ONLY	BARR1-393_MINCYS	297	307	LDGKLKHEDTN	1268.64	2.337	MAX	9	9	5.917	65.741	0.322	2	Medium	0.307		BARR1_SH3	BARR1-393_MINCYS	297	307	LDGKLKHEDTN	1268.64	2.337	MAX	9	9	5.917	65.741	0.322	2	Medium	0.307
BARR1_ONLY	BARR1-393_MINCYS	307	314	NLASSTLL	817.455	13.8523	0	6	0	0	0	n/a	1	Medium	0		BARR1_SH3	BARR1-393_MINCYS	307	314	NLASSTLL	817.455	13.8523	0	6	0	0	0	n/a	1	Medium	0
BARR1_ONLY	BARR1-393_MINCYS	307	314	NLASSTLL	817.455	13.802	300	6	0.574	0.155	2.579	0.043	3	Medium	0.017		BARR1_SH3	BARR1-393_MINCYS	307	314	NLASSTLL	817.455	13.8124	300	6	0.574	0.236	3.933	0.518	2	Medium	0.058	0.28171
BARR1_ONLY	BARR1-393_MINCYS	307	314	NLASSTLL	817.455	13.7993	1000	6	1.654	0.16	2.66	0.066	3	Medium	0.027		BARR1_SH3	BARR1-393_MINCYS	307	314	NLASSTLL	817.455	13.7551	1000	6	1.654	0.264	4.401	0.655	2	Medium	0.073	0.271463
BARR1_ONLY	BARR1-393_MINCYS	307	314	NLASSTLL	817.455	13.8412	5000	6	4.349	0.216	3.6	0.092	3	Medium	0.037		BARR1_SH3	BARR1-393_MINCYS	307	314	NLASSTLL	817.455	13.7786	5000	6	4.349	0.298	4.968	0.173	2	Medium	0.019	0.0489889
BARR1_ONLY	BARR1-393_MINCYS	307	314	NLASSTLL	817.455	13.6306	MAX	6	6	2.676	44.598	0.301	2	Medium	0.033		BARR1_SH3	BARR1-393_MINCYS	307	314	NLASSTLL	817.455	13.6306	MAX	6	6	2.676	44.598	0.301	2	Medium	0.033
BARR1_ONLY	BARR1-393_MINCYS	308	312	LASST	477.243	2.7226	0	3	0	0	0	n/a	1	Medium	0		BARR1_SH3	BARR1-393_MINCYS	308	312	LASST	477.243	2.7226	0	3	0	0	0	n/a	1	Medium	0
BARR1_ONLY	BARR1-393_MINCYS	308	312	LASST	477.243	2.7215	300	3	0.36	1.357	45.246	0.03	3	Medium	0.012		BARR1_SH3	BARR1-393_MINCYS	308	312	LASST	477.243	2.7833	300	3	0.36	1.412	47.065	0.213	3	Medium	0.086	0.385938
BARR1_ONLY	BARR1-393_MINCYS	308	312	LASST	477.243	2.7722	1000	3	1.024	1.388	46.26	0.054	3	Medium	0.022		BARR1_SH3	BARR1-393_MINCYS	308	312	LASST	477.243	2.7688	1000	3	1.024	1.429	47.646	0.067	3	Medium	0.027	0.110187
BARR1_ONLY	BARR1-393_MINCYS	308	312	LASST	477.243	2.7919	5000	3	2.528	1.637	54.553	0.084	3	Medium	0.034		BARR1_SH3	BARR1-393_MINCYS	308	312	LASST	477.243	2.782	5000	3	2.528	1.775	59.167	0.341	3	Medium	0.137	0.217892
BARR1_ONLY	BARR1-393_MINCYS	308	312	LASST	477.243	2.7243	MAX	3	3	2.154	71.799	0.157	2	Medium	0.018		BARR1_SH3	BARR1-393_MINCYS	308	312	LASST	477.243	2.7243	MAX	3	3	2.154	71.799	0.157	2	Medium	0.018
BARR1_ONLY	BARR1-393_MINCYS	308	313	LASSTL	590.327	7.6866	0	4	0	0	0	n/a	1	Medium	0		BARR1_SH3	BARR1-393_MINCYS	308	313	LASSTL	590.327	7.6866	0	4	0	0	0	n/a	1	Medium	0
BARR1_ONLY	BARR1-393_MINCYS	308	313	LASSTL	590.327	7.7049	300	4	0.39	1.731	43.275	0.084	3	Medium	0.034		BARR1_SH3	BARR1-393_MINCYS	308	313	LASSTL	590.327	7.7244	300	4	0.39	1.697	42.437	0.107	2	Medium	0.012	0.226083
BARR1_ONLY	BARR1-393_MINCYS	308	313	LASSTL	590.327	7.7143	1000	4	1.12	1.787	44.675	0.044	3	Medium	0.018		BARR1_SH3	BARR1-393_MINCYS	308	313	LASSTL	590.327	7.6879	1000	4	1.12	1.805	45.12	0.054	2	Medium	0.006	0.2181
BARR1_ONLY	BARR1-393_MINCYS	308	313	LASSTL	590.327	7.7219	5000	4	2.924	1.967	49.176	0.032	3	Medium	0.013		BARR1_SH3	BARR1-393_MINCYS	308	313	LASSTL	590.327	7.7307	5000	4	2.924	1.904	47.611	0.091	2	Medium	0.01	0.0118484
BARR1_ONLY	BARR1-393_MINCYS	308	313	LASSTL	590.327	7.6132	MAX	4	4	2.886	72.162	0.05	2	Medium	0.006		BARR1_SH3	BARR1-393_MINCYS	308	313	LASSTL	590.327	7.6132	MAX	4	4	2.886	72.162	0.05	2	Medium	0.006
BARR1_ONLY	BARR1-393_MINCYS	308	322	LASSTLLREGANREI	1628.88	8.8535	0	13	0	0	0	n/a	1	High	0		BARR1_SH3	BARR1-393_MINCYS	308	322	LASSTLLREGANREI	1628.88	8.8535	0	13	0	0	0	n/a	1	High	0
BARR1_ONLY	BARR1-393_MINCYS	308	322	LASSTLLREGANREI	1628.88	8.826	300	13	1.396	8.268	63.599	0.43	3	Medium	0.173		BARR1_SH3	BARR1-393_MINCYS	308	322	LASSTLLREGANREI	1628.88	8.8206	300	13	1.396	8.065	62.039	0.251	3	Medium	0.101	0.171728
BARR1_ONLY	BARR1-393_MINCYS	308	322	LASSTLLREGANREI	1628.88	8.8462	1000	13	3.9	8.429	64.836	0.309	3	Medium	0.124		BARR1_SH3	BARR1-393_MINCYS	308	322	LASSTLLREGANREI	1628.88	8.8217	1000	13	3.9	8.228	63.294	0.907	3	Medium	0.365	0.447468
BARR1_ONLY	BARR1-393_MINCYS	308	322	LASSTLLREGANREI	1628.88	8.8212	5000	13	9.767	8.605	66.195	0.265	3	Medium	0.107		BARR1_SH3	BARR1-393_MINCYS	308	322	LASSTLLREGANREI	1628.88	8.8012	5000	13	9.767	8.424	64.796	0.203	3	Medium	0.082	0.0833907
BARR1_ONLY	BARR1-393_MINCYS	308	322	LASSTLLREGANREI	1628.88	0	MAX	13	13	0	0	0	2	Low	0		BARR1_SH3	BARR1-393_MINCYS	308	322	LASSTLLREGANREI	1628.88	0	MAX	13	13	0	0	0	2	Low	0
BARR1_ONLY	BARR1-393_MINCYS	309	322	ASSTLLREGANREI	1515.8	8.5919	0	12	0	0	0	n/a	1	Medium	0		BARR1_SH3	BARR1-393_MINCYS	309	322	ASSTLLREGANREI	1515.8	8.5919	0	12	0	0	0	n/a	1	Medium	0
BARR1_ONLY	BARR1-393_MINCYS	309	322	ASSTLLREGANREI	1515.8	8.6347	300	12	1.263	3.731	31.091		1	Medium	0		BARR1_SH3	BARR1-393_MINCYS	309	322	ASSTLLREGANREI	1515.8	8.6407	300	12	1.263	3.619	30.162	0.484	2	Medium	0.054	1
BARR1_ONLY	BARR1-393_MINCYS	309	322	ASSTLLREGANREI	1515.8	8.6399	1000	12	3.523	4.266	35.551	0.069	3	Medium	0.028		BARR1_SH3	BARR1-393_MINCYS	309	322	ASSTLLREGANREI	1515.8	8.6003	1000	12	3.523	4.133	34.44	0.969	2	Medium	0.108	0.320903
BARR1_ONLY	BARR1-393_MINCYS	309	322	ASSTLLREGANREI	1515.8	8.5925	5000	12	8.861	4.948	41.237	0.554	3	Medium	0.223		BARR1_SH3	BARR1-393_MINCYS	309	322	ASSTLLREGANREI	1515.8	8.6152	5000	12	8.861	4.859	40.49	0.769	2	Medium	0.086	0.577408
BARR1_ONLY	BARR1-393_MINCYS	309	322	ASSTLLREGANREI	1515.8	8.4585	MAX	12	12	6.012	50.098	0.065	2	Medium	0.007		BARR1_SH3	BARR1-393_MINCYS	309	322	ASSTLLREGANREI	1515.8	8.4585	MAX	12	12	6.012	50.098	0.065	2	Medium	0.007
BARR1_ONLY	BARR1-393_MINCYS	310	315	SSTLLR	675.391	5.6428	0	4	0	0	0	n/a	1	Medium	0		BARR1_SH3	BARR1-393_MINCYS	310	315	SSTLLR	675.391	5.6428	0	4	0	0	0	n/a	1	Medium	0
BARR1_ONLY	BARR1-393_MINCYS	310	315	SSTLLR	675.391	5.6722	300	4	0.192	1.581	39.53	0.143	3	Medium	0.057		BARR1_SH3	BARR1-393_MINCYS	310	315	SSTLLR	675.391	5.6635	300	4	0.192	1.762	44.056	0.997	3	Medium	0.401	0.517306
BARR1_ONLY	BARR1-393_MINCYS	310	315	SSTLLR	675.391	5.6923	1000	4	0.603	1.897	47.415	0.078	3	Medium	0.032		BARR1_SH3	BARR1-393_MINCYS	310	315	SSTLLR	675.391	5.6053	1000	4	0.603	1.901	47.534	0.128	3	Medium	0.052	0.899566
BARR1_ONLY	BARR1-393_MINCYS	310	315	SSTLLR	675.391	5.6444	5000	4	2.193	2.237	55.915	0.015	3	Medium	0.006		BARR1_SH3	BARR1-393_MINCYS	310	315	SSTLLR	675.391	5.6495	5000	4	2.193	2.289	57.214	0.398	3	Medium	0.16	0.630647
BARR1_ONLY	BARR1-393_MINCYS	310	315	SSTLLR	675.391	5.7684	MAX	4	4	2.823	70.581	0.156	2	Medium	0.098		BARR1_SH3	BARR1-393_MINCYS	310	315	SSTLLR	675.391	5.7393	MAX	4	4	2.831	70.763	0.176	2	Medium	0.111
BARR1_ONLY	BARR1-393_MINCYS	313	317	LLREG	586.344	4.1631	0	3	0	0	0	n/a	1	Medium	0		BARR1_SH3	BARR1-393_MINCYS	313	317	LLREG	586.344	4.1631	0	3	0	0	0	n/a	1	Medium	0
BARR1_ONLY	BARR1-393_MINCYS	313	317	LLREG	586.344	4.1134	300	3	0.29	2.27	75.656	0.069	3	Medium	0.028		BARR1_SH3	BARR1-393_MINCYS	313	317	LLREG	586.344	4.1559	300	3	0.29	2.318	77.275	0.079	2	Medium	0.009	0.0813285
BARR1_ONLY	BARR1-393_MINCYS	313	317	LLREG	586.344	4.1136	1000	3	0.853	2.335	77.824	0.115	3	Medium	0.046		BARR1_SH3	BARR1-393_MINCYS	313	317	LLREG	586.344	4.131	1000	3	0.853	2.437	81.225	0.139	3	Medium	0.056	0.0740049
BARR1_ONLY	BARR1-393_MINCYS	313	317	LLREG	586.344	4.1356	5000	3	2.366	2.395	79.819	0.148	3	Medium	0.06		BARR1_SH3	BARR1-393_MINCYS	313	317	LLREG	586.344	4.0071	5000	3	2.366	2.487	82.909	0.217	3	Medium	0.087	0.213079
BARR1_ONLY	BARR1-393_MINCYS	313	317	LLREG	586.344	0	MAX	3	3	0	0	0	2	Low	0		BARR1_SH3	BARR1-393_MINCYS	313	317	LLREG	586.344	0	MAX	3	3	0	0	0	2	Low	0
BARR1_ONLY	BARR1-393_MINCYS	313	322	LLREGANREI	1169.65	6.6165	0	8	0	0	0	n/a	1	High	0		BARR1_SH3	BARR1-393_MINCYS	313	322	LLREGANREI	1169.65	6.6165	0	8	0	0	0	n/a	1	High	0
BARR1_ONLY	BARR1-393_MINCYS	313	322	LLREGANREI	1169.65	6.4223	300	8	0.965	5.58	69.756	0.083	3	High	0.033		BARR1_SH3	BARR1-393_MINCYS	313	322	LLREGANREI	1169.65	6.419	300	8	0.965	5.491	68.641	0.094	3	Medium	0.038	0.0386208
BARR1_ONLY	BARR1-393_MINCYS	313	322	LLREGANREI	1169.65	6.4119	1000	8	2.65	5.649	70.607	0.052	3	High	0.021		BARR1_SH3	BARR1-393_MINCYS	313	322	LLREGANREI	1169.65	6.3619	1000	8	2.65	5.684	71.048	0.197	3	High	0.079	0.525008
BARR1_ONLY	BARR1-393_MINCYS	313	322	LLREGANREI	1169.65	6.4978	5000	8	6.342	5.687	71.091	0.101	3	High	0.04		BARR1_SH3	BARR1-393_MINCYS	313	322	LLREGANREI	1169.65	6.428	5000	8	6.342	5.648	70.598	0.034	3	High	0.014	0.227879
BARR1_ONLY	BARR1-393_MINCYS	313	322	LLREGANREI	1169.65	6.3681	MAX	8	8	5.689	71.11	0.063	2	High	0.04		BARR1_SH3	BARR1-393_MINCYS	313	322	LLREGANREI	1169.65	6.3993	MAX	8	8	5.679	70.986	0.085	2	High	0.053
BARR1_ONLY	BARR1-393_MINCYS	314	322	LREGANREI	1056.57	5.4922	0	7	0	0	0	n/a	1	Medium	0		BARR1_SH3	BARR1-393_MINCYS	314	322	LREGANREI	1056.57	5.4922	0	7	0	0	0	n/a	1	Medium	0
BARR1_ONLY	BARR1-393_MINCYS	314	322	LREGANREI	1056.57	5.2791	300	7	0.908	4.811	68.731	0.109	3	Medium	0.044		BARR1_SH3	BARR1-393_MINCYS	314	322	LREGANREI	1056.57	5.1563	300	7	0.908	4.841	69.155	0.36	3	Medium	0.145	0.762341
BARR1_ONLY	BARR1-393_MINCYS	314	322	LREGANREI	1056.57	5.5194	1000	7	2.473	4.765	68.068	0.097	3	Medium	0.039		BARR1_SH3	BARR1-393_MINCYS	314	322	LREGANREI	1056.57	5.2529	1000	7	2.473	4.902	70.034	0.44	3	Medium	0.177	0.309012
BARR1_ONLY	BARR1-393_MINCYS	314	322	LREGANREI	1056.57	5.544	5000	7	5.72	4.801	68.583	0.146	3	Medium	0.059		BARR1_SH3	BARR1-393_MINCYS	314	322	LREGANREI	1056.57	5.2365	5000	7	5.72	4.943	70.611	0.331	3	Medium	0.133	0.197936
BARR1_ONLY	BARR1-393_MINCYS	314	322	LREGANREI	1056.57	5.5227	MAX	7	7	4.828	68.975	0.52	2	Medium	0.327		BARR1_SH3	BARR1-393_MINCYS	314	322	LREGANREI	1056.57	5.5227	MAX	7	7	4.828	68.975	0.52	2	Medium	0.327
BARR1_ONLY	BARR1-393_MINCYS	314	324	LREGANREILG	1226.67	5.4239	0	9	0	0	0	n/a	1	High	0		BARR1_SH3	BARR1-393_MINCYS	314	324	LREGANREILG	1226.67	5.4239	0	9	0	0	0	n/a	1	High	0
BARR1_ONLY	BARR1-393_MINCYS	314	324	LREGANREILG	1226.67	5.4993	300	9	1.021	6.353	70.588	0.19	3	High	0.077		BARR1_SH3	BARR1-393_MINCYS	314	324	LREGANREILG	1226.67	5.3105	300	9	1.021	6.325	70.281	0.289	2	High	0.032	0.619652
BARR1_ONLY	BARR1-393_MINCYS	314	324	LREGANREILG	1226.67	5.5557	1000	9	2.814	6.444	71.599	0.161	3	High	0.065		BARR1_SH3	BARR1-393_MINCYS	314	324	LREGANREILG	1226.67	5.4282	1000	9	2.814	6.546	72.729	0.186	2	High	0.021	0.100222
BARR1_ONLY	BARR1-393_MINCYS	314	324	LREGANREILG	1226.67	5.5272	5000	9	6.786	6.542	72.685	0.076	3	High	0.031		BARR1_SH3	BARR1-393_MINCYS	314	324	LREGANREILG	1226.67	5.242	5000	9	6.786	6.595	73.273	0.114	3	Medium	0.046	0.183688
BARR1_ONLY	BARR1-393_MINCYS	314	324	LREGANREILG	1226.67	5.5665	MAX	9	9	6.562	72.914	0.077	2	High	0.049		BARR1_SH3	BARR1-393_MINCYS	314	324	LREGANREILG	1226.67	5.5665	MAX	9	9	6.562	72.914	0.077	2	High	0.049
BARR1_ONLY	BARR1-393_MINCYS	315	324	REGANREILG	1113.59	3.8484	0	8	0	0	0	n/a	1	Medium	0		BARR1_SH3	BARR1-393_MINCYS	315	324	REGANREILG	1113.59	3.8484	0	8	0	0	0	n/a	1	Medium	0
BARR1_ONLY	BARR1-393_MINCYS	315	324	REGANREILG	1113.59	3.9928	300	8	0.913	5.979	74.734	0.376	2	Medium	0.042		BARR1_SH3	BARR1-393_MINCYS	315	324	REGANREILG	1113.59	4.202	300	8	0.913	5.954	74.43	0.763	2	Medium	0.085	0.762105
BARR1_ONLY	BARR1-393_MINCYS	315	324	REGANREILG	1113.59	3.959	1000	8	2.497	6.04	75.505	0.413	2	Medium	0.046		BARR1_SH3	BARR1-393_MINCYS	315	324	REGANREILG	1113.59	3.9676	1000	8	2.497	6.136	76.694	0.531	2	Medium	0.059	0.221997
BARR1_ONLY	BARR1-393_MINCYS	315	324	REGANREILG	1113.59	3.9014	5000	8	5.934	6.216	77.7	0.47	3	Medium	0.189		BARR1_SH3	BARR1-393_MINCYS	315	324	REGANREILG	1113.59	3.9417	5000	8	5.934	6.201	77.509	1.048	2	Medium	0.117	0.918005
BARR1_ONLY	BARR1-393_MINCYS	315	324	REGANREILG	1113.59	0	MAX	8	8	0	0	0	2	Low	0		BARR1_SH3	BARR1-393_MINCYS	315	324	REGANREILG	1113.59	0	MAX	8	8	0	0	0	2	Low	0
BARR1_ONLY	BARR1-393_MINCYS	320	323	REIL	529.322	6.3693	0	2	0	0	0	n/a	1	Medium	0		BARR1_SH3	BARR1-393_MINCYS	320	323	REIL	529.322	6.3421	0	2	0	0	0	n/a	1	High	0
BARR1_ONLY	BARR1-393_MINCYS	320	323	REIL	529.322	6.3636	300	2	0.044	1.588	79.384	0.028	3	High	0.011		BARR1_SH3	BARR1-393_MINCYS	320	323	REIL	529.322	6.3159	300	2	0.044	1.539	76.933	0.098	3	Medium	0.039	0.156646
BARR1_ONLY	BARR1-393_MINCYS	320	323	REIL	529.322	6.3437	1000	2	0.143	1.691	84.531	0.034	2	Medium	0.004		BARR1_SH3	BARR1-393_MINCYS	320	323	REIL	529.322	6.3531	1000	2	0.143	1.625	81.268	0.272	2	High	0.03	0.196455
BARR1_ONLY	BARR1-393_MINCYS	320	323	REIL	529.322	6.4196	5000	2	0.616	1.679	83.968	0.019	3	High	0.008		BARR1_SH3	BARR1-393_MINCYS	320	323	REIL	529.322	6.294	5000	2	0.616	1.631	81.573	0.004	3	High	0.002	0.00620033
BARR1_ONLY	BARR1-393_MINCYS	320	323	REIL	529.322	0	MAX	2	2	0	0	0	2	Low	0		BARR1_SH3	BARR1-393_MINCYS	320	323	REIL	529.322	0	MAX	2	2	0	0	0	2	Low	0
BARR1_ONLY	BARR1-393_MINCYS	320	326	REILGII	812.512	11.2923	0	5	0	0	0	n/a	1	Medium	0		BARR1_SH3	BARR1-393_MINCYS	320	326	REILGII	812.512	11.2923	0	5	0	0	0	n/a	1	Medium	0
BARR1_ONLY	BARR1-393_MINCYS	320	326	REILGII	812.512	11.2274	300	5	0.193	2.617	52.334	0.037	3	Medium	0.015		BARR1_SH3	BARR1-393_MINCYS	320	326	REILGII	812.512	11.2387	300	5	0.193	2.55	50.999	0.241	3	Medium	0.097	0.355632
BARR1_ONLY	BARR1-393_MINCYS	320	326	REILGII	812.512	11.2754	1000	5	0.599	2.855	57.101	0.034	3	Medium	0.014		BARR1_SH3	BARR1-393_MINCYS	320	326	REILGII	812.512	11.2281	1000	5	0.599	2.972	59.436	0.228	3	Medium	0.092	0.156307
BARR1_ONLY	BARR1-393_MINCYS	320	326	REILGII	812.512	11.2534	5000	5	2.106	3.286	65.721	0.128	3	Medium	0.052		BARR1_SH3	BARR1-393_MINCYS	320	326	REILGII	812.512	11.2322	5000	5	2.106	3.283	65.669	0.115	3	Medium	0.046	0.951873
BARR1_ONLY	BARR1-393_MINCYS	320	326	REILGII	812.512	11.1196	MAX	5	5	4.379	87.585	0.163	2	Medium	0.018		BARR1_SH3	BARR1-393_MINCYS	320	326	REILGII	812.512	11.1196	MAX	5	5	4.379	87.585	0.163	2	Medium	0.018
BARR1_ONLY	BARR1-393_MINCYS	320	328	REILGIIVS	998.612	11.6786	0	7	0	0	0	n/a	1	High	0		BARR1_SH3	BARR1-393_MINCYS	320	328	REILGIIVS	998.612	11.6786	0	7	0	0	0	n/a	1	High	0
BARR1_ONLY	BARR1-393_MINCYS	320	328	REILGIIVS	998.612	11.7212	300	7	0.29	2.943	42.047	0.036	3	Medium	0.014		BARR1_SH3	BARR1-393_MINCYS	320	328	REILGIIVS	998.612	11.6849	300	7	0.29	2.914	41.625	0.184	3	Medium	0.074	0.563194
BARR1_ONLY	BARR1-393_MINCYS	320	328	REILGIIVS	998.612	11.716	1000	7	0.894	3.354	47.908	0.052	3	Medium	0.021		BARR1_SH3	BARR1-393_MINCYS	320	328	REILGIIVS	998.612	11.6887	1000	7	0.894	3.475	49.638	0.319	3	Medium	0.128	0.241606
BARR1_ONLY	BARR1-393_MINCYS	320	328	REILGIIVS	998.612	11.7136	5000	7	3.061	4.185	59.791	0.159	3	Medium	0.064		BARR1_SH3	BARR1-393_MINCYS	320	328	REILGIIVS	998.612	11.7039	5000	7	3.061	4.214	60.201	0.408	3	Medium	0.164	0.799035
BARR1_ONLY	BARR1-393_MINCYS	320	328	REILGIIVS	998.612	11.6235	MAX	7	7	7.032	100.454	0.179	2	Medium	0.02		BARR1_SH3	BARR1-393_MINCYS	320	328	REILGIIVS	998.612	11.5753	MAX	7	7	6.908	98.684	0	2	Medium	0
BARR1_ONLY	BARR1-393_MINCYS	320	329	REILGIIVSY	1161.68	12.7801	0	8	0	0	0	n/a	1	High	0		BARR1_SH3	BARR1-393_MINCYS	320	329	REILGIIVSY	1161.68	12.7801	0	8	0	0	0	n/a	1	High	0
BARR1_ONLY	BARR1-393_MINCYS	320	329	REILGIIVSY	1161.68	12.8289	300	8	0.351	3.164	39.548	0.088	3	Medium	0.035		BARR1_SH3	BARR1-393_MINCYS	320	329	REILGIIVSY	1161.68	12.8202	300	8	0.351	3.16	39.503	0.066	3	Medium	0.026	0.895084
BARR1_ONLY	BARR1-393_MINCYS	320	329	REILGIIVSY	1161.68	12.8566	1000	8	1.084	3.859	48.243	0.094	3	Medium	0.038		BARR1_SH3	BARR1-393_MINCYS	320	329	REILGIIVSY	1161.68	12.7554	1000	8	1.084	3.907	48.831	0.173	3	Medium	0.07	0.378677
BARR1_ONLY	BARR1-393_MINCYS	320	329	REILGIIVSY	1161.68	12.8737	5000	8	3.714	4.886	61.072	0.171	3	Medium	0.069		BARR1_SH3	BARR1-393_MINCYS	320	329	REILGIIVSY	1161.68	12.7507	5000	8	3.714	4.924	61.551	0.263	3	Medium	0.106	0.631278
BARR1_ONLY	BARR1-393_MINCYS	320	329	REILGIIVSY	1161.68	12.7853	MAX	8	8	8.87	110.879	0.04	2	Medium	0.004		BARR1_SH3	BARR1-393_MINCYS	320	329	REILGIIVSY	1161.68	12.7811	MAX	8	8	8.812	110.147	0.089	2	Medium	0.01
BARR1_ONLY	BARR1-393_MINCYS	321	325	EILGI	543.327	6.3691	0	3	0	0	0	n/a	1	Medium	0		BARR1_SH3	BARR1-393_MINCYS	321	325	EILGI	543.327	6.3417	0	3	0	0	0	n/a	1	Medium	0
BARR1_ONLY	BARR1-393_MINCYS	321	325	EILGI	543.327	6.4032	300	3	0.158	0.461	15.358		1	Medium	0		BARR1_SH3	BARR1-393_MINCYS	321	325	EILGI	543.327	6.2471	300	3	0.158	0.241	8.039		1	Medium	0
BARR1_ONLY	BARR1-393_MINCYS	321	325	EILGI	543.327	6.3559	1000	3	0.483	0.698	23.252		1	Medium	0		BARR1_SH3	BARR1-393_MINCYS	321	325	EILGI	543.327	6.4116	1000	3	0.483	0.521	17.35	0.432	2	Medium	0.048	1
BARR1_ONLY	BARR1-393_MINCYS	321	325	EILGI	543.327	6.336	5000	3	1.602	0.948	31.592	0.336	3	Medium	0.135		BARR1_SH3	BARR1-393_MINCYS	321	325	EILGI	543.327	0	5000	3	1.602
BARR1_ONLY	BARR1-393_MINCYS	321	325	EILGI	543.327	6.3806	MAX	3	3	2.745	91.487	0.588	2	Medium	0.065		BARR1_SH3	BARR1-393_MINCYS	321	325	EILGI	543.327	6.3389	MAX	3	3	2.643	88.111	0.026	2	Medium	0.003
BARR1_ONLY	BARR1-393_MINCYS	324	328	GIIVS	487.301	5.588	0	3	0	0	0	n/a	1	High	0		BARR1_SH3	BARR1-393_MINCYS	324	328	GIIVS	487.301	5.588	0	3	0	0	0	n/a	1	High	0
BARR1_ONLY	BARR1-393_MINCYS	324	328	GIIVS	487.301	5.6275	300	3	0.106	0.286	9.546	0.034	3	Medium	0.014		BARR1_SH3	BARR1-393_MINCYS	324	328	GIIVS	487.301	5.6356	300	3	0.106	0.382	12.73	0.451	3	Medium	0.181	0.458325
BARR1_ONLY	BARR1-393_MINCYS	324	328	GIIVS	487.301	5.6058	1000	3	0.325	0.537	17.898	0.048	3	Medium	0.019		BARR1_SH3	BARR1-393_MINCYS	324	328	GIIVS	487.301	5.6529	1000	3	0.325	0.663	22.112	0.523	3	Medium	0.211	0.407683
BARR1_ONLY	BARR1-393_MINCYS	324	328	GIIVS	487.301	5.6388	5000	3	1.099	1.106	36.853	0.042	3	Medium	0.017		BARR1_SH3	BARR1-393_MINCYS	324	328	GIIVS	487.301	5.6157	5000	3	1.099	1.193	39.766	0.409	3	Medium	0.165	0.455249
BARR1_ONLY	BARR1-393_MINCYS	324	328	GIIVS	487.301	0	MAX	3	3	0	0	0	2	Low	0		BARR1_SH3	BARR1-393_MINCYS	324	328	GIIVS	487.301	0	MAX	3	3	0	0	0	2	Low	0
BARR1_ONLY	BARR1-393_MINCYS	324	329	GIIVSY	650.364	9.1012	0	4	0	0	0	n/a	1	High	0		BARR1_SH3	BARR1-393_MINCYS	324	329	GIIVSY	650.364	9.1012	0	4	0	0	0	n/a	1	High	0
BARR1_ONLY	BARR1-393_MINCYS	324	329	GIIVSY	650.364	9.1941	300	4	0.167	0.494	12.338	0.13	3	High	0.052		BARR1_SH3	BARR1-393_MINCYS	324	329	GIIVSY	650.364	9.158	300	4	0.167	0.426	10.658	0.258	3	High	0.104	0.392197
BARR1_ONLY	BARR1-393_MINCYS	324	329	GIIVSY	650.364	9.1668	1000	4	0.516	0.907	22.667	0.248	3	High	0.1		BARR1_SH3	BARR1-393_MINCYS	324	329	GIIVSY	650.364	9.1372	1000	4	0.516	0.869	21.732	0.134	3	High	0.054	0.607182
BARR1_ONLY	BARR1-393_MINCYS	324	329	GIIVSY	650.364	9.1446	5000	4	1.751	1.496	37.404	0.181	3	High	0.073		BARR1_SH3	BARR1-393_MINCYS	324	329	GIIVSY	650.364	9.1193	5000	4	1.751	1.472	36.803	0.145	3	Medium	0.058	0.679811
BARR1_ONLY	BARR1-393_MINCYS	324	329	GIIVSY	650.364	0	MAX	4	4	0	0	0	2	Low	0		BARR1_SH3	BARR1-393_MINCYS	324	329	GIIVSY	650.364	0	MAX	4	4	0	0	0	2	Low	0
BARR1_ONLY	BARR1-393_MINCYS	324	335	GIIVSYKVKVKL	1345.87	8.8672	0	10	0	0	0	n/a	1	High	0		BARR1_SH3	BARR1-393_MINCYS	324	335	GIIVSYKVKVKL	1345.87	8.8672	0	10	0	0	0	n/a	1	High	0
BARR1_ONLY	BARR1-393_MINCYS	324	335	GIIVSYKVKVKL	1345.87	8.9905	300	10	0.397	0.566	5.658	0.203	3	Medium	0.082		BARR1_SH3	BARR1-393_MINCYS	324	335	GIIVSYKVKVKL	1345.87	8.896	300	10	0.397	0.567	5.674	0.116	3	Medium	0.047	0.977805
BARR1_ONLY	BARR1-393_MINCYS	324	335	GIIVSYKVKVKL	1345.87	8.9465	1000	10	1.246	0.887	8.868	0.239	3	Medium	0.096		BARR1_SH3	BARR1-393_MINCYS	324	335	GIIVSYKVKVKL	1345.87	8.9528	1000	10	1.246	0.929	9.293	0.237	3	Medium	0.095	0.614931
BARR1_ONLY	BARR1-393_MINCYS	324	335	GIIVSYKVKVKL	1345.87	8.9577	5000	10	4.573	1.456	14.558	0.607	3	Medium	0.244		BARR1_SH3	BARR1-393_MINCYS	324	335	GIIVSYKVKVKL	1345.87	8.9045	5000	10	4.573	1.544	15.445	0.403	3	Medium	0.162	0.632147
BARR1_ONLY	BARR1-393_MINCYS	324	335	GIIVSYKVKVKL	1345.87	8.825	MAX	10	10	8.994	89.939	0.502	2	Medium	0.316		BARR1_SH3	BARR1-393_MINCYS	324	335	GIIVSYKVKVKL	1345.87	8.825	MAX	10	10	8.994	89.939	0.502	2	Medium	0.316
BARR1_ONLY	BARR1-393_MINCYS	325	328	IIVS	430.279	3.107	0	2	0	0	0	n/a	1	Medium	0		BARR1_SH3	BARR1-393_MINCYS	325	328	IIVS	430.279	3.107	0	2	0	0	0	n/a	1	Medium	0
BARR1_ONLY	BARR1-393_MINCYS	325	328	IIVS	430.279	3.2068	300	2	0.096	0.142	7.115	0.068	3	Medium	0.027		BARR1_SH3	BARR1-393_MINCYS	325	328	IIVS	430.279	3.1056	300	2	0.096	0.124	6.224	0.024	2	Medium	0.003	0.374156
BARR1_ONLY	BARR1-393_MINCYS	325	328	IIVS	430.279	3.2266	1000	2	0.294	0.237	11.851	0.044	3	Medium	0.018		BARR1_SH3	BARR1-393_MINCYS	325	328	IIVS	430.279	3.1225	1000	2	0.294	0.212	10.585	0.032	2	Medium	0.004	0.124989
BARR1_ONLY	BARR1-393_MINCYS	325	328	IIVS	430.279	3.277	5000	2	0.955	0.586	29.288	0.1	3	Medium	0.04		BARR1_SH3	BARR1-393_MINCYS	325	328	IIVS	430.279	3.1351	5000	2	0.955	0.576	28.79	0.018	2	Medium	0.002	0.710916
BARR1_ONLY	BARR1-393_MINCYS	325	328	IIVS	430.279	0	MAX	2	2	0	0	0	2	Low	0		BARR1_SH3	BARR1-393_MINCYS	325	328	IIVS	430.279	0	MAX	2	2	0	0	0	2	Low	0
BARR1_ONLY	BARR1-393_MINCYS	325	329	IIVSY	593.342	8.2623	0	3	0	0	0	n/a	1	Medium	0		BARR1_SH3	BARR1-393_MINCYS	325	329	IIVSY	593.342	8.2623	0	3	0	0	0	n/a	1	Medium	0
BARR1_ONLY	BARR1-393_MINCYS	325	329	IIVSY	593.342	8.2544	300	3	0.158	0.501	16.706	0.026	3	Medium	0.01		BARR1_SH3	BARR1-393_MINCYS	325	329	IIVSY	593.342	8.2601	300	3	0.158	0.575	19.154	0.392	3	Medium	0.158	0.505045
BARR1_ONLY	BARR1-393_MINCYS	325	329	IIVSY	593.342	8.2748	1000	3	0.485	0.868	28.945	0.015	3	Medium	0.006		BARR1_SH3	BARR1-393_MINCYS	325	329	IIVSY	593.342	8.1933	1000	3	0.485	0.966	32.206	0.338	3	Medium	0.136	0.339305
BARR1_ONLY	BARR1-393_MINCYS	325	329	IIVSY	593.342	8.2688	5000	3	1.608	1.45	48.321	0.021	3	Medium	0.008		BARR1_SH3	BARR1-393_MINCYS	325	329	IIVSY	593.342	8.1897	5000	3	1.608	1.507	50.231	0.311	3	Medium	0.125	0.510976
BARR1_ONLY	BARR1-393_MINCYS	325	329	IIVSY	593.342	0	MAX	3	3	0	0	0	2	Low	0		BARR1_SH3	BARR1-393_MINCYS	325	329	IIVSY	593.342	0	MAX	3	3	0	0	0	2	Low	0
BARR1_ONLY	BARR1-393_MINCYS	329	335	YKVKVKL	876.58	5.7117	0	5	0	0	0	n/a	1	Medium	0		BARR1_SH3	BARR1-393_MINCYS	329	335	YKVKVKL	876.58	5.7117	0	5	0	0	0	n/a	1	Medium	0
BARR1_ONLY	BARR1-393_MINCYS	329	335	YKVKVKL	876.58	5.8256	300	5	0.177	0.052	1.044	0.04	3	Medium	0.016		BARR1_SH3	BARR1-393_MINCYS	329	335	YKVKVKL	876.58	5.7527	300	5	0.177	0.017	0.335	0.131	3	Medium	0.053	0.366424
BARR1_ONLY	BARR1-393_MINCYS	329	335	YKVKVKL	876.58	5.7956	1000	5	0.564	0.05	1.005	0.037	3	Medium	0.015		BARR1_SH3	BARR1-393_MINCYS	329	335	YKVKVKL	876.58	5.7228	1000	5	0.564	0.017	0.345	0.129	3	Medium	0.052	0.387778
BARR1_ONLY	BARR1-393_MINCYS	329	335	YKVKVKL	876.58	5.6361	5000	5	2.226	0.085	1.709	0.031	3	Medium	0.013		BARR1_SH3	BARR1-393_MINCYS	329	335	YKVKVKL	876.58	5.8083	5000	5	2.226	0.04	0.796	0.143	3	Medium	0.058	0.302445
BARR1_ONLY	BARR1-393_MINCYS	329	335	YKVKVKL	876.58	5.7801	MAX	5	5	4.46	89.209	0.034	2	Medium	0.014		BARR1_SH3	BARR1-393_MINCYS	329	335	YKVKVKL	876.58	5.7476	MAX	5	5	4.504	90.072	0.067	2	Medium	0.042
BARR1_ONLY	BARR1-393_MINCYS	330	335	KVKVKL	713.516	2.2837	0	4	0	0	0	n/a	1	Medium	0		BARR1_SH3	BARR1-393_MINCYS	330	335	KVKVKL	713.516	2.2837	0	4	0	0	0	n/a	1	Medium	0
BARR1_ONLY	BARR1-393_MINCYS	330	335	KVKVKL	713.516	2.3419	300	4	0.152	0.152	3.809	0.213	3	Medium	0.086		BARR1_SH3	BARR1-393_MINCYS	330	335	KVKVKL	713.516	2.3482	300	4	0.152	0.131	3.265	0.175	3	Medium	0.071	0.752479
BARR1_ONLY	BARR1-393_MINCYS	330	335	KVKVKL	713.516	2.4236	1000	4	0.483	0.145	3.616	0.159	3	High	0.064		BARR1_SH3	BARR1-393_MINCYS	330	335	KVKVKL	713.516	2.3836	1000	4	0.483	0.146	3.646	0.259	3	Medium	0.104	0.987698
BARR1_ONLY	BARR1-393_MINCYS	330	335	KVKVKL	713.516	2.46	5000	4	1.879	0.139	3.468	0.193	3	High	0.078		BARR1_SH3	BARR1-393_MINCYS	330	335	KVKVKL	713.516	2.3882	5000	4	1.879	0.161	4.022	0.223	3	Medium	0.09	0.762869
BARR1_ONLY	BARR1-393_MINCYS	330	335	KVKVKL	713.516	0	MAX	4	4	0	0	0	2	Low	0		BARR1_SH3	BARR1-393_MINCYS	330	335	KVKVKL	713.516	0	MAX	4	4	0	0	0	2	Low	0
BARR1_ONLY	BARR1-393_MINCYS	330	346	KVKVKLVVSRGGLLGDL	1780.13	10.1265	0	15	0	0	0	n/a	1	Medium	0		BARR1_SH3	BARR1-393_MINCYS	330	346	KVKVKLVVSRGGLLGDL	1780.13	10.1265	0	15	0	0	0	n/a	1	Medium	0
BARR1_ONLY	BARR1-393_MINCYS	330	346	KVKVKLVVSRGGLLGDL	1780.13	10.1061	300	15	1.227	6.46	43.069	0.519	3	Medium	0.209		BARR1_SH3	BARR1-393_MINCYS	330	346	KVKVKLVVSRGGLLGDL	1780.13	10.0952	300	15	1.227	6.164	41.092	0.484	3	Medium	0.195	0.146801
BARR1_ONLY	BARR1-393_MINCYS	330	346	KVKVKLVVSRGGLLGDL	1780.13	10.1402	1000	15	3.51	6.441	42.943	0.223	3	Medium	0.09		BARR1_SH3	BARR1-393_MINCYS	330	346	KVKVKLVVSRGGLLGDL	1780.13	10.0501	1000	15	3.51	6.242	41.611	0.335	3	Medium	0.135	0.109476
BARR1_ONLY	BARR1-393_MINCYS	330	346	KVKVKLVVSRGGLLGDL	1780.13	10.1658	5000	15	9.717	6.53	43.533	0.141	3	Medium	0.057		BARR1_SH3	BARR1-393_MINCYS	330	346	KVKVKLVVSRGGLLGDL	1780.13	10.0768	5000	15	9.717	6.299	41.992	0.456	3	Medium	0.184	0.152003
BARR1_ONLY	BARR1-393_MINCYS	330	346	KVKVKLVVSRGGLLGDL	1780.13	10.0577	MAX	15	15	10.824	72.16	0.283	2	Medium	0.338		BARR1_SH3	BARR1-393_MINCYS	330	346	KVKVKLVVSRGGLLGDL	1780.13	10.066	MAX	15	15	10.828	72.184	0.277	2	Medium	0.331
BARR1_ONLY	BARR1-393_MINCYS	335	341	LVVSRGG	686.408	3.2029	0	5	0	0	0	n/a	1	Medium	0		BARR1_SH3	BARR1-393_MINCYS	335	341	LVVSRGG	686.408	3.2029	0	5	0	0	0	n/a	1	Medium	0
BARR1_ONLY	BARR1-393_MINCYS	335	341	LVVSRGG	686.408	3.1986	300	5	0.496	3.935	78.692	0.229	3	Medium	0.092		BARR1_SH3	BARR1-393_MINCYS	335	341	LVVSRGG	686.408	3.2228	300	5	0.496	3.838	76.752	1.557	2	Medium	0.173	0.570156
BARR1_ONLY	BARR1-393_MINCYS	335	341	LVVSRGG	686.408	3.2265	1000	5	1.415	3.988	79.766	0.066	3	Medium	0.026		BARR1_SH3	BARR1-393_MINCYS	335	341	LVVSRGG	686.408	3.1895	1000	5	1.415	3.908	78.152	0.329	2	Medium	0.037	0.135283
BARR1_ONLY	BARR1-393_MINCYS	335	341	LVVSRGG	686.408	3.2324	5000	5	3.661	4.01	80.209	0.107	3	Medium	0.043		BARR1_SH3	BARR1-393_MINCYS	335	341	LVVSRGG	686.408	3.1938	5000	5	3.661	3.988	79.754	0.503	2	Medium	0.056	0.678772
BARR1_ONLY	BARR1-393_MINCYS	335	341	LVVSRGG	686.408	3.1177	MAX	5	5	4.039	80.771	0.061	2	Medium	0.025		BARR1_SH3	BARR1-393_MINCYS	335	341	LVVSRGG	686.408	3.1122	MAX	5	5	4.051	81.02	0.053	2	Medium	0.021
BARR1_ONLY	BARR1-393_MINCYS	335	342	LVVSRGGL	799.492	7.5627	0	6	0	0	0	n/a	1	Medium	0		BARR1_SH3	BARR1-393_MINCYS	335	342	LVVSRGGL	799.492	7.5627	0	6	0	0	0	n/a	1	Medium	0
BARR1_ONLY	BARR1-393_MINCYS	335	342	LVVSRGGL	799.492	7.61	300	6	0.586	4.331	72.181	0.131	3	Medium	0.053		BARR1_SH3	BARR1-393_MINCYS	335	342	LVVSRGGL	799.492	7.6072	300	6	0.586	4.323	72.052	0.1	2	Medium	0.011	0.824709
BARR1_ONLY	BARR1-393_MINCYS	335	342	LVVSRGGL	799.492	7.6613	1000	6	1.683	4.608	76.797	0.996	3	Medium	0.401		BARR1_SH3	BARR1-393_MINCYS	335	342	LVVSRGGL	799.492	7.5832	1000	6	1.683	4.291	71.524	0.566	2	Medium	0.063	0.304128
BARR1_ONLY	BARR1-393_MINCYS	335	342	LVVSRGGL	799.492	7.5825	5000	6	4.452	4.36	72.673	0.066	3	Medium	0.026		BARR1_SH3	BARR1-393_MINCYS	335	342	LVVSRGGL	799.492	7.6595	5000	6	4.452	4.292	71.535	0.776	2	Medium	0.086	0.45719
BARR1_ONLY	BARR1-393_MINCYS	335	342	LVVSRGGL	799.492	7.3925	MAX	6	6	4.566	76.105	0.116	2	Medium	0.073		BARR1_SH3	BARR1-393_MINCYS	335	342	LVVSRGGL	799.492	7.3925	MAX	6	6	4.566	76.105	0.116	2	Medium	0.073
BARR1_ONLY	BARR1-393_MINCYS	336	346	VVSRGGLLGDL	1084.62	11.5681	0	9	0	0	0	n/a	1	Medium	0		BARR1_SH3	BARR1-393_MINCYS	336	346	VVSRGGLLGDL	1084.62	11.5681	0	9	0	0	0	n/a	1	Medium	0
BARR1_ONLY	BARR1-393_MINCYS	336	346	VVSRGGLLGDL	1084.62	11.54	300	9	1.025	5.986	66.514	0.311	3	Medium	0.125		BARR1_SH3	BARR1-393_MINCYS	336	346	VVSRGGLLGDL	1084.62	11.4897	300	9	1.025	5.89	65.439	0.255	3	Medium	0.103	0.361162
BARR1_ONLY	BARR1-393_MINCYS	336	346	VVSRGGLLGDL	1084.62	11.5487	1000	9	2.867	6.048	67.195	0.293	3	Medium	0.118		BARR1_SH3	BARR1-393_MINCYS	336	346	VVSRGGLLGDL	1084.62	11.4849	1000	9	2.867	6.008	66.757	0.358	3	Medium	0.144	0.732959
BARR1_ONLY	BARR1-393_MINCYS	336	346	VVSRGGLLGDL	1084.62	11.5491	5000	9	7.159	6.063	67.366	0.209	3	Medium	0.084		BARR1_SH3	BARR1-393_MINCYS	336	346	VVSRGGLLGDL	1084.62	11.5197	5000	9	7.159	5.956	66.173	0.228	3	Medium	0.092	0.210245
BARR1_ONLY	BARR1-393_MINCYS	336	346	VVSRGGLLGDL	1084.62	11.384	MAX	9	9	5.846	64.96	0.106	2	Medium	0.067		BARR1_SH3	BARR1-393_MINCYS	336	346	VVSRGGLLGDL	1084.62	11.384	MAX	9	9	5.846	64.96	0.106	2	Medium	0.067
BARR1_ONLY	BARR1-393_MINCYS	336	351	VVSRGGLLGDLASSDV	1543.82	11.513	0	14	0	0	0	n/a	1	Medium	0		BARR1_SH3	BARR1-393_MINCYS	336	351	VVSRGGLLGDLASSDV	1543.82	11.513	0	14	0	0	0	n/a	1	Medium	0
BARR1_ONLY	BARR1-393_MINCYS	336	351	VVSRGGLLGDLASSDV	1543.82	11.3505	300	14	1.793	9.36	66.86	0.237	2	Medium	0.026		BARR1_SH3	BARR1-393_MINCYS	336	351	VVSRGGLLGDLASSDV	1543.82	11.3781	300	14	1.793	8.707	62.19	0.832	3	Medium	0.335	0.0761037
BARR1_ONLY	BARR1-393_MINCYS	336	351	VVSRGGLLGDLASSDV	1543.82	11.3429	1000	14	4.917	9.275	66.248	1.062	2	Medium	0.118		BARR1_SH3	BARR1-393_MINCYS	336	351	VVSRGGLLGDLASSDV	1543.82	11.3704	1000	14	4.917	9.126	65.189	0.299	3	Medium	0.121	0.290246
BARR1_ONLY	BARR1-393_MINCYS	336	351	VVSRGGLLGDLASSDV	1543.82	11.4235	5000	14	11.51	9.128	65.198	0.169	3	Medium	0.068		BARR1_SH3	BARR1-393_MINCYS	336	351	VVSRGGLLGDLASSDV	1543.82	11.3271	5000	14	11.51	9.127	65.196	0.205	3	Medium	0.083	0.996392
BARR1_ONLY	BARR1-393_MINCYS	336	351	VVSRGGLLGDLASSDV	1543.82	11.3195	MAX	14	14	9.334	66.674	0.55	2	Medium	0.061		BARR1_SH3	BARR1-393_MINCYS	336	351	VVSRGGLLGDLASSDV	1543.82	11.3195	MAX	14	14	9.334	66.674	0.55	2	Medium	0.061
BARR1_ONLY	BARR1-393_MINCYS	336	352	VVSRGGLLGDLASSDVA	1614.86	11.1407	0	15	0	0	0	n/a	1	Medium	0		BARR1_SH3	BARR1-393_MINCYS	336	352	VVSRGGLLGDLASSDVA	1614.86	11.1407	0	15	0	0	0	n/a	1	Medium	0
BARR1_ONLY	BARR1-393_MINCYS	336	352	VVSRGGLLGDLASSDVA	1614.86	11.1381	300	15	1.902	10.006	66.709	0.06	3	Medium	0.024		BARR1_SH3	BARR1-393_MINCYS	336	352	VVSRGGLLGDLASSDVA	1614.86	11.0711	300	15	1.902	9.765	65.103	0.18	3	Medium	0.072	0.0200571
BARR1_ONLY	BARR1-393_MINCYS	336	352	VVSRGGLLGDLASSDVA	1614.86	11.1248	1000	15	5.235	10.137	67.581	0.133	3	Medium	0.054		BARR1_SH3	BARR1-393_MINCYS	336	352	VVSRGGLLGDLASSDVA	1614.86	11.03	1000	15	5.235	10.219	68.128	0.213	3	Medium	0.086	0.24521
BARR1_ONLY	BARR1-393_MINCYS	336	352	VVSRGGLLGDLASSDVA	1614.86	11.0944	5000	15	12.362	10.29	68.603	0.37	3	Medium	0.149		BARR1_SH3	BARR1-393_MINCYS	336	352	VVSRGGLLGDLASSDVA	1614.86	11.0173	5000	15	12.362	10.117	67.447	0.133	3	Medium	0.053	0.17187
BARR1_ONLY	BARR1-393_MINCYS	336	352	VVSRGGLLGDLASSDVA	1614.86	10.9967	MAX	15	15	9.907	66.047	0.161	2	Medium	0.101		BARR1_SH3	BARR1-393_MINCYS	336	352	VVSRGGLLGDLASSDVA	1614.86	11.0072	MAX	15	15	9.901	66.005	0.148	2	Medium	0.093
BARR1_ONLY	BARR1-393_MINCYS	337	351	VSRGGLLGDLASSDV	1444.75	10.4924	0	13	0	0	0	n/a	1	Medium	0		BARR1_SH3	BARR1-393_MINCYS	337	351	VSRGGLLGDLASSDV	1444.75	10.4924	0	13	0	0	0	n/a	1	Medium	0
BARR1_ONLY	BARR1-393_MINCYS	337	351	VSRGGLLGDLASSDV	1444.75	10.3933	300	13	1.709	8.893	68.407	0.247	3	Medium	0.1		BARR1_SH3	BARR1-393_MINCYS	337	351	VSRGGLLGDLASSDV	1444.75	10.4298	300	13	1.709	7.881	60.621	0.11	3	Medium	0.044	0.000830026
BARR1_ONLY	BARR1-393_MINCYS	337	351	VSRGGLLGDLASSDV	1444.75	10.436	1000	13	4.662	8.863	68.179	0.141	3	Medium	0.057		BARR1_SH3	BARR1-393_MINCYS	337	351	VSRGGLLGDLASSDV	1444.75	10.3517	1000	13	4.662	8.688	66.833	0.301	3	Medium	0.121	0.113011
BARR1_ONLY	BARR1-393_MINCYS	337	351	VSRGGLLGDLASSDV	1444.75	10.4307	5000	13	10.741	8.997	69.209	0.115	3	Medium	0.046		BARR1_SH3	BARR1-393_MINCYS	337	351	VSRGGLLGDLASSDV	1444.75	10.367	5000	13	10.741	8.693	66.868	0.286	3	Medium	0.115	0.0309264
BARR1_ONLY	BARR1-393_MINCYS	337	351	VSRGGLLGDLASSDV	1444.75	10.1535	MAX	13	13	8.75	67.308	0.639	2	Medium	0.071		BARR1_SH3	BARR1-393_MINCYS	337	351	VSRGGLLGDLASSDV	1444.75	10.2659	MAX	13	13	8.354	64.259	0.319	2	Medium	0.036
BARR1_ONLY	BARR1-393_MINCYS	344	352	GDLASSDVA	833.377	4.0536	0	7	0	0	0	n/a	1	Medium	0		BARR1_SH3	BARR1-393_MINCYS	344	352	GDLASSDVA	833.377	4.1493	0	7	0	0	0	n/a	1	Medium	0
BARR1_ONLY	BARR1-393_MINCYS	344	352	GDLASSDVA	833.377	4.0075	300	7	0.946	4.919	70.27	0.635	3	Medium	0.256		BARR1_SH3	BARR1-393_MINCYS	344	352	GDLASSDVA	833.377	3.9676	300	7	0.946	4.867	69.525	0.665	2	Medium	0.074	0.765536
BARR1_ONLY	BARR1-393_MINCYS	344	352	GDLASSDVA	833.377	4.0048	1000	7	2.582	5.024	71.772	0.492	3	Medium	0.198		BARR1_SH3	BARR1-393_MINCYS	344	352	GDLASSDVA	833.377	3.9174	1000	7	2.582	4.985	71.21	1.784	2	Medium	0.199	0.846216
BARR1_ONLY	BARR1-393_MINCYS	344	352	GDLASSDVA	833.377	4.0324	5000	7	5.905	5.164	73.774	0.268	3	Medium	0.108		BARR1_SH3	BARR1-393_MINCYS	344	352	GDLASSDVA	833.377	3.9962	5000	7	5.905	5.124	73.195	0.007	2	Medium	0.001	0.581946
BARR1_ONLY	BARR1-393_MINCYS	344	352	GDLASSDVA	833.377	4.1477	MAX	7	7	5.525	78.934	0.867	2	Medium	0.349		BARR1_SH3	BARR1-393_MINCYS	344	352	GDLASSDVA	833.377	4.1544	MAX	7	7	5.923	84.619	0	2	Medium	0
BARR1_ONLY	BARR1-393_MINCYS	346	383	LASSDVAVELPFTLMHPKPKEEPPHREVPESETPVDTN	4222.09	10.6121	0	29	0	0	0	n/a	1	High	0		BARR1_SH3	BARR1-393_MINCYS	346	383	LASSDVAVELPFTLMHPKPKEEPPHREVPESETPVDTN	4222.09	10.6121	0	29	0	0	0	n/a	1	High	0
BARR1_ONLY	BARR1-393_MINCYS	346	383	LASSDVAVELPFTLMHPKPKEEPPHREVPESETPVDTN	4222.09	10.7072	300	29	3.024	11.869	40.928	0.047	2	High	0.005		BARR1_SH3	BARR1-393_MINCYS	346	383	LASSDVAVELPFTLMHPKPKEEPPHREVPESETPVDTN	4222.09	10.5971	300	29	3.024	11.753	40.527	0.658	3	Medium	0.265	0.526406
BARR1_ONLY	BARR1-393_MINCYS	346	383	LASSDVAVELPFTLMHPKPKEEPPHREVPESETPVDTN	4222.09	10.6536	1000	29	8.466	12.271	42.313	0.895	3	Medium	0.36		BARR1_SH3	BARR1-393_MINCYS	346	383	LASSDVAVELPFTLMHPKPKEEPPHREVPESETPVDTN	4222.09	10.6028	1000	29	8.466	12.514	43.153	0.67	3	Medium	0.27	0.405636
BARR1_ONLY	BARR1-393_MINCYS	346	383	LASSDVAVELPFTLMHPKPKEEPPHREVPESETPVDTN	4222.09	10.6343	5000	29	21.296	12.804	44.151	1.464	3	Medium	0.589		BARR1_SH3	BARR1-393_MINCYS	346	383	LASSDVAVELPFTLMHPKPKEEPPHREVPESETPVDTN	4222.09	10.6043	5000	29	21.296	12.793	44.113	0.225	3	Medium	0.091	0.977536
BARR1_ONLY	BARR1-393_MINCYS	346	383	LASSDVAVELPFTLMHPKPKEEPPHREVPESETPVDTN	4222.09	10.395	MAX	29	29	19.22	66.274	0.753	2	Medium	0.717		BARR1_SH3	BARR1-393_MINCYS	346	383	LASSDVAVELPFTLMHPKPKEEPPHREVPESETPVDTN	4222.09	10.395	MAX	29	29	19.22	66.274	0.753	2	Medium	0.717
BARR1_ONLY	BARR1-393_MINCYS	351	384	VAVELPFTLMHPKPKEEPPHREVPESETPVDTNL	3861.96	10.375	0	25	0	0	0	n/a	1	High	0		BARR1_SH3	BARR1-393_MINCYS	351	384	VAVELPFTLMHPKPKEEPPHREVPESETPVDTNL	3861.96	10.375	0	25	0	0	0	n/a	1	High	0
BARR1_ONLY	BARR1-393_MINCYS	351	384	VAVELPFTLMHPKPKEEPPHREVPESETPVDTNL	3861.96	10.3236	300	25	2.344	10.104	40.417	0.619	3	High	0.249		BARR1_SH3	BARR1-393_MINCYS	351	384	VAVELPFTLMHPKPKEEPPHREVPESETPVDTNL	3861.96	10.3601	300	25	2.344	9.668	38.672	0.646	3	Medium	0.26	0.104026
BARR1_ONLY	BARR1-393_MINCYS	351	384	VAVELPFTLMHPKPKEEPPHREVPESETPVDTNL	3861.96	10.327	1000	25	6.668	10.261	41.044	0.72	3	High	0.29		BARR1_SH3	BARR1-393_MINCYS	351	384	VAVELPFTLMHPKPKEEPPHREVPESETPVDTNL	3861.96	10.3907	1000	25	6.668	9.949	39.797	0.231	3	Medium	0.093	0.196549
BARR1_ONLY	BARR1-393_MINCYS	351	384	VAVELPFTLMHPKPKEEPPHREVPESETPVDTNL	3861.96	10.3498	5000	25	17.613	10.708	42.83	1.206	3	High	0.485		BARR1_SH3	BARR1-393_MINCYS	351	384	VAVELPFTLMHPKPKEEPPHREVPESETPVDTNL	3861.96	10.3838	5000	25	17.613	10.254	41.017	0.895	3	Medium	0.36	0.269202
BARR1_ONLY	BARR1-393_MINCYS	351	384	VAVELPFTLMHPKPKEEPPHREVPESETPVDTNL	3861.96	10.1868	MAX	25	25	16.682	66.729	0.157	2	High	0.188		BARR1_SH3	BARR1-393_MINCYS	351	384	VAVELPFTLMHPKPKEEPPHREVPESETPVDTNL	3861.96	10.1868	MAX	25	25	16.682	66.729	0.157	2	High	0.188
BARR1_ONLY	BARR1-393_MINCYS	353	378	VELPFTLMHPKPKEEPPHREVPESET	3052.53	8.9224	0	18	0	0	0	n/a	1	Medium	0		BARR1_SH3	BARR1-393_MINCYS	353	378	VELPFTLMHPKPKEEPPHREVPESET	3052.53	8.9224	0	18	0	0	0	n/a	1	Medium	0
BARR1_ONLY	BARR1-393_MINCYS	353	378	VELPFTLMHPKPKEEPPHREVPESET	3052.53	8.9208	300	18	1.759	6.762	37.566	0.145	3	Medium	0.058		BARR1_SH3	BARR1-393_MINCYS	353	378	VELPFTLMHPKPKEEPPHREVPESET	3052.53	8.8875	300	18	1.759	7.36	40.89	0.002	2	Medium	0	0.0031537
BARR1_ONLY	BARR1-393_MINCYS	353	378	VELPFTLMHPKPKEEPPHREVPESET	3052.53	9.0218	1000	18	4.955	6.659	36.993	0.074	3	Medium	0.03		BARR1_SH3	BARR1-393_MINCYS	353	378	VELPFTLMHPKPKEEPPHREVPESET	3052.53	0	1000	18	4.955
BARR1_ONLY	BARR1-393_MINCYS	353	378	VELPFTLMHPKPKEEPPHREVPESET	3052.53	9.0025	5000	18	12.817	7.492	41.623	1.303	3	Medium	0.525		BARR1_SH3	BARR1-393_MINCYS	353	378	VELPFTLMHPKPKEEPPHREVPESET	3052.53	0	5000	18	12.817
BARR1_ONLY	BARR1-393_MINCYS	353	378	VELPFTLMHPKPKEEPPHREVPESET	3052.53	8.8708	MAX	18	18	12.098	67.209	0.276	2	Medium	0.031		BARR1_SH3	BARR1-393_MINCYS	353	378	VELPFTLMHPKPKEEPPHREVPESET	3052.53	8.8708	MAX	18	18	12.098	67.209	0.276	2	Medium	0.031
BARR1_ONLY	BARR1-393_MINCYS	356	384	PFTLMHPKPKEEPPHREVPESETPVDTNL	3350.66	8.0156	0	21	0	0	0	n/a	1	High	0		BARR1_SH3	BARR1-393_MINCYS	356	384	PFTLMHPKPKEEPPHREVPESETPVDTNL	3350.66	8.0156	0	21	0	0	0	n/a	1	High	0
BARR1_ONLY	BARR1-393_MINCYS	356	384	PFTLMHPKPKEEPPHREVPESETPVDTNL	3350.66	7.9782	300	21	2.152	10.309	49.093	0.055	3	Medium	0.022		BARR1_SH3	BARR1-393_MINCYS	356	384	PFTLMHPKPKEEPPHREVPESETPVDTNL	3350.66	7.8947	300	21	2.152	10.148	48.324	0.552	3	Medium	0.222	0.335187
BARR1_ONLY	BARR1-393_MINCYS	356	384	PFTLMHPKPKEEPPHREVPESETPVDTNL	3350.66	8.0239	1000	21	6.065	10.353	49.298	0.227	3	Medium	0.092		BARR1_SH3	BARR1-393_MINCYS	356	384	PFTLMHPKPKEEPPHREVPESETPVDTNL	3350.66	7.9504	1000	21	6.065	10.402	49.534	0.436	3	Medium	0.176	0.694489
BARR1_ONLY	BARR1-393_MINCYS	356	384	PFTLMHPKPKEEPPHREVPESETPVDTNL	3350.66	8.0595	5000	21	15.394	10.709	50.995	0.538	3	Medium	0.217		BARR1_SH3	BARR1-393_MINCYS	356	384	PFTLMHPKPKEEPPHREVPESETPVDTNL	3350.66	7.9383	5000	21	15.394	10.431	49.669	0.616	3	Medium	0.248	0.21818
BARR1_ONLY	BARR1-393_MINCYS	356	384	PFTLMHPKPKEEPPHREVPESETPVDTNL	3350.66	7.7548	MAX	21	21	13.941	66.386	0.78	2	High	0.087		BARR1_SH3	BARR1-393_MINCYS	356	384	PFTLMHPKPKEEPPHREVPESETPVDTNL	3350.66	7.7964	MAX	21	21	13.892	66.151	0.316	2	High	0.035
BARR1_ONLY	BARR1-393_MINCYS	360	385	MHPKPKEEPPHREVPESETPVDTNLI	3005.49	6.314	0	18	0	0	0	n/a	1	High	0		BARR1_SH3	BARR1-393_MINCYS	360	385	MHPKPKEEPPHREVPESETPVDTNLI	3005.49	6.314	0	18	0	0	0	n/a	1	Medium	0
BARR1_ONLY	BARR1-393_MINCYS	360	385	MHPKPKEEPPHREVPESETPVDTNLI	3005.49	6.269	300	18	1.81	10.72	59.553	0.197	3	Medium	0.079		BARR1_SH3	BARR1-393_MINCYS	360	385	MHPKPKEEPPHREVPESETPVDTNLI	3005.49	6.1849	300	18	1.81	10.859	60.325	0.887	3	Medium	0.357	0.57289
BARR1_ONLY	BARR1-393_MINCYS	360	385	MHPKPKEEPPHREVPESETPVDTNLI	3005.49	6.306	1000	18	5.144	11.602	64.454	0.129	3	Medium	0.052		BARR1_SH3	BARR1-393_MINCYS	360	385	MHPKPKEEPPHREVPESETPVDTNLI	3005.49	6.2819	1000	18	5.144	10.882	60.458	1.285	2	Medium	0.143	0.0683605
BARR1_ONLY	BARR1-393_MINCYS	360	385	MHPKPKEEPPHREVPESETPVDTNLI	3005.49	6.3667	5000	18	13.216	11.719	65.105	0.322	3	Medium	0.13		BARR1_SH3	BARR1-393_MINCYS	360	385	MHPKPKEEPPHREVPESETPVDTNLI	3005.49	6.1351	5000	18	13.216	10.831	60.174	0.414	3	Medium	0.167	0.00237225
BARR1_ONLY	BARR1-393_MINCYS	360	385	MHPKPKEEPPHREVPESETPVDTNLI	3005.49	6.1724	MAX	18	18	12.637	70.204	0.117	2	High	0.013		BARR1_SH3	BARR1-393_MINCYS	360	385	MHPKPKEEPPHREVPESETPVDTNLI	3005.49	6.2431	MAX	18	18	12.714	70.633	0.264	2	Medium	0.166
BARR1_ONLY	BARR1-393_MINCYS	361	384	HPKPKEEPPHREVPESETPVDTNL	2761.37	5.9309	0	17	0	0	0	n/a	1	High	0		BARR1_SH3	BARR1-393_MINCYS	361	384	HPKPKEEPPHREVPESETPVDTNL	2761.37	5.9309	0	17	0	0	0	n/a	1	High	0
BARR1_ONLY	BARR1-393_MINCYS	361	384	HPKPKEEPPHREVPESETPVDTNL	2761.37	5.9343	300	17	1.789	10.497	61.748	0.268	3	Medium	0.108		BARR1_SH3	BARR1-393_MINCYS	361	384	HPKPKEEPPHREVPESETPVDTNL	2761.37	5.8197	300	17	1.789	10.224	60.141	0.185	3	Medium	0.075	0.0277019
BARR1_ONLY	BARR1-393_MINCYS	361	384	HPKPKEEPPHREVPESETPVDTNL	2761.37	5.9337	1000	17	5.079	10.538	61.989	0.255	2	Medium	0.028		BARR1_SH3	BARR1-393_MINCYS	361	384	HPKPKEEPPHREVPESETPVDTNL	2761.37	5.907	1000	17	5.079	10.401	61.183	0.278	3	Medium	0.112	0.159685
BARR1_ONLY	BARR1-393_MINCYS	361	384	HPKPKEEPPHREVPESETPVDTNL	2761.37	5.9622	5000	17	12.928	10.58	62.238	0.327	3	Medium	0.132		BARR1_SH3	BARR1-393_MINCYS	361	384	HPKPKEEPPHREVPESETPVDTNL	2761.37	5.8196	5000	17	12.928	10.369	60.995	0.074	3	High	0.03	0.102354
BARR1_ONLY	BARR1-393_MINCYS	361	384	HPKPKEEPPHREVPESETPVDTNL	2761.37	5.8101	MAX	17	17	12.237	71.981	0.204	2	High	0.023		BARR1_SH3	BARR1-393_MINCYS	361	384	HPKPKEEPPHREVPESETPVDTNL	2761.37	5.8017	MAX	17	17	12.241	72.006	0.196	2	High	0.022
BARR1_ONLY	BARR1-393_MINCYS	385	396	IELDTNDDDIVF	1407.64	12.541	0	10	0	0	0	n/a	1	Medium	0		BARR1_SH3	BARR1-393_MINCYS	385	396	IELDTNDDDIVF	1407.64	12.541	0	10	0	0	0	n/a	1	Medium	0
BARR1_ONLY	BARR1-393_MINCYS	385	396	IELDTNDDDIVF	1407.64	12.5554	300	10	1.792	4.979	49.793	0.224	3	Medium	0.09		BARR1_SH3	BARR1-393_MINCYS	385	396	IELDTNDDDIVF	1407.64	12.5329	300	10	1.792	4.903	49.029	0.333	3	Medium	0.134	0.464985
BARR1_ONLY	BARR1-393_MINCYS	385	396	IELDTNDDDIVF	1407.64	12.5805	1000	10	4.042	5.101	51.015	0.213	3	Medium	0.086		BARR1_SH3	BARR1-393_MINCYS	385	396	IELDTNDDDIVF	1407.64	12.5098	1000	10	4.042	5.11	51.104	0.066	3	Medium	0.027	0.877339
BARR1_ONLY	BARR1-393_MINCYS	385	396	IELDTNDDDIVF	1407.64	12.5725	5000	10	7.434	5.171	51.714	0.204	3	High	0.082		BARR1_SH3	BARR1-393_MINCYS	385	396	IELDTNDDDIVF	1407.64	12.5218	5000	10	7.434	5.089	50.885	0.096	3	Medium	0.039	0.21626
BARR1_ONLY	BARR1-393_MINCYS	385	396	IELDTNDDDIVF	1407.64	12.466	MAX	10	10	4.921	49.208	0.31	2	Medium	0.295		BARR1_SH3	BARR1-393_MINCYS	385	396	IELDTNDDDIVF	1407.64	12.466	MAX	10	10	4.921	49.208	0.31	2	Medium	0.295
BARR1_ONLY	BARR1-393_MINCYS	386	394	ELDTNDDDI	1048.42	6.2319	0	7	0	0	0	n/a	1	High	0		BARR1_SH3	BARR1-393_MINCYS	386	394	ELDTNDDDI	1048.42	6.2319	0	7	0	0	0	n/a	1	High	0
BARR1_ONLY	BARR1-393_MINCYS	386	394	ELDTNDDDI	1048.42	6.2745	300	7	1.693	3.715	53.073	0.13	3	High	0.052		BARR1_SH3	BARR1-393_MINCYS	386	394	ELDTNDDDI	1048.42	6.1682	300	7	1.693	3.708	52.968	0.265	3	High	0.107	0.921366
BARR1_ONLY	BARR1-393_MINCYS	386	394	ELDTNDDDI	1048.42	6.2892	1000	7	3.727	3.749	53.553	0.071	3	High	0.029		BARR1_SH3	BARR1-393_MINCYS	386	394	ELDTNDDDI	1048.42	6.2308	1000	7	3.727	3.768	53.829	0.164	3	High	0.066	0.67542
BARR1_ONLY	BARR1-393_MINCYS	386	394	ELDTNDDDI	1048.42	6.322	5000	7	6.205	3.76	53.708	0.132	3	Medium	0.053		BARR1_SH3	BARR1-393_MINCYS	386	394	ELDTNDDDI	1048.42	6.0904	5000	7	6.205	3.754	53.634	0.124	3	High	0.05	0.907785
BARR1_ONLY	BARR1-393_MINCYS	386	394	ELDTNDDDI	1048.42	6.1786	MAX	7	7	3.83	54.71	0.135	2	Medium	0.085		BARR1_SH3	BARR1-393_MINCYS	386	394	ELDTNDDDI	1048.42	6.1786	MAX	7	7	3.83	54.71	0.135	2	Medium	0.085
BARR1_ONLY	BARR1-393_MINCYS	388	396	DTNDDDIVF	1052.43	10.8788	0	7	0	0	0	n/a	1	Medium	0		BARR1_SH3	BARR1-393_MINCYS	388	396	DTNDDDIVF	1052.43	10.8788	0	7	0	0	0	n/a	1	Medium	0
BARR1_ONLY	BARR1-393_MINCYS	388	396	DTNDDDIVF	1052.43	10.8953	300	7	1.504	3.015	43.078	0.233	3	Medium	0.094		BARR1_SH3	BARR1-393_MINCYS	388	396	DTNDDDIVF	1052.43	10.9038	300	7	1.504	2.992	42.745	0.279	3	Medium	0.112	0.796809
BARR1_ONLY	BARR1-393_MINCYS	388	396	DTNDDDIVF	1052.43	10.8962	1000	7	3.199	3.114	44.484	0.21	3	Medium	0.085		BARR1_SH3	BARR1-393_MINCYS	388	396	DTNDDDIVF	1052.43	10.91	1000	7	3.199	3.137	44.814	0.082	3	Medium	0.033	0.693715
BARR1_ONLY	BARR1-393_MINCYS	388	396	DTNDDDIVF	1052.43	10.9159	5000	7	5.123	3.177	45.389	0.2	3	Medium	0.08		BARR1_SH3	BARR1-393_MINCYS	388	396	DTNDDDIVF	1052.43	10.847	5000	7	5.123	3.146	44.95	0.123	3	Medium	0.05	0.608552
BARR1_ONLY	BARR1-393_MINCYS	388	396	DTNDDDIVF	1052.43	10.7968	MAX	7	7	3.061	43.725	0.026	2	Medium	0.016		BARR1_SH3	BARR1-393_MINCYS	388	396	DTNDDDIVF	1052.43	10.8093	MAX	7	7	3.06	43.718	0.025	2	Medium	0.016
BARR1_ONLY	BARR1-393_MINCYS	391	399	DDDIVFEDF	1113.45	2.0641	0	7	0	0	0	n/a	1	Medium	0		BARR1_SH3	BARR1-393_MINCYS	391	399	DDDIVFEDF	1113.45	2.0504	0	7	0	0	0	n/a	1	Medium	0
BARR1_ONLY	BARR1-393_MINCYS	391	399	DDDIVFEDF	1113.45	1.9839	300	7	1.09	4.69	66.993	0.193	2	Medium	0.021		BARR1_SH3	BARR1-393_MINCYS	391	399	DDDIVFEDF	1113.45	1.9301	300	7	1.09	4.493	64.186	0.858	2	Medium	0.096	0.19656
BARR1_ONLY	BARR1-393_MINCYS	391	399	DDDIVFEDF	1113.45	2.0297	1000	7	2.483	5.263	75.187		1	Medium	0		BARR1_SH3	BARR1-393_MINCYS	391	399	DDDIVFEDF	1113.45	2.0096	1000	7	2.483	5.246	74.941	0.426	2	Medium	0.047	1
BARR1_ONLY	BARR1-393_MINCYS	391	399	DDDIVFEDF	1113.45	2.039	5000	7	4.781	5.751	82.16	0.022	2	Medium	0.002		BARR1_SH3	BARR1-393_MINCYS	391	399	DDDIVFEDF	1113.45	1.9428	5000	7	4.781	5.623	80.327	0.029	2	Medium	0.003	0.000756945
BARR1_ONLY	BARR1-393_MINCYS	391	399	DDDIVFEDF	1113.45	2.0871	MAX	7	7	6.458	92.252	0.566	2	Medium	0.063		BARR1_SH3	BARR1-393_MINCYS	391	399	DDDIVFEDF	1113.45	2.0871	MAX	7	7	6.03	86.145	0.771	2	Medium	0.086
BARR1_ONLY	BARR1-393_MINCYS	397	401	EDFAR	636.287	2.4209	0	3	0	0	0	n/a	1	High	0		BARR1_SH3	BARR1-393_MINCYS	397	401	EDFAR	636.287	2.4209	0	3	0	0	0	n/a	1	High	0
BARR1_ONLY	BARR1-393_MINCYS	397	401	EDFAR	636.287	2.4898	300	3	0.264	2.381	79.382	0.089	3	Medium	0.036		BARR1_SH3	BARR1-393_MINCYS	397	401	EDFAR	636.287	2.4764	300	3	0.264	2.352	78.407	0.092	3	Medium	0.037	0.381638
BARR1_ONLY	BARR1-393_MINCYS	397	401	EDFAR	636.287	2.4877	1000	3	0.786	2.431	81.049	0.087	3	Medium	0.035		BARR1_SH3	BARR1-393_MINCYS	397	401	EDFAR	636.287	2.4814	1000	3	0.786	2.424	80.811	0.034	3	Medium	0.014	0.766705
BARR1_ONLY	BARR1-393_MINCYS	397	401	EDFAR	636.287	2.5046	5000	3	2.283	2.433	81.103	0.022	3	Medium	0.009		BARR1_SH3	BARR1-393_MINCYS	397	401	EDFAR	636.287	2.5	5000	3	2.283	2.42	80.665	0.025	3	Medium	0.01	0.17219
BARR1_ONLY	BARR1-393_MINCYS	397	401	EDFAR	636.287	2.5036	MAX	3	3	2.29	76.325	0.072	2	Medium	0.008		BARR1_SH3	BARR1-393_MINCYS	397	401	EDFAR	636.287	2.5036	MAX	3	3	2.291	76.354	0.062	2	Medium	0.007
