# Supplementary material for: Mechanism of beta-arrestin 1 mediated Src activation via Src SH3 domain revealed by cryo-electron microscopy
Source: Nat Commun. 2026 Feb 20;17:2973. doi: 10.1038/s41467-026-69884-1 (PMC13035853; doi:10.1038/s41467-026-69884-1)
Supplement: Supplementary file 4 — Supplementary Data 2 [file 41467_2026_69884_MOESM4_ESM.xlsx]

## Sheet: Sheet1
Protein State	Protein	Start	End	Sequence	Peptide Mass	RT (min)	Deut Time (sec)	maxD	Theor Uptake #D	#D	%D	Conf Interval (#D)	#Rep	Confidence	Stddev	p	Protein State	Protein	Start	End	Sequence	Peptide Mass	RT (min)	Deut Time (sec)	maxD	Theor Uptake #D	#D	%D	Conf Interval (#D)	#Rep	Confidence	Stddev	p
BARR1_Vpp	BARR1-393_MINCYS	1	16	GSPEFPGRLGDKGTRV	1671.87	7.0373	0	12	0	0	0	n/a	1	High	0		BARR1_SH3_Vpp	BARR1-393_MINCYS	1	16	GSPEFPGRLGDKGTRV	1671.87	7.0556	0	12	0	0	0	n/a	1	High	0
BARR1_Vpp	BARR1-393_MINCYS	1	16	GSPEFPGRLGDKGTRV	1671.87	7.1115	300	12	1.15	7.156	59.637	0.353	3	Medium	0.142	0.550851	BARR1_SH3_Vpp	BARR1-393_MINCYS	1	16	GSPEFPGRLGDKGTRV	1671.87	6.9017	300	12	1.15	7.005	58.376	0.33	3	Medium	0.133	0.095358
BARR1_Vpp	BARR1-393_MINCYS	1	16	GSPEFPGRLGDKGTRV	1671.87	7.0175	1000	12	3.296	7.335	61.128	0.243	3	High	0.098	0.943303	BARR1_SH3_Vpp	BARR1-393_MINCYS	1	16	GSPEFPGRLGDKGTRV	1671.87	6.7775	1000	12	3.296	7.275	60.621	0.083	3	Medium	0.033	0.212872
BARR1_Vpp	BARR1-393_MINCYS	1	16	GSPEFPGRLGDKGTRV	1671.87	7.0227	5000	12	8.867	7.533	62.776	0.29	3	High	0.117	0.116096	BARR1_SH3_Vpp	BARR1-393_MINCYS	1	16	GSPEFPGRLGDKGTRV	1671.87	6.9009	5000	12	8.867	7.411	61.757	0.08	2	Medium	0.009	0.00788222
BARR1_Vpp	BARR1-393_MINCYS	1	16	GSPEFPGRLGDKGTRV	1671.87	6.8789	MAX	12	12	8.252	68.766	0.03	2	Medium	0.028		BARR1_SH3_Vpp	BARR1-393_MINCYS	1	16	GSPEFPGRLGDKGTRV	1671.87	6.8844	MAX	12	12	8.264	68.865	0.033	2	Medium	0.021
BARR1_Vpp	BARR1-393_MINCYS	1	26	GSPEFPGRLGDKGTRVFKKASPNGKL	2742.49	7.1868	0	21	0	0	0	n/a	1	High	0		BARR1_SH3_Vpp	BARR1-393_MINCYS	1	26	GSPEFPGRLGDKGTRVFKKASPNGKL	2742.49	7.1868	0	21	0	0	0	n/a	1	High	0
BARR1_Vpp	BARR1-393_MINCYS	1	26	GSPEFPGRLGDKGTRVFKKASPNGKL	2742.49	6.972	300	21	1.937	9.749	46.422	0.423	3	High	0.17	0.056702	BARR1_SH3_Vpp	BARR1-393_MINCYS	1	26	GSPEFPGRLGDKGTRVFKKASPNGKL	2742.49	6.8794	300	21	1.937	9.358	44.56	0.549	3	Medium	0.221	0.0246981
BARR1_Vpp	BARR1-393_MINCYS	1	26	GSPEFPGRLGDKGTRVFKKASPNGKL	2742.49	6.9951	1000	21	5.614	10.264	48.877	0.594	3	High	0.239	0.0659342	BARR1_SH3_Vpp	BARR1-393_MINCYS	1	26	GSPEFPGRLGDKGTRVFKKASPNGKL	2742.49	6.8611	1000	21	5.614	10.083	48.015	1.02	3	Medium	0.411	0.105158
BARR1_Vpp	BARR1-393_MINCYS	1	26	GSPEFPGRLGDKGTRVFKKASPNGKL	2742.49	6.9836	5000	21	15.421	11.232	53.486	0.945	3	High	0.38	0.0473786	BARR1_SH3_Vpp	BARR1-393_MINCYS	1	26	GSPEFPGRLGDKGTRVFKKASPNGKL	2742.49	6.8215	5000	21	15.421	11.014	52.45	1.119	2	Medium	0.125	0.00709624
BARR1_Vpp	BARR1-393_MINCYS	1	26	GSPEFPGRLGDKGTRVFKKASPNGKL	2742.49	6.9786	MAX	21	21	14.772	70.343	0.1	2	Medium	0.14		BARR1_SH3_Vpp	BARR1-393_MINCYS	1	26	GSPEFPGRLGDKGTRVFKKASPNGKL	2742.49	6.9436	MAX	21	21	14.796	70.459	0.087	2	Medium	0.122
BARR1_Vpp	BARR1-393_MINCYS	3	16	PEFPGRLGDKGTRV	1527.82	7.0283	0	11	0	0	0	n/a	1	Medium	0		BARR1_SH3_Vpp	BARR1-393_MINCYS	3	16	PEFPGRLGDKGTRV	1527.82	7.0283	0	11	0	0	0	n/a	1	Medium	0
BARR1_Vpp	BARR1-393_MINCYS	3	16	PEFPGRLGDKGTRV	1527.82	7.0306	300	11	1.091	7.586	68.961	0.602	3	Medium	0.242	0.336577	BARR1_SH3_Vpp	BARR1-393_MINCYS	3	16	PEFPGRLGDKGTRV	1527.82	7.0328	300	11	1.091	7.157	65.066	0.337	3	Medium	0.136	0.0822056
BARR1_Vpp	BARR1-393_MINCYS	3	16	PEFPGRLGDKGTRV	1527.82	6.9067	1000	11	3.111	7.494	68.123		1	Medium	0		BARR1_SH3_Vpp	BARR1-393_MINCYS	3	16	PEFPGRLGDKGTRV	1527.82	6.8558	1000	11	3.111	7.181	65.279		1	Medium	0
BARR1_Vpp	BARR1-393_MINCYS	3	16	PEFPGRLGDKGTRV	1527.82	6.9979	5000	11	8.227	7.616	69.236		1	Medium	0		BARR1_SH3_Vpp	BARR1-393_MINCYS	3	16	PEFPGRLGDKGTRV	1527.82	6.8308	5000	11	8.227	7.403	67.304		1	Medium	0
BARR1_Vpp	BARR1-393_MINCYS	3	16	PEFPGRLGDKGTRV	1527.82	6.8761	MAX	11	11	8.004	72.763	0.458	2	Medium	0.051		BARR1_SH3_Vpp	BARR1-393_MINCYS	3	16	PEFPGRLGDKGTRV	1527.82	6.8844	MAX	11	11	7.7	69.999	0.164	2	Medium	0.018
BARR1_Vpp	BARR1-393_MINCYS	13	20	GTRVFKKA	905.545	7.8142	0	6	0	0	0	n/a	1	Medium	0		BARR1_SH3_Vpp	BARR1-393_MINCYS	13	20	GTRVFKKA	905.545	7.8142	0	6	0	0	0	n/a	1	Medium	0
BARR1_Vpp	BARR1-393_MINCYS	13	20	GTRVFKKA	905.545	7.7362	300	6	0.381	0.063	1.045	0.021	3	Medium	0.009	0.270239	BARR1_SH3_Vpp	BARR1-393_MINCYS	13	20	GTRVFKKA	905.545	7.7355	300	6	0.381	0.127	2.11	0.3	3	Medium	0.121	0.503082
BARR1_Vpp	BARR1-393_MINCYS	13	20	GTRVFKKA	905.545	7.7283	1000	6	1.158	0.065	1.086	0.019	3	Medium	0.008	0.626626	BARR1_SH3_Vpp	BARR1-393_MINCYS	13	20	GTRVFKKA	905.545	7.6063	1000	6	1.158	0.065	1.092	0.038	3	Medium	0.015	0.815662
BARR1_Vpp	BARR1-393_MINCYS	13	20	GTRVFKKA	905.545	7.7617	5000	6	3.715	0.076	1.265	0.03	3	Medium	0.012	0.362124	BARR1_SH3_Vpp	BARR1-393_MINCYS	13	20	GTRVFKKA	905.545	7.5162	5000	6	3.715	0.09	1.494	0.232	2	Medium	0.026	0.821303
BARR1_Vpp	BARR1-393_MINCYS	13	20	GTRVFKKA	905.545	7.659	MAX	6	6	4.514	75.228	0.032	2	Medium	0.02		BARR1_SH3_Vpp	BARR1-393_MINCYS	13	20	GTRVFKKA	905.545	7.659	MAX	6	6	4.514	75.228	0.032	2	Medium	0.02
BARR1_Vpp	BARR1-393_MINCYS	17	26	FKKASPNGKL	1088.63	1.9199	0	7	0	0	0	n/a	1	Medium	0		BARR1_SH3_Vpp	BARR1-393_MINCYS	17	26	FKKASPNGKL	1088.63	1.9199	0	7	0	0	0	n/a	1	Medium	0
BARR1_Vpp	BARR1-393_MINCYS	17	26	FKKASPNGKL	1088.63	2.0414	300	7	0.695	3.148	44.973	0.25	3	Medium	0.101	0.00194831	BARR1_SH3_Vpp	BARR1-393_MINCYS	17	26	FKKASPNGKL	1088.63	2.0384	300	7	0.695	3.507	50.1	0.094	3	Medium	0.038	0.0364925
BARR1_Vpp	BARR1-393_MINCYS	17	26	FKKASPNGKL	1088.63	2.0444	1000	7	2.029	3.526	50.374	0.335	3	Medium	0.135	0.00498133	BARR1_SH3_Vpp	BARR1-393_MINCYS	17	26	FKKASPNGKL	1088.63	2.0336	1000	7	2.029	3.988	56.977	0.077	3	Medium	0.031	0.038824
BARR1_Vpp	BARR1-393_MINCYS	17	26	FKKASPNGKL	1088.63	2.0887	5000	7	5.474	4.135	59.076	0.252	3	Medium	0.102	0.00210983	BARR1_SH3_Vpp	BARR1-393_MINCYS	17	26	FKKASPNGKL	1088.63	2.073	5000	7	5.474	4.607	65.821	0.641	2	Medium	0.071	0.279129
BARR1_Vpp	BARR1-393_MINCYS	17	26	FKKASPNGKL	1088.63	1.9775	MAX	7	7	5.832	83.315	0.068	2	Medium	0.065		BARR1_SH3_Vpp	BARR1-393_MINCYS	17	26	FKKASPNGKL	1088.63	1.9775	MAX	7	7	5.828	83.251	0.072	2	Medium	0.068
BARR1_Vpp	BARR1-393_MINCYS	17	29	FKKASPNGKLTVY	1451.81	5.6293	0	10	0	0	0	n/a	1	Medium	0		BARR1_SH3_Vpp	BARR1-393_MINCYS	17	29	FKKASPNGKLTVY	1451.81	5.6293	0	10	0	0	0	n/a	1	Medium	0
BARR1_Vpp	BARR1-393_MINCYS	17	29	FKKASPNGKLTVY	1451.81	4.9735	300	10	0.802	3.254	32.543		1	Medium	0		BARR1_SH3_Vpp	BARR1-393_MINCYS	17	29	FKKASPNGKLTVY	1451.81	5.4107	300	10	0.802	3.645	36.449		1	Medium	0
BARR1_Vpp	BARR1-393_MINCYS	17	29	FKKASPNGKLTVY	1451.81	5.795	1000	10	2.368	3.338	33.375		1	Medium	0		BARR1_SH3_Vpp	BARR1-393_MINCYS	17	29	FKKASPNGKLTVY	1451.81	5.4454	1000	10	2.368	3.808	38.085		1	Medium	0
BARR1_Vpp	BARR1-393_MINCYS	17	29	FKKASPNGKLTVY	1451.81	5.8133	5000	10	6.804	4.112	41.118	0.101	2	Medium	0.011	0.0102245	BARR1_SH3_Vpp	BARR1-393_MINCYS	17	29	FKKASPNGKLTVY	1451.81	5.4563	5000	10	6.804	4.399	43.992		1	Medium	0
BARR1_Vpp	BARR1-393_MINCYS	17	29	FKKASPNGKLTVY	1451.81	5.6268	MAX	10	10	8.304	83.041	0.355	2	Medium	0.039		BARR1_SH3_Vpp	BARR1-393_MINCYS	17	29	FKKASPNGKLTVY	1451.81	5.6393	MAX	10	10	8.319	83.188	0.169	2	Medium	0.019
BARR1_Vpp	BARR1-393_MINCYS	27	41	TVYLGKRDFVDHIDL	1789.94	10.29	0	13	0	0	0	n/a	1	High	0		BARR1_SH3_Vpp	BARR1-393_MINCYS	27	41	TVYLGKRDFVDHIDL	1789.94	10.29	0	13	0	0	0	n/a	1	High	0
BARR1_Vpp	BARR1-393_MINCYS	27	41	TVYLGKRDFVDHIDL	1789.94	10.3168	300	13	1.634	2.993	23.021	0.293	3	Medium	0.118	0.295345	BARR1_SH3_Vpp	BARR1-393_MINCYS	27	41	TVYLGKRDFVDHIDL	1789.94	10.1951	300	13	1.634	2.939	22.61	0.146	3	Medium	0.059	0.457082
BARR1_Vpp	BARR1-393_MINCYS	27	41	TVYLGKRDFVDHIDL	1789.94	10.3333	1000	13	4.025	3.394	26.104	0.169	3	Medium	0.068	0.116258	BARR1_SH3_Vpp	BARR1-393_MINCYS	27	41	TVYLGKRDFVDHIDL	1789.94	10.1802	1000	13	4.025	3.367	25.9	0.214	3	Medium	0.086	0.106065
BARR1_Vpp	BARR1-393_MINCYS	27	41	TVYLGKRDFVDHIDL	1789.94	10.3244	5000	13	9.436	3.999	30.76	0.346	3	Medium	0.139	0.0496212	BARR1_SH3_Vpp	BARR1-393_MINCYS	27	41	TVYLGKRDFVDHIDL	1789.94	10.1525	5000	13	9.436	3.929	30.225	0.403	2	Medium	0.045	0.00721132
BARR1_Vpp	BARR1-393_MINCYS	27	41	TVYLGKRDFVDHIDL	1789.94	10.1854	MAX	13	13	7.101	54.626	0.072	2	High	0.068		BARR1_SH3_Vpp	BARR1-393_MINCYS	27	41	TVYLGKRDFVDHIDL	1789.94	10.1701	MAX	13	13	7.103	54.639	0.071	2	High	0.068
BARR1_Vpp	BARR1-393_MINCYS	27	47	TVYLGKRDFVDHIDLVDPVDG	2372.2	10.8233	0	18	0	0	0	n/a	1	Medium	0		BARR1_SH3_Vpp	BARR1-393_MINCYS	27	47	TVYLGKRDFVDHIDLVDPVDG	2372.2	10.8234	0	18	0	0	0	n/a	1	Medium	0
BARR1_Vpp	BARR1-393_MINCYS	27	47	TVYLGKRDFVDHIDLVDPVDG	2372.2	10.7993	300	18	2.12	4.008	22.265	0.24	3	Medium	0.097	0.136788	BARR1_SH3_Vpp	BARR1-393_MINCYS	27	47	TVYLGKRDFVDHIDLVDPVDG	2372.2	10.7083	300	18	2.12	3.941	21.895	0.112	3	Medium	0.045	0.271335
BARR1_Vpp	BARR1-393_MINCYS	27	47	TVYLGKRDFVDHIDLVDPVDG	2372.2	10.8409	1000	18	5.404	4.443	24.685	0.23	3	Medium	0.093	0.830538	BARR1_SH3_Vpp	BARR1-393_MINCYS	27	47	TVYLGKRDFVDHIDLVDPVDG	2372.2	10.6824	1000	18	5.404	4.402	24.457	0.219	3	Medium	0.088	0.413082
BARR1_Vpp	BARR1-393_MINCYS	27	47	TVYLGKRDFVDHIDLVDPVDG	2372.2	10.7677	5000	18	12.902	5.088	28.267	0.392	3	Medium	0.158	0.152739	BARR1_SH3_Vpp	BARR1-393_MINCYS	27	47	TVYLGKRDFVDHIDLVDPVDG	2372.2	10.6382	5000	18	12.902	5.089	28.275	0.68	2	Medium	0.076	0.115484
BARR1_Vpp	BARR1-393_MINCYS	27	47	TVYLGKRDFVDHIDLVDPVDG	2372.2	10.6115	MAX	18	18	9.414	52.298	0.993	2	Medium	0.624		BARR1_SH3_Vpp	BARR1-393_MINCYS	27	47	TVYLGKRDFVDHIDLVDPVDG	2372.2	10.6323	MAX	18	18	10.002	55.565	0.348	2	Medium	0.039
BARR1_Vpp	BARR1-393_MINCYS	29	41	YLGKRDFVDHIDL	1589.82	9.9952	0	11	0	0	0	n/a	1	Medium	0		BARR1_SH3_Vpp	BARR1-393_MINCYS	29	41	YLGKRDFVDHIDL	1589.82	9.9952	0	11	0	0	0	n/a	1	Medium	0
BARR1_Vpp	BARR1-393_MINCYS	29	41	YLGKRDFVDHIDL	1589.82	9.9846	300	11	1.557	2.048	18.62	0.26	3	Medium	0.104	0.195313	BARR1_SH3_Vpp	BARR1-393_MINCYS	29	41	YLGKRDFVDHIDL	1589.82	9.8688	300	11	1.557	2.143	19.479	0.379	3	Medium	0.153	0.103108
BARR1_Vpp	BARR1-393_MINCYS	29	41	YLGKRDFVDHIDL	1589.82	10.0991	1000	11	3.78	2.448	22.254	0.429	3	Medium	0.173	0.264929	BARR1_SH3_Vpp	BARR1-393_MINCYS	29	41	YLGKRDFVDHIDL	1589.82	9.9851	1000	11	3.78	2.653	24.115	1.096	3	Medium	0.441	0.970496
BARR1_Vpp	BARR1-393_MINCYS	29	41	YLGKRDFVDHIDL	1589.82	10.065	5000	11	8.485	2.903	26.394	0.59	3	Medium	0.238	0.0924399	BARR1_SH3_Vpp	BARR1-393_MINCYS	29	41	YLGKRDFVDHIDL	1589.82	9.9306	5000	11	8.485	2.843	25.848	1.046	2	Medium	0.116	0.0750083
BARR1_Vpp	BARR1-393_MINCYS	29	41	YLGKRDFVDHIDL	1589.82	9.7662	MAX	11	11	4.721	42.923	0.277	2	Medium	0.031		BARR1_SH3_Vpp	BARR1-393_MINCYS	29	41	YLGKRDFVDHIDL	1589.82	9.7828	MAX	11	11	4.718	42.887	0.226	2	Medium	0.025
BARR1_Vpp	BARR1-393_MINCYS	30	41	LGKRDFVDHIDL	1426.76	9.4994	0	10	0	0	0	n/a	1	High	0		BARR1_SH3_Vpp	BARR1-393_MINCYS	30	41	LGKRDFVDHIDL	1426.76	9.4994	0	10	0	0	0	n/a	1	High	0
BARR1_Vpp	BARR1-393_MINCYS	30	41	LGKRDFVDHIDL	1426.76	9.4628	300	10	1.462	2.576	25.762	0.095	3	Medium	0.038	0.0207271	BARR1_SH3_Vpp	BARR1-393_MINCYS	30	41	LGKRDFVDHIDL	1426.76	9.4311	300	10	1.462	2.376	23.758	0.114	3	Medium	0.046	0.229537
BARR1_Vpp	BARR1-393_MINCYS	30	41	LGKRDFVDHIDL	1426.76	9.5663	1000	10	3.496	2.785	27.849	0.411	3	Medium	0.165	0.291325	BARR1_SH3_Vpp	BARR1-393_MINCYS	30	41	LGKRDFVDHIDL	1426.76	9.3465	1000	10	3.496	2.654	26.542	0.196	3	Medium	0.079	0.0115255
BARR1_Vpp	BARR1-393_MINCYS	30	41	LGKRDFVDHIDL	1426.76	9.4657	5000	10	7.674	3.349	33.488	0.486	3	Medium	0.195	0.0872814	BARR1_SH3_Vpp	BARR1-393_MINCYS	30	41	LGKRDFVDHIDL	1426.76	9.2692	5000	10	7.674	3.388	33.879	0.386	2	Medium	0.043	0.00878189
BARR1_Vpp	BARR1-393_MINCYS	30	41	LGKRDFVDHIDL	1426.76	9.3206	MAX	10	10	4.513	45.132	0.673	2	Medium	0.075		BARR1_SH3_Vpp	BARR1-393_MINCYS	30	41	LGKRDFVDHIDL	1426.76	9.2497	MAX	10	10	4.647	46.475	0.348	2	Medium	0.039
BARR1_Vpp	BARR1-393_MINCYS	30	50	LGKRDFVDHIDLVDPVDGVVL	2320.24	12.4215	0	18	0	0	0	n/a	1	High	0		BARR1_SH3_Vpp	BARR1-393_MINCYS	30	50	LGKRDFVDHIDLVDPVDGVVL	2320.24	12.4215	0	18	0	0	0	n/a	1	High	0
BARR1_Vpp	BARR1-393_MINCYS	30	50	LGKRDFVDHIDLVDPVDGVVL	2320.24	12.5537	300	18	2.062	3.092	17.176	0.165	3	Medium	0.066	0.898916	BARR1_SH3_Vpp	BARR1-393_MINCYS	30	50	LGKRDFVDHIDLVDPVDGVVL	2320.24	12.4346	300	18	2.062	3.266	18.147	0.302	3	Medium	0.121	0.42057
BARR1_Vpp	BARR1-393_MINCYS	30	50	LGKRDFVDHIDLVDPVDGVVL	2320.24	12.5304	1000	18	5.235	3.426	19.032	0.665	3	Medium	0.268	0.194886	BARR1_SH3_Vpp	BARR1-393_MINCYS	30	50	LGKRDFVDHIDLVDPVDGVVL	2320.24	12.4252	1000	18	5.235	3.834	21.3	0.683	3	Medium	0.275	0.844483
BARR1_Vpp	BARR1-393_MINCYS	30	50	LGKRDFVDHIDLVDPVDGVVL	2320.24	12.4909	5000	18	12.499	3.534	19.636	0.614	3	Medium	0.247	0.0617027	BARR1_SH3_Vpp	BARR1-393_MINCYS	30	50	LGKRDFVDHIDLVDPVDGVVL	2320.24	12.4338	5000	18	12.499	4.503	25.014	0.392	2	Medium	0.044	0.805741
BARR1_Vpp	BARR1-393_MINCYS	30	50	LGKRDFVDHIDLVDPVDGVVL	2320.24	12.3064	MAX	18	18	9.46	52.557	0.608	2	Medium	0.068		BARR1_SH3_Vpp	BARR1-393_MINCYS	30	50	LGKRDFVDHIDLVDPVDGVVL	2320.24	12.3064	MAX	18	18	9.46	52.557	0.608	2	Medium	0.068
BARR1_Vpp	BARR1-393_MINCYS	42	47	VDPVDG	600.275	2.2288	0	3	0	0	0	n/a	1	Medium	0		BARR1_SH3_Vpp	BARR1-393_MINCYS	42	47	VDPVDG	600.275	2.2288	0	3	0	0	0	n/a	1	Medium	0
BARR1_Vpp	BARR1-393_MINCYS	42	47	VDPVDG	600.275	2.3674	300	3	0.334	0.457	15.238	0.109	3	Medium	0.044	0.202212	BARR1_SH3_Vpp	BARR1-393_MINCYS	42	47	VDPVDG	600.275	2.3509	300	3	0.334	0.416	13.853	0.079	3	Medium	0.032	0.835682
BARR1_Vpp	BARR1-393_MINCYS	42	47	VDPVDG	600.275	2.3708	1000	3	0.932	0.466	15.533	0.083	3	Medium	0.034	0.532718	BARR1_SH3_Vpp	BARR1-393_MINCYS	42	47	VDPVDG	600.275	2.3655	1000	3	0.932	0.473	15.761	0.065	3	Medium	0.026	0.288938
BARR1_Vpp	BARR1-393_MINCYS	42	47	VDPVDG	600.275	2.3759	5000	3	2.197	0.523	17.436	0.064	3	Medium	0.026	0.0729501	BARR1_SH3_Vpp	BARR1-393_MINCYS	42	47	VDPVDG	600.275	2.4201	5000	3	2.197	0.565	18.827	0.029	2	Medium	0.003	0.705279
BARR1_Vpp	BARR1-393_MINCYS	42	47	VDPVDG	600.275	2.2954	MAX	3	3	2.228	74.273	0.068	2	Medium	0.008		BARR1_SH3_Vpp	BARR1-393_MINCYS	42	47	VDPVDG	600.275	2.2954	MAX	3	3	2.228	74.273	0.068	2	Medium	0.008
BARR1_Vpp	BARR1-393_MINCYS	42	49	VDPVDGVV	798.412	7.7962	0	5	0	0	0	n/a	1	Medium	0		BARR1_SH3_Vpp	BARR1-393_MINCYS	42	49	VDPVDGVV	798.412	7.7962	0	5	0	0	0	n/a	1	Medium	0
BARR1_Vpp	BARR1-393_MINCYS	42	49	VDPVDGVV	798.412	7.8393	300	5	0.418	0.391	7.817	0.056	3	Medium	0.023	0.638287	BARR1_SH3_Vpp	BARR1-393_MINCYS	42	49	VDPVDGVV	798.412	7.9141	300	5	0.418	0.293	5.867	0.152	3	Medium	0.061	0.120059
BARR1_Vpp	BARR1-393_MINCYS	42	49	VDPVDGVV	798.412	7.9374	1000	5	1.194	0.375	7.506	0.084	3	Medium	0.034	0.367586	BARR1_SH3_Vpp	BARR1-393_MINCYS	42	49	VDPVDGVV	798.412	7.8848	1000	5	1.194	0.402	8.036		1	Medium	0
BARR1_Vpp	BARR1-393_MINCYS	42	49	VDPVDGVV	798.412	7.9151	5000	5	3.155	0.447	8.948	0.042	3	Medium	0.017	0.0265428	BARR1_SH3_Vpp	BARR1-393_MINCYS	42	49	VDPVDGVV	798.412	7.8764	5000	5	3.155	0.493	9.853		1	Medium	0
BARR1_Vpp	BARR1-393_MINCYS	42	49	VDPVDGVV	798.412	7.8006	MAX	5	5	3.897	77.936	0.488	2	Medium	0.054		BARR1_SH3_Vpp	BARR1-393_MINCYS	42	49	VDPVDGVV	798.412	7.8006	MAX	5	5	3.897	77.936	0.488	2	Medium	0.054
BARR1_Vpp	BARR1-393_MINCYS	42	50	VDPVDGVVL	911.496	10.479	0	6	0	0	0	n/a	1	Medium	0		BARR1_SH3_Vpp	BARR1-393_MINCYS	42	50	VDPVDGVVL	911.496	10.479	0	6	0	0	0	n/a	1	Medium	0
BARR1_Vpp	BARR1-393_MINCYS	42	50	VDPVDGVVL	911.496	10.5706	300	6	0.448	0.373	6.22	0.055	3	High	0.022	0.934041	BARR1_SH3_Vpp	BARR1-393_MINCYS	42	50	VDPVDGVVL	911.496	10.5326	300	6	0.448	0.323	5.38	0.052	3	High	0.021	0.0336376
BARR1_Vpp	BARR1-393_MINCYS	42	50	VDPVDGVVL	911.496	10.6149	1000	6	1.292	0.382	6.367	0.035	3	High	0.014	0.249117	BARR1_SH3_Vpp	BARR1-393_MINCYS	42	50	VDPVDGVVL	911.496	10.4926	1000	6	1.292	0.351	5.847	0.113	3	High	0.045	0.213359
BARR1_Vpp	BARR1-393_MINCYS	42	50	VDPVDGVVL	911.496	10.6338	5000	6	3.556	0.437	7.278	0.023	3	Medium	0.009	0.000643832	BARR1_SH3_Vpp	BARR1-393_MINCYS	42	50	VDPVDGVVL	911.496	10.3628	5000	6	3.556	0.406	6.764		1	High	0
BARR1_Vpp	BARR1-393_MINCYS	42	50	VDPVDGVVL	911.496	10.37	MAX	6	6	4.342	72.373	0.108	2	Medium	0.068		BARR1_SH3_Vpp	BARR1-393_MINCYS	42	50	VDPVDGVVL	911.496	10.3617	MAX	6	6	4.347	72.454	0.098	2	Medium	0.062
BARR1_Vpp	BARR1-393_MINCYS	42	55	VDPVDGVVLVDPEY	1514.75	11.499	0	10	0	0	0	n/a	1	Medium	0		BARR1_SH3_Vpp	BARR1-393_MINCYS	42	55	VDPVDGVVLVDPEY	1514.75	11.513	0	10	0	0	0	n/a	1	Medium	0
BARR1_Vpp	BARR1-393_MINCYS	42	55	VDPVDGVVLVDPEY	1514.75	11.5216	300	10	0.737	2.099	20.994	0.109	3	Medium	0.044	0.249535	BARR1_SH3_Vpp	BARR1-393_MINCYS	42	55	VDPVDGVVLVDPEY	1514.75	11.475	300	10	0.737	1.905	19.046	0.211	3	Medium	0.085	0.0785854
BARR1_Vpp	BARR1-393_MINCYS	42	55	VDPVDGVVLVDPEY	1514.75	11.5378	1000	10	2.16	2.23	22.296	0.184	3	Medium	0.074	0.550341	BARR1_SH3_Vpp	BARR1-393_MINCYS	42	55	VDPVDGVVLVDPEY	1514.75	11.5021	1000	10	2.16	2.166	21.663	0.16	3	Medium	0.064	0.478913
BARR1_Vpp	BARR1-393_MINCYS	42	55	VDPVDGVVLVDPEY	1514.75	11.5567	5000	10	6.206	2.366	23.664	0.19	3	Medium	0.077	0.508091	BARR1_SH3_Vpp	BARR1-393_MINCYS	42	55	VDPVDGVVLVDPEY	1514.75	11.488	5000	10	6.206	2.412	24.124	0.125	2	Medium	0.014	0.0190587
BARR1_Vpp	BARR1-393_MINCYS	42	55	VDPVDGVVLVDPEY	1514.75	0	MAX	10	10	0	0	0	2	Low	0		BARR1_SH3_Vpp	BARR1-393_MINCYS	42	55	VDPVDGVVLVDPEY	1514.75	0	MAX	10	10	0	0	0	2	Low	0
BARR1_Vpp	BARR1-393_MINCYS	43	49	DPVDGVV	699.344	6.4511	0	5	0	0	0	n/a	1	Medium	0		BARR1_SH3_Vpp	BARR1-393_MINCYS	43	49	DPVDGVV	699.344	6.4511	0	5	0	0	0	n/a	1	Medium	0
BARR1_Vpp	BARR1-393_MINCYS	43	49	DPVDGVV	699.344	6.6011	300	5	0.418	0.322	6.445	0.167	3	Medium	0.067	0.265113	BARR1_SH3_Vpp	BARR1-393_MINCYS	43	49	DPVDGVV	699.344	6.4612	300	5	0.418	0.118	2.364	0.164	3	Medium	0.066	0.056562
BARR1_Vpp	BARR1-393_MINCYS	43	49	DPVDGVV	699.344	6.5936	1000	5	1.194	0.34	6.796	0.204	3	Medium	0.082	0.580149	BARR1_SH3_Vpp	BARR1-393_MINCYS	43	49	DPVDGVV	699.344	6.4847	1000	5	1.194	0.101	2.024	0.088	3	Medium	0.035	0.00427426
BARR1_Vpp	BARR1-393_MINCYS	43	49	DPVDGVV	699.344	6.5959	5000	5	3.155	0.397	7.931	0.242	3	Medium	0.098	0.888224	BARR1_SH3_Vpp	BARR1-393_MINCYS	43	49	DPVDGVV	699.344	6.4365	5000	5	3.155	0.177	3.545	0.52	2	Medium	0.058	0.0608602
BARR1_Vpp	BARR1-393_MINCYS	43	49	DPVDGVV	699.344	6.5013	MAX	5	5	3.252	65.05	0.157	2	Medium	0.017		BARR1_SH3_Vpp	BARR1-393_MINCYS	43	49	DPVDGVV	699.344	6.5013	MAX	5	5	3.252	65.05	0.157	2	Medium	0.017
BARR1_Vpp	BARR1-393_MINCYS	48	55	VVLVDPEY	932.486	9.4992	0	5	0	0	0	n/a	1	Medium	0		BARR1_SH3_Vpp	BARR1-393_MINCYS	48	55	VVLVDPEY	932.486	9.4992	0	5	0	0	0	n/a	1	Medium	0
BARR1_Vpp	BARR1-393_MINCYS	48	55	VVLVDPEY	932.486	9.4823	300	5	0.32	1.741	34.816	0.025	3	Medium	0.01	0.135358	BARR1_SH3_Vpp	BARR1-393_MINCYS	48	55	VVLVDPEY	932.486	9.5146	300	5	0.32	1.615	32.291	0.047	3	Medium	0.019	0.000704919
BARR1_Vpp	BARR1-393_MINCYS	48	55	VVLVDPEY	932.486	9.4213	1000	5	0.966	1.849	36.985	0.086	3	Medium	0.035	0.183848	BARR1_SH3_Vpp	BARR1-393_MINCYS	48	55	VVLVDPEY	932.486	9.4635	1000	5	0.966	1.747	34.942	0.095	3	Medium	0.038	0.0139606
BARR1_Vpp	BARR1-393_MINCYS	48	55	VVLVDPEY	932.486	9.5632	5000	5	3.051	1.906	38.127	0.031	3	Medium	0.012	0.198595	BARR1_SH3_Vpp	BARR1-393_MINCYS	48	55	VVLVDPEY	932.486	9.2816	5000	5	3.051	1.876	37.53	0.005	2	Medium	0.001	0.0545976
BARR1_Vpp	BARR1-393_MINCYS	48	55	VVLVDPEY	932.486	9.3247	MAX	5	5	3.138	62.766	0.228	2	Medium	0.025		BARR1_SH3_Vpp	BARR1-393_MINCYS	48	55	VVLVDPEY	932.486	9.3039	MAX	5	5	3.153	63.059	0.042	2	Medium	0.005
BARR1_Vpp	BARR1-393_MINCYS	48	56	VVLVDPEYL	1045.57	12.0087	0	6	0	0	0	n/a	1	High	0		BARR1_SH3_Vpp	BARR1-393_MINCYS	48	56	VVLVDPEYL	1045.57	12.0087	0	6	0	0	0	n/a	1	High	0
BARR1_Vpp	BARR1-393_MINCYS	48	56	VVLVDPEYL	1045.57	12.0711	300	6	0.35	2.581	43.014	0.088	3	Medium	0.035	0.29504	BARR1_SH3_Vpp	BARR1-393_MINCYS	48	56	VVLVDPEYL	1045.57	11.952	300	6	0.35	2.54	42.341	0.132	3	Medium	0.053	0.117394
BARR1_Vpp	BARR1-393_MINCYS	48	56	VVLVDPEYL	1045.57	12.0479	1000	6	1.063	2.799	46.655	0.069	3	Medium	0.028	0.249149	BARR1_SH3_Vpp	BARR1-393_MINCYS	48	56	VVLVDPEYL	1045.57	11.9736	1000	6	1.063	2.784	46.407	0.126	3	Medium	0.051	0.751844
BARR1_Vpp	BARR1-393_MINCYS	48	56	VVLVDPEYL	1045.57	12.097	5000	6	3.45	2.865	47.752	0.036	2	Medium	0.004	0.161604	BARR1_SH3_Vpp	BARR1-393_MINCYS	48	56	VVLVDPEYL	1045.57	12.1371	5000	6	3.45	2.852	47.534		1	Medium	0
BARR1_Vpp	BARR1-393_MINCYS	48	56	VVLVDPEYL	1045.57	11.9608	MAX	6	6	4.284	71.405	0.445	2	Medium	0.049		BARR1_SH3_Vpp	BARR1-393_MINCYS	48	56	VVLVDPEYL	1045.57	11.9525	MAX	6	6	4.287	71.451	0.409	2	Medium	0.046
BARR1_Vpp	BARR1-393_MINCYS	48	65	VVLVDPEYLKERRVYVTL	2190.24	10.9983	0	15	0	0	0	n/a	1	Medium	0		BARR1_SH3_Vpp	BARR1-393_MINCYS	48	65	VVLVDPEYLKERRVYVTL	2190.24	10.9983	0	15	0	0	0	n/a	1	Medium	0
BARR1_Vpp	BARR1-393_MINCYS	48	65	VVLVDPEYLKERRVYVTL	2190.24	10.9276	300	15	0.849	5.14	34.27	0.236	3	High	0.095	0.539663	BARR1_SH3_Vpp	BARR1-393_MINCYS	48	65	VVLVDPEYLKERRVYVTL	2190.24	10.8672	300	15	0.849	5.056	33.708	0.313	3	High	0.126	0.239972
BARR1_Vpp	BARR1-393_MINCYS	48	65	VVLVDPEYLKERRVYVTL	2190.24	10.9329	1000	15	2.593	5.415	36.099	0.235	3	High	0.095	0.439965	BARR1_SH3_Vpp	BARR1-393_MINCYS	48	65	VVLVDPEYLKERRVYVTL	2190.24	10.8999	1000	15	2.593	5.375	35.832	0.238	3	High	0.096	0.284977
BARR1_Vpp	BARR1-393_MINCYS	48	65	VVLVDPEYLKERRVYVTL	2190.24	10.9516	5000	15	8.525	5.738	38.252	0.307	3	High	0.123	0.0858361	BARR1_SH3_Vpp	BARR1-393_MINCYS	48	65	VVLVDPEYLKERRVYVTL	2190.24	10.9313	5000	15	8.525	5.744	38.29	0.554	2	Medium	0.062	0.092164
BARR1_Vpp	BARR1-393_MINCYS	48	65	VVLVDPEYLKERRVYVTL	2190.24	10.8892	MAX	15	15	12.355	82.363	0.104	2	Medium	0.099		BARR1_SH3_Vpp	BARR1-393_MINCYS	48	65	VVLVDPEYLKERRVYVTL	2190.24	10.8892	MAX	15	15	12.355	82.363	0.104	2	Medium	0.099
BARR1_Vpp	BARR1-393_MINCYS	48	66	VVLVDPEYLKERRVYVTLT	2291.29	10.456	0	16	0	0	0	n/a	1	Medium	0		BARR1_SH3_Vpp	BARR1-393_MINCYS	48	66	VVLVDPEYLKERRVYVTLT	2291.29	10.456	0	16	0	0	0	n/a	1	Medium	0
BARR1_Vpp	BARR1-393_MINCYS	48	66	VVLVDPEYLKERRVYVTLT	2291.29	10.5009	300	16	0.888	5.132	32.078	0.279	3	Medium	0.112	0.473399	BARR1_SH3_Vpp	BARR1-393_MINCYS	48	66	VVLVDPEYLKERRVYVTLT	2291.29	10.4266	300	16	0.888	5.085	31.78	0.239	3	High	0.096	0.290242
BARR1_Vpp	BARR1-393_MINCYS	48	66	VVLVDPEYLKERRVYVTLT	2291.29	10.495	1000	16	2.715	5.42	33.877	0.285	3	Medium	0.115	0.50783	BARR1_SH3_Vpp	BARR1-393_MINCYS	48	66	VVLVDPEYLKERRVYVTLT	2291.29	10.4563	1000	16	2.715	5.41	33.81	0.205	3	High	0.082	0.434481
BARR1_Vpp	BARR1-393_MINCYS	48	66	VVLVDPEYLKERRVYVTLT	2291.29	10.4972	5000	16	9.003	5.795	36.218	0.39	3	Medium	0.157	0.212348	BARR1_SH3_Vpp	BARR1-393_MINCYS	48	66	VVLVDPEYLKERRVYVTLT	2291.29	10.4247	5000	16	9.003	5.888	36.8	1.527	2	High	0.17	0.468185
BARR1_Vpp	BARR1-393_MINCYS	48	66	VVLVDPEYLKERRVYVTLT	2291.29	10.32	MAX	16	16	13.254	82.837	0.164	2	Medium	0.156		BARR1_SH3_Vpp	BARR1-393_MINCYS	48	66	VVLVDPEYLKERRVYVTLT	2291.29	10.32	MAX	16	16	13.254	82.837	0.164	2	Medium	0.156
BARR1_Vpp	BARR1-393_MINCYS	50	55	LVDPEY	734.349	7.2475	0	3	0	0	0	n/a	1	Medium	0		BARR1_SH3_Vpp	BARR1-393_MINCYS	50	55	LVDPEY	734.349	7.2475	0	3	0	0	0	n/a	1	Medium	0
BARR1_Vpp	BARR1-393_MINCYS	50	55	LVDPEY	734.349	7.1093	300	3	0.261	1.621	54.022	0.027	2	Medium	0.003	0.134647	BARR1_SH3_Vpp	BARR1-393_MINCYS	50	55	LVDPEY	734.349	7.0718	300	3	0.261	1.331	44.381	0.027	3	Medium	0.011	0.000430725
BARR1_Vpp	BARR1-393_MINCYS	50	55	LVDPEY	734.349	7.0519	1000	3	0.778	1.803	60.115	0.038	2	Medium	0.004	0.00245077	BARR1_SH3_Vpp	BARR1-393_MINCYS	50	55	LVDPEY	734.349	7.0341	1000	3	0.778	1.51	50.335	0.016	3	Medium	0.006	0.000470254
BARR1_Vpp	BARR1-393_MINCYS	50	55	LVDPEY	734.349	7.0728	5000	3	2.27	1.884	62.792	0.009	2	Medium	0.001	0.00427871	BARR1_SH3_Vpp	BARR1-393_MINCYS	50	55	LVDPEY	734.349	7.0139	5000	3	2.27	1.529	50.969	0.017	2	Medium	0.002	0.00395597
BARR1_Vpp	BARR1-393_MINCYS	50	55	LVDPEY	734.349	7.0177	MAX	3	3	2.13	71.002	0.028	2	Medium	0.003		BARR1_SH3_Vpp	BARR1-393_MINCYS	50	55	LVDPEY	734.349	7.0177	MAX	3	3	2.13	71.002	0.028	2	Medium	0.003
BARR1_Vpp	BARR1-393_MINCYS	50	64	LVDPEYLKERRVYVT	1879.02	9.4353	0	12	0	0	0	n/a	1	Medium	0		BARR1_SH3_Vpp	BARR1-393_MINCYS	50	64	LVDPEYLKERRVYVT	1879.02	9.4353	0	12	0	0	0	n/a	1	Medium	0
BARR1_Vpp	BARR1-393_MINCYS	50	64	LVDPEYLKERRVYVT	1879.02	9.4712	300	12	0.761	4.635	38.624	0.14	3	Medium	0.056	0.834287	BARR1_SH3_Vpp	BARR1-393_MINCYS	50	64	LVDPEYLKERRVYVT	1879.02	9.4283	300	12	0.761	4.514	37.615	0.13	3	Medium	0.052	0.0568512
BARR1_Vpp	BARR1-393_MINCYS	50	64	LVDPEYLKERRVYVT	1879.02	9.4603	1000	12	2.309	4.761	39.672	0.166	3	Medium	0.067	0.360449	BARR1_SH3_Vpp	BARR1-393_MINCYS	50	64	LVDPEYLKERRVYVT	1879.02	9.3549	1000	12	2.309	4.751	39.592	0.253	3	Medium	0.102	0.387873
BARR1_Vpp	BARR1-393_MINCYS	50	64	LVDPEYLKERRVYVT	1879.02	9.435	5000	12	7.348	5.009	41.743	0.142	3	Medium	0.057	0.068256	BARR1_SH3_Vpp	BARR1-393_MINCYS	50	64	LVDPEYLKERRVYVT	1879.02	9.2818	5000	12	7.348	5.072	42.268	0.163	2	Medium	0.018	0.129471
BARR1_Vpp	BARR1-393_MINCYS	50	64	LVDPEYLKERRVYVT	1879.02	9.2817	MAX	12	12	9.594	79.954	0.174	2	Medium	0.166		BARR1_SH3_Vpp	BARR1-393_MINCYS	50	64	LVDPEYLKERRVYVT	1879.02	9.272	MAX	12	12	9.577	79.807	0.167	2	Medium	0.159
BARR1_Vpp	BARR1-393_MINCYS	50	65	LVDPEYLKERRVYVTL	1992.1	9.94	0	13	0	0	0	n/a	1	High	0		BARR1_SH3_Vpp	BARR1-393_MINCYS	50	65	LVDPEYLKERRVYVTL	1992.1	9.94	0	13	0	0	0	n/a	1	High	0
BARR1_Vpp	BARR1-393_MINCYS	50	65	LVDPEYLKERRVYVTL	1992.1	9.94	300	13	0.791	4.952	38.089	0.22	3	Medium	0.089	0.487763	BARR1_SH3_Vpp	BARR1-393_MINCYS	50	65	LVDPEYLKERRVYVTL	1992.1	9.8828	300	13	0.791	4.844	37.264	0.245	3	Medium	0.098	0.09392
BARR1_Vpp	BARR1-393_MINCYS	50	65	LVDPEYLKERRVYVTL	1992.1	9.9986	1000	13	2.405	5.157	39.667	0.158	3	Medium	0.064	0.329051	BARR1_SH3_Vpp	BARR1-393_MINCYS	50	65	LVDPEYLKERRVYVTL	1992.1	9.9182	1000	13	2.405	5.127	39.439	0.211	3	Medium	0.085	0.238144
BARR1_Vpp	BARR1-393_MINCYS	50	65	LVDPEYLKERRVYVTL	1992.1	10.0093	5000	13	7.744	5.447	41.899	0.263	3	Medium	0.106	0.0709683	BARR1_SH3_Vpp	BARR1-393_MINCYS	50	65	LVDPEYLKERRVYVTL	1992.1	9.8886	5000	13	7.744	5.474	42.106	0.63	2	Medium	0.07	0.0964018
BARR1_Vpp	BARR1-393_MINCYS	50	65	LVDPEYLKERRVYVTL	1992.1	9.8036	MAX	13	13	10.416	80.119	0.014	2	Medium	0.002		BARR1_SH3_Vpp	BARR1-393_MINCYS	50	65	LVDPEYLKERRVYVTL	1992.1	9.7995	MAX	13	13	10.43	80.234	0.357	2	Medium	0.04
BARR1_Vpp	BARR1-393_MINCYS	51	55	VDPEY	621.265	4.0945	0	2	0	0	0	n/a	1	High	0		BARR1_SH3_Vpp	BARR1-393_MINCYS	51	55	VDPEY	621.265	4.1219	0	2	0	0	0	n/a	1	High	0
BARR1_Vpp	BARR1-393_MINCYS	51	55	VDPEY	621.265	4.2107	300	2	0.137	1.464	73.204	0.055	3	Medium	0.022	0.0830239	BARR1_SH3_Vpp	BARR1-393_MINCYS	51	55	VDPEY	621.265	4.0908	300	2	0.137	1.463	73.13	0.044	3	Medium	0.018	0.0527609
BARR1_Vpp	BARR1-393_MINCYS	51	55	VDPEY	621.265	4.1197	1000	2	0.421	1.521	76.028	0.047	3	Medium	0.019	0.76078	BARR1_SH3_Vpp	BARR1-393_MINCYS	51	55	VDPEY	621.265	4.0026	1000	2	0.421	1.525	76.272	0.048	3	Medium	0.019	0.529391
BARR1_Vpp	BARR1-393_MINCYS	51	55	VDPEY	621.265	3.9797	5000	2	1.38	1.534	76.702	0.044	3	Medium	0.018	0.517619	BARR1_SH3_Vpp	BARR1-393_MINCYS	51	55	VDPEY	621.265	4.1232	5000	2	1.38	1.533	76.67	0.071	2	Medium	0.008	0.430604
BARR1_Vpp	BARR1-393_MINCYS	51	55	VDPEY	621.265	4.1693	MAX	2	2	1.553	77.64	0.195	2	Medium	0.022		BARR1_SH3_Vpp	BARR1-393_MINCYS	51	55	VDPEY	621.265	4.1235	MAX	2	2	1.563	78.173	0.02	2	Medium	0.002
BARR1_Vpp	BARR1-393_MINCYS	51	62	VDPEYLKERRVY	1565.82	2.0369	0	9	0	0	0	n/a	1	Medium	0		BARR1_SH3_Vpp	BARR1-393_MINCYS	51	62	VDPEYLKERRVY	1565.82	2.0369	0	9	0	0	0	n/a	1	Medium	0
BARR1_Vpp	BARR1-393_MINCYS	51	62	VDPEYLKERRVY	1565.82	1.964	300	9	0.582	4.236	47.068	1.131	2	Medium	0.126	0.166918	BARR1_SH3_Vpp	BARR1-393_MINCYS	51	62	VDPEYLKERRVY	1565.82	1.909	300	9	0.582	4.277	47.524	0.169	2	Medium	0.019	0.215572
BARR1_Vpp	BARR1-393_MINCYS	51	62	VDPEYLKERRVY	1565.82	2.0473	1000	9	1.774	4.246	47.173	0.959	3	Medium	0.386	0.158826	BARR1_SH3_Vpp	BARR1-393_MINCYS	51	62	VDPEYLKERRVY	1565.82	1.897	1000	9	1.774	4.432	49.244	0.199	2	Medium	0.022	0.0249524
BARR1_Vpp	BARR1-393_MINCYS	51	62	VDPEYLKERRVY	1565.82	2.0348	5000	9	5.718	4.555	50.613	1.566	2	Medium	0.174	0.203014	BARR1_SH3_Vpp	BARR1-393_MINCYS	51	62	VDPEYLKERRVY	1565.82	1.8977	5000	9	5.718	4.546	50.512		1	Medium	0
BARR1_Vpp	BARR1-393_MINCYS	51	62	VDPEYLKERRVY	1565.82	2.0413	MAX	9	9	6.664	74.041	2.948	2	Medium	0.328		BARR1_SH3_Vpp	BARR1-393_MINCYS	51	62	VDPEYLKERRVY	1565.82	1.9955	MAX	9	9	6.684	74.268	2.689	2	Medium	0.299
BARR1_Vpp	BARR1-393_MINCYS	52	67	DPEYLKERRVYVTLTV	1980.07	8.7847	0	14	0	0	0	n/a	1	Medium	0		BARR1_SH3_Vpp	BARR1-393_MINCYS	52	67	DPEYLKERRVYVTLTV	1980.07	8.7847	0	14	0	0	0	n/a	1	Medium	0
BARR1_Vpp	BARR1-393_MINCYS	52	67	DPEYLKERRVYVTLTV	1980.07	8.8686	300	14	0.727	4.739	33.851	0.23	3	High	0.093	0.863341	BARR1_SH3_Vpp	BARR1-393_MINCYS	52	67	DPEYLKERRVYVTLTV	1980.07	8.7508	300	14	0.727	4.633	33.095	0.246	3	High	0.099	0.217504
BARR1_Vpp	BARR1-393_MINCYS	52	67	DPEYLKERRVYVTLTV	1980.07	8.8607	1000	14	2.239	4.856	34.685	0.219	3	High	0.088	0.449577	BARR1_SH3_Vpp	BARR1-393_MINCYS	52	67	DPEYLKERRVYVTLTV	1980.07	8.8445	1000	14	2.239	4.812	34.369	0.165	3	High	0.067	0.220573
BARR1_Vpp	BARR1-393_MINCYS	52	67	DPEYLKERRVYVTLTV	1980.07	8.8689	5000	14	7.633	5.111	36.506	0.199	3	High	0.08	0.0969175	BARR1_SH3_Vpp	BARR1-393_MINCYS	52	67	DPEYLKERRVYVTLTV	1980.07	8.7839	5000	14	7.633	5.152	36.796	0.882	2	High	0.098	0.149561
BARR1_Vpp	BARR1-393_MINCYS	52	67	DPEYLKERRVYVTLTV	1980.07	8.7542	MAX	14	14	10.963	78.304	0.156	2	Medium	0.148		BARR1_SH3_Vpp	BARR1-393_MINCYS	52	67	DPEYLKERRVYVTLTV	1980.07	8.7542	MAX	14	14	10.963	78.304	0.156	2	Medium	0.148
BARR1_Vpp	BARR1-393_MINCYS	56	62	LKERRVY	962.566	1.9724	0	5	0	0	0	n/a	1	Medium	0		BARR1_SH3_Vpp	BARR1-393_MINCYS	56	62	LKERRVY	962.566	1.9724	0	5	0	0	0	n/a	1	Medium	0
BARR1_Vpp	BARR1-393_MINCYS	56	62	LKERRVY	962.566	2.125	300	5	0.361	1.951	39.023	0.288	3	Medium	0.116	0.940596	BARR1_SH3_Vpp	BARR1-393_MINCYS	56	62	LKERRVY	962.566	1.8546	300	5	0.361	1.882	37.646	0.741	2	Medium	0.082	0.462725
BARR1_Vpp	BARR1-393_MINCYS	56	62	LKERRVY	962.566	2.0779	1000	5	1.087	2.011	40.224	0.126	3	Medium	0.051	0.0203936	BARR1_SH3_Vpp	BARR1-393_MINCYS	56	62	LKERRVY	962.566	1.8803	1000	5	1.087	2.068	41.354	0.483	2	Medium	0.054	0.156861
BARR1_Vpp	BARR1-393_MINCYS	56	62	LKERRVY	962.566	2.1194	5000	5	3.336	2.304	46.082	0.295	3	Medium	0.119	0.148916	BARR1_SH3_Vpp	BARR1-393_MINCYS	56	62	LKERRVY	962.566	1.9229	5000	5	3.336	2.319	46.381		1	Medium	0
BARR1_Vpp	BARR1-393_MINCYS	56	62	LKERRVY	962.566	1.9655	MAX	5	5	4.222	84.435	0.364	2	Medium	0.229		BARR1_SH3_Vpp	BARR1-393_MINCYS	56	62	LKERRVY	962.566	1.9572	MAX	5	5	4.226	84.527	0.356	2	Medium	0.224
BARR1_Vpp	BARR1-393_MINCYS	56	65	LKERRVYVTL	1275.77	7.6862	0	8	0	0	0	n/a	1	High	0		BARR1_SH3_Vpp	BARR1-393_MINCYS	56	65	LKERRVYVTL	1275.77	7.6862	0	8	0	0	0	n/a	1	High	0
BARR1_Vpp	BARR1-393_MINCYS	56	65	LKERRVYVTL	1275.77	7.7194	300	8	0.446	1.338	16.723	0.098	3	High	0.04	0.770802	BARR1_SH3_Vpp	BARR1-393_MINCYS	56	65	LKERRVYVTL	1275.77	7.4985	300	8	0.446	1.25	15.625	0.016	3	High	0.006	0.0265953
BARR1_Vpp	BARR1-393_MINCYS	56	65	LKERRVYVTL	1275.77	7.7256	1000	8	1.362	1.391	17.381	0.095	3	High	0.038	0.0557865	BARR1_SH3_Vpp	BARR1-393_MINCYS	56	65	LKERRVYVTL	1275.77	7.5756	1000	8	1.362	1.345	16.807	0.095	3	High	0.038	0.0146821
BARR1_Vpp	BARR1-393_MINCYS	56	65	LKERRVYVTL	1275.77	7.7087	5000	8	4.472	1.607	20.09	0.153	3	High	0.062	0.00958636	BARR1_SH3_Vpp	BARR1-393_MINCYS	56	65	LKERRVYVTL	1275.77	7.533	5000	8	4.472	1.57	19.62	0.102	2	High	0.011	0.00320178
BARR1_Vpp	BARR1-393_MINCYS	56	65	LKERRVYVTL	1275.77	7.5035	MAX	8	8	6.469	80.861	0.085	2	Medium	0.081		BARR1_SH3_Vpp	BARR1-393_MINCYS	56	65	LKERRVYVTL	1275.77	7.4827	MAX	8	8	6.456	80.699	0.064	2	Medium	0.061
BARR1_Vpp	BARR1-393_MINCYS	56	66	LKERRVYVTLT	1376.81	6.6437	0	9	0	0	0	n/a	1	Medium	0		BARR1_SH3_Vpp	BARR1-393_MINCYS	56	66	LKERRVYVTLT	1376.81	6.6437	0	9	0	0	0	n/a	1	Medium	0
BARR1_Vpp	BARR1-393_MINCYS	56	66	LKERRVYVTLT	1376.81	6.6346	300	9	0.484	1.391	15.458	0.03	3	Medium	0.012	0.0760981	BARR1_SH3_Vpp	BARR1-393_MINCYS	56	66	LKERRVYVTLT	1376.81	6.5644	300	9	0.484	1.24	13.783	0.164	3	Medium	0.066	0.0322427
BARR1_Vpp	BARR1-393_MINCYS	56	66	LKERRVYVTLT	1376.81	6.5796	1000	9	1.484	1.458	16.195	0.083	3	Medium	0.033	0.0566135	BARR1_SH3_Vpp	BARR1-393_MINCYS	56	66	LKERRVYVTLT	1376.81	6.4763	1000	9	1.484	1.409	15.656	0.043	3	Medium	0.017	0.00224218
BARR1_Vpp	BARR1-393_MINCYS	56	66	LKERRVYVTLT	1376.81	6.5514	5000	9	4.95	1.674	18.6	0.032	3	Medium	0.013	0.0308832	BARR1_SH3_Vpp	BARR1-393_MINCYS	56	66	LKERRVYVTLT	1376.81	6.4158	5000	9	4.95	1.672	18.575	0.646	2	Medium	0.072	0.0592741
BARR1_Vpp	BARR1-393_MINCYS	56	66	LKERRVYVTLT	1376.81	6.4805	MAX	9	9	7.482	83.132	0.243	2	Medium	0.231		BARR1_SH3_Vpp	BARR1-393_MINCYS	56	66	LKERRVYVTLT	1376.81	6.4805	MAX	9	9	7.482	83.132	0.243	2	Medium	0.231
BARR1_Vpp	BARR1-393_MINCYS	57	65	KERRVYVTL	1162.68	7.2748	0	7	0	0	0	n/a	1	Medium	0		BARR1_SH3_Vpp	BARR1-393_MINCYS	57	65	KERRVYVTL	1162.68	7.2748	0	7	0	0	0	n/a	1	Medium	0
BARR1_Vpp	BARR1-393_MINCYS	57	65	KERRVYVTL	1162.68	7.2704	300	7	0.354	0.651	9.3	0.077	3	Medium	0.031	0.398203	BARR1_SH3_Vpp	BARR1-393_MINCYS	57	65	KERRVYVTL	1162.68	7.0634	300	7	0.354	0.579	8.274	0.024	3	Medium	0.009	0.000291461
BARR1_Vpp	BARR1-393_MINCYS	57	65	KERRVYVTL	1162.68	7.274	1000	7	1.085	0.699	9.986	0.071	3	Medium	0.029	0.0386032	BARR1_SH3_Vpp	BARR1-393_MINCYS	57	65	KERRVYVTL	1162.68	7.0899	1000	7	1.085	0.656	9.378	0.033	3	Medium	0.013	0.00231682
BARR1_Vpp	BARR1-393_MINCYS	57	65	KERRVYVTL	1162.68	7.2765	5000	7	3.671	0.897	12.815	0.117	3	Medium	0.047	0.00475824	BARR1_SH3_Vpp	BARR1-393_MINCYS	57	65	KERRVYVTL	1162.68	7.0306	5000	7	3.671	0.857	12.245	0.021	2	Medium	0.002	0.00663759
BARR1_Vpp	BARR1-393_MINCYS	57	65	KERRVYVTL	1162.68	7.029	MAX	7	7	5.676	81.087	0.126	2	Medium	0.101		BARR1_SH3_Vpp	BARR1-393_MINCYS	57	65	KERRVYVTL	1162.68	7.029	MAX	7	7	5.676	81.087	0.126	2	Medium	0.101
BARR1_Vpp	BARR1-393_MINCYS	61	79	VYVTLTVAFRYGREDLDVL	2228.18	8.6835	0	17	0	0	0	n/a	1	Medium	0		BARR1_SH3_Vpp	BARR1-393_MINCYS	61	79	VYVTLTVAFRYGREDLDVL	2228.18	8.6835	0	17	0	0	0	n/a	1	Medium	0
BARR1_Vpp	BARR1-393_MINCYS	61	79	VYVTLTVAFRYGREDLDVL	2228.18	8.7034	300	17	1.356	8.847	52.041	0.234	2	Medium	0.026	0.00414726	BARR1_SH3_Vpp	BARR1-393_MINCYS	61	79	VYVTLTVAFRYGREDLDVL	2228.18	8.6529	300	17	1.356	8.513	50.075	0.311	2	Medium	0.035	0.0344538
BARR1_Vpp	BARR1-393_MINCYS	61	79	VYVTLTVAFRYGREDLDVL	2228.18	8.7006	1000	17	3.839	9.084	53.437	1.451	2	Medium	0.162	0.0981866	BARR1_SH3_Vpp	BARR1-393_MINCYS	61	79	VYVTLTVAFRYGREDLDVL	2228.18	8.6802	1000	17	3.839	9.033	53.133	2.046	2	Medium	0.228	0.196355
BARR1_Vpp	BARR1-393_MINCYS	61	79	VYVTLTVAFRYGREDLDVL	2228.18	8.7129	5000	17	10.803	9.169	53.936	0.135	2	Medium	0.015	0.544451	BARR1_SH3_Vpp	BARR1-393_MINCYS	61	79	VYVTLTVAFRYGREDLDVL	2228.18	8.6207	5000	17	10.803	9.074	53.377		1	Medium	0
BARR1_Vpp	BARR1-393_MINCYS	61	79	VYVTLTVAFRYGREDLDVL	2228.18	8.6451	MAX	17	17	10.541	62.006	0.816	2	Medium	0.329		BARR1_SH3_Vpp	BARR1-393_MINCYS	61	79	VYVTLTVAFRYGREDLDVL	2228.18	8.6451	MAX	17	17	10.541	62.006	0.816	2	Medium	0.329
BARR1_Vpp	BARR1-393_MINCYS	63	66	VTLT	432.258	3.2168	0	2	0	0	0	n/a	1	Medium	0		BARR1_SH3_Vpp	BARR1-393_MINCYS	63	66	VTLT	432.258	3.2168	0	2	0	0	0	n/a	1	Medium	0
BARR1_Vpp	BARR1-393_MINCYS	63	66	VTLT	432.258	3.2569	300	2	0.068	0.025	1.226	0.013	3	Medium	0.005	0.583784	BARR1_SH3_Vpp	BARR1-393_MINCYS	63	66	VTLT	432.258	3.2488	300	2	0.068	0.054	2.718	0.144	3	Medium	0.058	0.428664
BARR1_Vpp	BARR1-393_MINCYS	63	66	VTLT	432.258	3.283	1000	2	0.218	0.025	1.23	0.042	3	Medium	0.017	0.810561	BARR1_SH3_Vpp	BARR1-393_MINCYS	63	66	VTLT	432.258	3.283	1000	2	0.218	0.057	2.864	0.13	3	Medium	0.052	0.362683
BARR1_Vpp	BARR1-393_MINCYS	63	66	VTLT	432.258	3.2879	5000	2	0.874	0.043	2.137	0.077	3	Medium	0.031	0.937297	BARR1_SH3_Vpp	BARR1-393_MINCYS	63	66	VTLT	432.258	3.1939	5000	2	0.874	0.168	8.395	0.648	2	Medium	0.072	0.241415
BARR1_Vpp	BARR1-393_MINCYS	63	66	VTLT	432.258	0	MAX	2	2	0	0	0	2	Low	0		BARR1_SH3_Vpp	BARR1-393_MINCYS	63	66	VTLT	432.258	3.2615	MAX	2	2	1.966	98.295	0.176	2	Medium	0.02
BARR1_Vpp	BARR1-393_MINCYS	65	72	LTVAFRYG	925.502	8.9771	0	6	0	0	0	n/a	1	High	0		BARR1_SH3_Vpp	BARR1-393_MINCYS	65	72	LTVAFRYG	925.502	8.9771	0	6	0	0	0	n/a	1	High	0
BARR1_Vpp	BARR1-393_MINCYS	65	72	LTVAFRYG	925.502	8.9803	300	6	0.399	2.235	37.252	0.433	3	Medium	0.174	0.503298	BARR1_SH3_Vpp	BARR1-393_MINCYS	65	72	LTVAFRYG	925.502	8.773	300	6	0.399	2.283	38.054	0.069	3	Medium	0.028	0.433878
BARR1_Vpp	BARR1-393_MINCYS	65	72	LTVAFRYG	925.502	8.8161	1000	6	1.216	2.709	45.15	0.133	3	Medium	0.053	0.32699	BARR1_SH3_Vpp	BARR1-393_MINCYS	65	72	LTVAFRYG	925.502	8.7831	1000	6	1.216	2.741	45.681	0.207	3	Medium	0.084	0.25466
BARR1_Vpp	BARR1-393_MINCYS	65	72	LTVAFRYG	925.502	8.8605	5000	6	3.891	3.166	52.771	0.067	3	High	0.027	0.127458	BARR1_SH3_Vpp	BARR1-393_MINCYS	65	72	LTVAFRYG	925.502	8.763	5000	6	3.891	3.135	52.251	0.067	2	Medium	0.007	0.519325
BARR1_Vpp	BARR1-393_MINCYS	65	72	LTVAFRYG	925.502	8.7646	MAX	6	6	3.45	57.507	0.047	2	High	0.03		BARR1_SH3_Vpp	BARR1-393_MINCYS	65	72	LTVAFRYG	925.502	8.7646	MAX	6	6	3.45	57.507	0.047	2	High	0.03
BARR1_Vpp	BARR1-393_MINCYS	65	76	LTVAFRYGREDL	1438.76	9.693	0	10	0	0	0	n/a	1	Medium	0		BARR1_SH3_Vpp	BARR1-393_MINCYS	65	76	LTVAFRYGREDL	1438.76	9.693	0	10	0	0	0	n/a	1	Medium	0
BARR1_Vpp	BARR1-393_MINCYS	65	76	LTVAFRYGREDL	1438.76	9.8534	300	10	1.035	3.982	39.822	0.595	3	Medium	0.239	0.110667	BARR1_SH3_Vpp	BARR1-393_MINCYS	65	76	LTVAFRYGREDL	1438.76	9.7155	300	10	1.035	3.773	37.73	0.366	3	Medium	0.147	0.324807
BARR1_Vpp	BARR1-393_MINCYS	65	76	LTVAFRYGREDL	1438.76	9.8592	1000	10	2.848	4.271	42.709	0.464	3	Medium	0.187	0.063936	BARR1_SH3_Vpp	BARR1-393_MINCYS	65	76	LTVAFRYGREDL	1438.76	9.7593	1000	10	2.848	4.244	42.442	0.241	3	Medium	0.097	0.0429506
BARR1_Vpp	BARR1-393_MINCYS	65	76	LTVAFRYGREDL	1438.76	9.8643	5000	10	7.337	4.623	46.229	0.447	3	Medium	0.18	0.0939722	BARR1_SH3_Vpp	BARR1-393_MINCYS	65	76	LTVAFRYGREDL	1438.76	9.6751	5000	10	7.337	4.608	46.079	1.385	2	Medium	0.154	0.193048
BARR1_Vpp	BARR1-393_MINCYS	65	76	LTVAFRYGREDL	1438.76	9.5788	MAX	10	10	6.751	67.514	2.391	2	Medium	0.266		BARR1_SH3_Vpp	BARR1-393_MINCYS	65	76	LTVAFRYGREDL	1438.76	9.6412	MAX	10	10	6.702	67.02	1.764	2	Medium	0.196
BARR1_Vpp	BARR1-393_MINCYS	65	79	LTVAFRYGREDLDVL	1765.94	7.3568	0	13	0	0	0	n/a	1	Medium	0		BARR1_SH3_Vpp	BARR1-393_MINCYS	65	79	LTVAFRYGREDLDVL	1765.94	7.3568	0	13	0	0	0	n/a	1	Medium	0
BARR1_Vpp	BARR1-393_MINCYS	65	79	LTVAFRYGREDLDVL	1765.94	7.4231	300	13	1.232	4.891	37.625	0.236	2	Medium	0.026	0.493795	BARR1_SH3_Vpp	BARR1-393_MINCYS	65	79	LTVAFRYGREDLDVL	1765.94	0	300	13	1.232
BARR1_Vpp	BARR1-393_MINCYS	65	79	LTVAFRYGREDLDVL	1765.94	7.3437	1000	13	3.443	5.125	39.42	0.441	3	Medium	0.177	0.882063	BARR1_SH3_Vpp	BARR1-393_MINCYS	65	79	LTVAFRYGREDLDVL	1765.94	0	1000	13	3.443
BARR1_Vpp	BARR1-393_MINCYS	65	79	LTVAFRYGREDLDVL	1765.94	7.3964	5000	13	9.189	5.449	41.917	0.483	3	Medium	0.195	0.30813	BARR1_SH3_Vpp	BARR1-393_MINCYS	65	79	LTVAFRYGREDLDVL	1765.94	0	5000	13	9.189
BARR1_Vpp	BARR1-393_MINCYS	65	79	LTVAFRYGREDLDVL	1765.94	7.1301	MAX	13	13	9.363	72.022	0.372	2	Medium	0.041		BARR1_SH3_Vpp	BARR1-393_MINCYS	65	79	LTVAFRYGREDLDVL	1765.94	7.1301	MAX	13	13	9.363	72.022	0.372	2	Medium	0.041
BARR1_Vpp	BARR1-393_MINCYS	66	76	TVAFRYGREDL	1325.67	8.6746	0	9	0	0	0	n/a	1	High	0		BARR1_SH3_Vpp	BARR1-393_MINCYS	66	76	TVAFRYGREDL	1325.67	8.6746	0	9	0	0	0	n/a	1	High	0
BARR1_Vpp	BARR1-393_MINCYS	66	76	TVAFRYGREDL	1325.67	8.6538	300	9	1.014	3.701	41.121	0.036	3	Medium	0.014	0.0247272	BARR1_SH3_Vpp	BARR1-393_MINCYS	66	76	TVAFRYGREDL	1325.67	8.6142	300	9	1.014	3.67	40.781	0.4	3	High	0.161	0.146185
BARR1_Vpp	BARR1-393_MINCYS	66	76	TVAFRYGREDL	1325.67	8.6487	1000	9	2.779	3.912	43.468	0.14	3	High	0.056	0.0263031	BARR1_SH3_Vpp	BARR1-393_MINCYS	66	76	TVAFRYGREDL	1325.67	8.6493	1000	9	2.779	3.953	43.927	0.404	3	Medium	0.163	0.158062
BARR1_Vpp	BARR1-393_MINCYS	66	76	TVAFRYGREDL	1325.67	8.6932	5000	9	7.036	4.155	46.164	0.185	3	High	0.074	0.117976	BARR1_SH3_Vpp	BARR1-393_MINCYS	66	76	TVAFRYGREDL	1325.67	8.5623	5000	9	7.036	4.325	48.056	3.394	2	Medium	0.378	0.488307
BARR1_Vpp	BARR1-393_MINCYS	66	76	TVAFRYGREDL	1325.67	8.5529	MAX	9	9	5.999	66.657	0.038	2	High	0.036		BARR1_SH3_Vpp	BARR1-393_MINCYS	66	76	TVAFRYGREDL	1325.67	8.5529	MAX	9	9	5.999	66.657	0.038	2	High	0.036
BARR1_Vpp	BARR1-393_MINCYS	66	78	TVAFRYGREDLDV	1539.77	9.3344	0	11	0	0	0	n/a	1	Medium	0		BARR1_SH3_Vpp	BARR1-393_MINCYS	66	78	TVAFRYGREDLDV	1539.77	9.3344	0	11	0	0	0	n/a	1	Medium	0
BARR1_Vpp	BARR1-393_MINCYS	66	78	TVAFRYGREDLDV	1539.77	9.6702	300	11	1.181	5.109	46.442	0.297	2	Medium	0.033	0.396247	BARR1_SH3_Vpp	BARR1-393_MINCYS	66	78	TVAFRYGREDLDV	1539.77	9.325	300	11	1.181	4.927	44.789	0.087	3	Medium	0.035	0.69452
BARR1_Vpp	BARR1-393_MINCYS	66	78	TVAFRYGREDLDV	1539.77	9.4881	1000	11	3.276	5.342	48.567	0.308	3	Medium	0.124	0.761608	BARR1_SH3_Vpp	BARR1-393_MINCYS	66	78	TVAFRYGREDLDV	1539.77	9.3409	1000	11	3.276	5.231	47.552	0.423	3	Medium	0.17	0.629471
BARR1_Vpp	BARR1-393_MINCYS	66	78	TVAFRYGREDLDV	1539.77	9.4153	5000	11	8.487	5.476	49.779		1	Medium	0		BARR1_SH3_Vpp	BARR1-393_MINCYS	66	78	TVAFRYGREDLDV	1539.77	9.3193	5000	11	8.487	5.47	49.728	0.952	2	Medium	0.106	0.799348
BARR1_Vpp	BARR1-393_MINCYS	66	78	TVAFRYGREDLDV	1539.77	9.4122	MAX	11	11	7.483	68.024	0.634	2	Medium	0.071		BARR1_SH3_Vpp	BARR1-393_MINCYS	66	78	TVAFRYGREDLDV	1539.77	9.3872	MAX	11	11	7.494	68.127	0.778	2	Medium	0.087
BARR1_Vpp	BARR1-393_MINCYS	67	76	VAFRYGREDL	1224.63	8.5095	0	8	0	0	0	n/a	1	High	0		BARR1_SH3_Vpp	BARR1-393_MINCYS	67	76	VAFRYGREDL	1224.63	8.5095	0	8	0	0	0	n/a	1	High	0
BARR1_Vpp	BARR1-393_MINCYS	67	76	VAFRYGREDL	1224.63	8.5199	300	8	0.905	3.719	46.488	0.154	3	Medium	0.062	0.0338431	BARR1_SH3_Vpp	BARR1-393_MINCYS	67	76	VAFRYGREDL	1224.63	8.3464	300	8	0.905	3.693	46.161	0.328	3	Medium	0.132	0.100193
BARR1_Vpp	BARR1-393_MINCYS	67	76	VAFRYGREDL	1224.63	8.4339	1000	8	2.461	3.932	49.144	0.107	3	Medium	0.043	0.0368341	BARR1_SH3_Vpp	BARR1-393_MINCYS	67	76	VAFRYGREDL	1224.63	8.3704	1000	8	2.461	4.008	50.102	0.318	3	Medium	0.128	0.0617808
BARR1_Vpp	BARR1-393_MINCYS	67	76	VAFRYGREDL	1224.63	8.431	5000	8	6.183	4.158	51.975	0.028	3	Medium	0.011	0.0319864	BARR1_SH3_Vpp	BARR1-393_MINCYS	67	76	VAFRYGREDL	1224.63	8.374	5000	8	6.183	4.22	52.745	0.828	2	Medium	0.092	0.215858
BARR1_Vpp	BARR1-393_MINCYS	67	76	VAFRYGREDL	1224.63	8.3419	MAX	8	8	5.156	64.447	0.106	2	Medium	0.067		BARR1_SH3_Vpp	BARR1-393_MINCYS	67	76	VAFRYGREDL	1224.63	8.3419	MAX	8	8	5.156	64.447	0.106	2	Medium	0.067
BARR1_Vpp	BARR1-393_MINCYS	69	76	FRYGREDL	1054.52	7.7502	0	6	0	0	0	n/a	1	Medium	0		BARR1_SH3_Vpp	BARR1-393_MINCYS	69	76	FRYGREDL	1054.52	7.7959	0	6	0	0	0	n/a	1	Medium	0
BARR1_Vpp	BARR1-393_MINCYS	69	76	FRYGREDL	1054.52	7.8951	300	6	0.774	3.483	58.056	0.48	3	Medium	0.193	0.401611	BARR1_SH3_Vpp	BARR1-393_MINCYS	69	76	FRYGREDL	1054.52	7.7746	300	6	0.774	3.403	56.722	0.286	3	Medium	0.115	0.647112
BARR1_Vpp	BARR1-393_MINCYS	69	76	FRYGREDL	1054.52	7.8342	1000	6	2.056	3.641	60.679	0.332	3	Medium	0.134	0.658852	BARR1_SH3_Vpp	BARR1-393_MINCYS	69	76	FRYGREDL	1054.52	7.6063	1000	6	2.056	3.696	61.603	0.119	3	Medium	0.048	0.182847
BARR1_Vpp	BARR1-393_MINCYS	69	76	FRYGREDL	1054.52	7.798	5000	6	4.833	3.723	62.056	0.134	3	Medium	0.054	0.989581	BARR1_SH3_Vpp	BARR1-393_MINCYS	69	76	FRYGREDL	1054.52	7.5707	5000	6	4.833	3.713	61.889	0.25	2	Medium	0.028	0.710754
BARR1_Vpp	BARR1-393_MINCYS	69	76	FRYGREDL	1054.52	7.4952	MAX	6	6	3.424	57.061	0.145	2	Medium	0.138		BARR1_SH3_Vpp	BARR1-393_MINCYS	69	76	FRYGREDL	1054.52	7.4862	MAX	6	6	3.49	58.164	0.068	2	Medium	0.043
BARR1_Vpp	BARR1-393_MINCYS	70	76	RYGREDL	907.451	3.7933	0	5	0	0	0	n/a	1	High	0		BARR1_SH3_Vpp	BARR1-393_MINCYS	70	76	RYGREDL	907.451	3.7933	0	5	0	0	0	n/a	1	High	0
BARR1_Vpp	BARR1-393_MINCYS	70	76	RYGREDL	907.451	3.7337	300	5	0.713	3.179	63.579	0.234	3	Medium	0.094	0.786897	BARR1_SH3_Vpp	BARR1-393_MINCYS	70	76	RYGREDL	907.451	3.5388	300	5	0.713	3.101	62.023	0.004	3	Medium	0.002	0.146712
BARR1_Vpp	BARR1-393_MINCYS	70	76	RYGREDL	907.451	3.8241	1000	5	1.868	3.212	64.233	0.156	3	Medium	0.063	0.358831	BARR1_SH3_Vpp	BARR1-393_MINCYS	70	76	RYGREDL	907.451	3.5034	1000	5	1.868	3.182	63.639	0.075	3	Medium	0.03	0.0546365
BARR1_Vpp	BARR1-393_MINCYS	70	76	RYGREDL	907.451	3.7286	5000	5	4.184	3.219	64.385	0.182	3	Medium	0.073	0.938397	BARR1_SH3_Vpp	BARR1-393_MINCYS	70	76	RYGREDL	907.451	3.4494	5000	5	4.184	3.242	64.834	0.007	2	Medium	0.001	0.202567
BARR1_Vpp	BARR1-393_MINCYS	70	76	RYGREDL	907.451	3.5488	MAX	5	5	3.073	61.456	0.276	2	High	0.031		BARR1_SH3_Vpp	BARR1-393_MINCYS	70	76	RYGREDL	907.451	3.4156	MAX	5	5	3.211	64.22	0.052	2	High	0.006
BARR1_Vpp	BARR1-393_MINCYS	74	89	EDLDVLGLTFRKDLFV	1879.01	9.4354	0	14	0	0	0	n/a	1	Medium	0		BARR1_SH3_Vpp	BARR1-393_MINCYS	74	89	EDLDVLGLTFRKDLFV	1879.01	9.4354	0	14	0	0	0	n/a	1	Medium	0
BARR1_Vpp	BARR1-393_MINCYS	74	89	EDLDVLGLTFRKDLFV	1879.01	9.4517	300	14	1.01	4.636	33.118	0.148	3	Medium	0.06	0.849375	BARR1_SH3_Vpp	BARR1-393_MINCYS	74	89	EDLDVLGLTFRKDLFV	1879.01	9.4338	300	14	1.01	4.525	32.325	0.103	3	Medium	0.041	0.0704899
BARR1_Vpp	BARR1-393_MINCYS	74	89	EDLDVLGLTFRKDLFV	1879.01	9.5216	1000	14	3.001	4.757	33.978	0.157	3	Medium	0.063	0.342429	BARR1_SH3_Vpp	BARR1-393_MINCYS	74	89	EDLDVLGLTFRKDLFV	1879.01	9.3773	1000	14	3.001	4.758	33.984	0.213	3	Medium	0.086	0.396959
BARR1_Vpp	BARR1-393_MINCYS	74	89	EDLDVLGLTFRKDLFV	1879.01	9.4741	5000	14	9.074	5.004	35.742	0.128	3	Medium	0.051	0.060218	BARR1_SH3_Vpp	BARR1-393_MINCYS	74	89	EDLDVLGLTFRKDLFV	1879.01	9.223	5000	14	9.074	5.021	35.866	0.433	2	Medium	0.048	0.0698803
BARR1_Vpp	BARR1-393_MINCYS	74	89	EDLDVLGLTFRKDLFV	1879.01	9.272	MAX	14	14	9.671	69.081	0.135	2	Medium	0.129		BARR1_SH3_Vpp	BARR1-393_MINCYS	74	89	EDLDVLGLTFRKDLFV	1879.01	9.272	MAX	14	14	9.671	69.077	0.135	2	Medium	0.128
BARR1_Vpp	BARR1-393_MINCYS	76	109	LDVLGLTFRKDLFVANVQSFPPAPEDKKPLTRLQ	3852.13	6.9458	0	28	0	0	0	n/a	1	High	0		BARR1_SH3_Vpp	BARR1-393_MINCYS	76	109	LDVLGLTFRKDLFVANVQSFPPAPEDKKPLTRLQ	3852.13	6.9047	0	28	0	0	0	n/a	1	Medium	0
BARR1_Vpp	BARR1-393_MINCYS	76	109	LDVLGLTFRKDLFVANVQSFPPAPEDKKPLTRLQ	3852.13	7.1261	300	28	2.34	12.816	45.771	0.656	2	Medium	0.073	0.334214	BARR1_SH3_Vpp	BARR1-393_MINCYS	76	109	LDVLGLTFRKDLFVANVQSFPPAPEDKKPLTRLQ	3852.13	6.6926	300	28	2.34	12.638	45.134	0.8	3	Medium	0.322	0.192305
BARR1_Vpp	BARR1-393_MINCYS	76	109	LDVLGLTFRKDLFVANVQSFPPAPEDKKPLTRLQ	3852.13	6.9839	1000	28	6.701	14.193	50.688	0.478	3	Medium	0.193	0.0472914	BARR1_SH3_Vpp	BARR1-393_MINCYS	76	109	LDVLGLTFRKDLFVANVQSFPPAPEDKKPLTRLQ	3852.13	6.7412	1000	28	6.701	13.872	49.542	0.368	3	Medium	0.148	0.195945
BARR1_Vpp	BARR1-393_MINCYS	76	109	LDVLGLTFRKDLFVANVQSFPPAPEDKKPLTRLQ	3852.13	7.257	5000	28	18.827	14.792	52.829	0.861	2	Medium	0.096	0.179219	BARR1_SH3_Vpp	BARR1-393_MINCYS	76	109	LDVLGLTFRKDLFVANVQSFPPAPEDKKPLTRLQ	3852.13	6.947	5000	28	18.827	14.545	51.946	0.304	2	Medium	0.034	0.0117792
BARR1_Vpp	BARR1-393_MINCYS	76	109	LDVLGLTFRKDLFVANVQSFPPAPEDKKPLTRLQ	3852.13	6.8053	MAX	28	28	19.772	70.616	0.761	2	Medium	0.085		BARR1_SH3_Vpp	BARR1-393_MINCYS	76	109	LDVLGLTFRKDLFVANVQSFPPAPEDKKPLTRLQ	3852.13	6.7762	MAX	28	28	19.856	70.913	0.443	2	Medium	0.049
BARR1_Vpp	BARR1-393_MINCYS	77	83	DVLGLTF	763.412	13.4682	0	5	0	0	0	n/a	1	Medium	0		BARR1_SH3_Vpp	BARR1-393_MINCYS	77	83	DVLGLTF	763.412	13.4682	0	5	0	0	0	n/a	1	Medium	0
BARR1_Vpp	BARR1-393_MINCYS	77	83	DVLGLTF	763.412	13.5493	300	5	0.301	3.213	64.257	0.034	3	Medium	0.014	0.115493	BARR1_SH3_Vpp	BARR1-393_MINCYS	77	83	DVLGLTF	763.412	13.517	300	5	0.301	3.237	64.732	0.028	3	Medium	0.011	0.527051
BARR1_Vpp	BARR1-393_MINCYS	77	83	DVLGLTF	763.412	13.5513	1000	5	0.921	3.252	65.036	0.038	3	Medium	0.015	0.194592	BARR1_SH3_Vpp	BARR1-393_MINCYS	77	83	DVLGLTF	763.412	13.5407	1000	5	0.921	3.286	65.714	0.133	3	Medium	0.054	0.980345
BARR1_Vpp	BARR1-393_MINCYS	77	83	DVLGLTF	763.412	13.562	5000	5	3.035	3.236	64.711	0.053	3	Medium	0.021	0.0191837	BARR1_SH3_Vpp	BARR1-393_MINCYS	77	83	DVLGLTF	763.412	13.5298	5000	5	3.035	3.281	65.614	0.097	2	Medium	0.011	0.161353
BARR1_Vpp	BARR1-393_MINCYS	77	83	DVLGLTF	763.412	13.4308	MAX	5	5	3.564	71.279	0.36	2	Medium	0.04		BARR1_SH3_Vpp	BARR1-393_MINCYS	77	83	DVLGLTF	763.412	13.4308	MAX	5	5	3.564	71.279	0.36	2	Medium	0.04
BARR1_Vpp	BARR1-393_MINCYS	77	87	DVLGLTFRKDL	1275.72	11.265	0	9	0	0	0	n/a	1	High	0		BARR1_SH3_Vpp	BARR1-393_MINCYS	77	87	DVLGLTFRKDL	1275.72	11.265	0	9	0	0	0	n/a	1	High	0
BARR1_Vpp	BARR1-393_MINCYS	77	87	DVLGLTFRKDL	1275.72	11.2176	300	9	0.703	5.363	59.586	0.099	3	High	0.04	0.0332917	BARR1_SH3_Vpp	BARR1-393_MINCYS	77	87	DVLGLTFRKDL	1275.72	11.16	300	9	0.703	5.344	59.376	0.125	3	High	0.05	0.0976141
BARR1_Vpp	BARR1-393_MINCYS	77	87	DVLGLTFRKDL	1275.72	11.2061	1000	9	2.065	5.593	62.144	0.094	3	High	0.038	0.00808648	BARR1_SH3_Vpp	BARR1-393_MINCYS	77	87	DVLGLTFRKDL	1275.72	11.1926	1000	9	2.065	5.563	61.806	0.243	3	High	0.098	0.17516
BARR1_Vpp	BARR1-393_MINCYS	77	87	DVLGLTFRKDL	1275.72	11.2109	5000	9	6.059	5.914	65.709	0.087	3	High	0.035	0.396657	BARR1_SH3_Vpp	BARR1-393_MINCYS	77	87	DVLGLTFRKDL	1275.72	11.1363	5000	9	6.059	5.931	65.899	0.157	2	High	0.017	0.131218
BARR1_Vpp	BARR1-393_MINCYS	77	87	DVLGLTFRKDL	1275.72	11.0488	MAX	9	9	6.349	70.549	0.252	2	High	0.028		BARR1_SH3_Vpp	BARR1-393_MINCYS	77	87	DVLGLTFRKDL	1275.72	11.053	MAX	9	9	6.339	70.432	0.117	2	High	0.013
BARR1_Vpp	BARR1-393_MINCYS	77	88	DVLGLTFRKDLF	1422.79	12.9456	0	10	0	0	0	n/a	1	High	0		BARR1_SH3_Vpp	BARR1-393_MINCYS	77	88	DVLGLTFRKDLF	1422.79	12.9456	0	10	0	0	0	n/a	1	High	0
BARR1_Vpp	BARR1-393_MINCYS	77	88	DVLGLTFRKDLF	1422.79	12.9304	300	10	0.754	5.675	56.748	0.002	3	Medium	0.001	0.0398935	BARR1_SH3_Vpp	BARR1-393_MINCYS	77	88	DVLGLTFRKDLF	1422.79	12.8475	300	10	0.754	5.622	56.217	0.118	3	Medium	0.048	0.856406
BARR1_Vpp	BARR1-393_MINCYS	77	88	DVLGLTFRKDLF	1422.79	12.9377	1000	10	2.226	6.12	61.202	0.066	3	Medium	0.027	0.00846149	BARR1_SH3_Vpp	BARR1-393_MINCYS	77	88	DVLGLTFRKDLF	1422.79	12.877	1000	10	2.226	6.069	60.693	0.279	3	Medium	0.112	0.374374
BARR1_Vpp	BARR1-393_MINCYS	77	88	DVLGLTFRKDLF	1422.79	12.9316	5000	10	6.641	6.55	65.504	0.034	3	Medium	0.014	0.0437786	BARR1_SH3_Vpp	BARR1-393_MINCYS	77	88	DVLGLTFRKDLF	1422.79	12.8228	5000	10	6.641	6.509	65.093	0.2	2	High	0.022	0.25474
BARR1_Vpp	BARR1-393_MINCYS	77	88	DVLGLTFRKDLF	1422.79	12.7909	MAX	10	10	6.976	69.757	0.079	2	Medium	0.075		BARR1_SH3_Vpp	BARR1-393_MINCYS	77	88	DVLGLTFRKDLF	1422.79	12.7909	MAX	10	10	6.977	69.774	0.075	2	Medium	0.072
BARR1_Vpp	BARR1-393_MINCYS	80	88	GLTFRKDLF	1095.61	10.7681	0	7	0	0	0	n/a	1	High	0		BARR1_SH3_Vpp	BARR1-393_MINCYS	80	88	GLTFRKDLF	1095.61	10.7681	0	7	0	0	0	n/a	1	High	0
BARR1_Vpp	BARR1-393_MINCYS	80	88	GLTFRKDLF	1095.61	10.7686	300	7	0.538	3.843	54.898	0.293	3	High	0.118	0.847348	BARR1_SH3_Vpp	BARR1-393_MINCYS	80	88	GLTFRKDLF	1095.61	10.6552	300	7	0.538	3.743	53.466	0.054	3	High	0.022	0.327518
BARR1_Vpp	BARR1-393_MINCYS	80	88	GLTFRKDLF	1095.61	10.7656	1000	7	1.576	4.27	60.997	0.326	3	High	0.131	0.688374	BARR1_SH3_Vpp	BARR1-393_MINCYS	80	88	GLTFRKDLF	1095.61	10.6823	1000	7	1.576	4.187	59.821	0.396	3	High	0.16	0.769407
BARR1_Vpp	BARR1-393_MINCYS	80	88	GLTFRKDLF	1095.61	10.776	5000	7	4.638	4.709	67.269	0.281	3	Medium	0.113	0.76928	BARR1_SH3_Vpp	BARR1-393_MINCYS	80	88	GLTFRKDLF	1095.61	10.6507	5000	7	4.638	4.623	66.044	0.689	2	High	0.077	0.447733
BARR1_Vpp	BARR1-393_MINCYS	80	88	GLTFRKDLF	1095.61	10.5616	MAX	7	7	4.87	69.572	0.103	2	High	0.011		BARR1_SH3_Vpp	BARR1-393_MINCYS	80	88	GLTFRKDLF	1095.61	10.5407	MAX	7	7	4.873	69.612	0.067	2	High	0.007
BARR1_Vpp	BARR1-393_MINCYS	81	88	LTFRKDLF	1038.59	10.3132	0	6	0	0	0	n/a	1	High	0		BARR1_SH3_Vpp	BARR1-393_MINCYS	81	88	LTFRKDLF	1038.59	10.3132	0	6	0	0	0	n/a	1	High	0
BARR1_Vpp	BARR1-393_MINCYS	81	88	LTFRKDLF	1038.59	10.4311	300	6	0.5	3.122	52.03	0.234	3	High	0.094	0.923265	BARR1_SH3_Vpp	BARR1-393_MINCYS	81	88	LTFRKDLF	1038.59	10.2397	300	6	0.5	3.045	50.749	0.027	3	High	0.011	0.381096
BARR1_Vpp	BARR1-393_MINCYS	81	88	LTFRKDLF	1038.59	10.3947	1000	6	1.454	3.532	58.874	0.255	3	High	0.102	0.564984	BARR1_SH3_Vpp	BARR1-393_MINCYS	81	88	LTFRKDLF	1038.59	10.3057	1000	6	1.454	3.504	58.396	0.283	3	High	0.114	0.826308
BARR1_Vpp	BARR1-393_MINCYS	81	88	LTFRKDLF	1038.59	10.4192	5000	6	4.16	3.989	66.484	0.176	3	High	0.071	0.66827	BARR1_SH3_Vpp	BARR1-393_MINCYS	81	88	LTFRKDLF	1038.59	10.2403	5000	6	4.16	3.927	65.45	0.45	2	High	0.05	0.588664
BARR1_Vpp	BARR1-393_MINCYS	81	88	LTFRKDLF	1038.59	10.2367	MAX	6	6	4.104	68.392	0.06	2	High	0.038		BARR1_SH3_Vpp	BARR1-393_MINCYS	81	88	LTFRKDLF	1038.59	10.2534	MAX	6	6	4.104	68.395	0.06	2	High	0.038
BARR1_Vpp	BARR1-393_MINCYS	81	90	LTFRKDLFVA	1208.69	11.6781	0	8	0	0	0	n/a	1	High	0		BARR1_SH3_Vpp	BARR1-393_MINCYS	81	90	LTFRKDLFVA	1208.69	11.6781	0	8	0	0	0	n/a	1	High	0
BARR1_Vpp	BARR1-393_MINCYS	81	90	LTFRKDLFVA	1208.69	11.6583	300	8	0.628	4.498	56.23	0.202	3	Medium	0.081	0.308532	BARR1_SH3_Vpp	BARR1-393_MINCYS	81	90	LTFRKDLFVA	1208.69	11.6089	300	8	0.628	4.397	54.959	0.058	3	High	0.023	0.00972838
BARR1_Vpp	BARR1-393_MINCYS	81	90	LTFRKDLFVA	1208.69	11.6688	1000	8	1.836	4.974	62.173	0.268	3	Medium	0.108	0.238563	BARR1_SH3_Vpp	BARR1-393_MINCYS	81	90	LTFRKDLFVA	1208.69	11.6416	1000	8	1.836	4.864	60.799	0.446	3	Medium	0.18	0.962475
BARR1_Vpp	BARR1-393_MINCYS	81	90	LTFRKDLFVA	1208.69	11.7631	5000	8	5.293	5.417	67.71	0.245	3	Medium	0.099	0.332048	BARR1_SH3_Vpp	BARR1-393_MINCYS	81	90	LTFRKDLFVA	1208.69	11.6176	5000	8	5.293	5.296	66.205	0.577	2	High	0.064	0.508062
BARR1_Vpp	BARR1-393_MINCYS	81	90	LTFRKDLFVA	1208.69	11.5152	MAX	8	8	5.673	70.916	0.281	2	High	0.031		BARR1_SH3_Vpp	BARR1-393_MINCYS	81	90	LTFRKDLFVA	1208.69	11.5152	MAX	8	8	5.673	70.916	0.281	2	High	0.031
BARR1_Vpp	BARR1-393_MINCYS	81	93	LTFRKDLFVANVQ	1549.86	3.4366	0	11	0	0	0	n/a	1	Medium	0		BARR1_SH3_Vpp	BARR1-393_MINCYS	81	93	LTFRKDLFVANVQ	1549.86	3.4366	0	11	0	0	0	n/a	1	Medium	0
BARR1_Vpp	BARR1-393_MINCYS	81	93	LTFRKDLFVANVQ	1549.86	3.5775	300	11	0.859	4.485	40.77	0.816	3	Medium	0.328	0.856019	BARR1_SH3_Vpp	BARR1-393_MINCYS	81	93	LTFRKDLFVANVQ	1549.86	3.4356	300	11	0.859	4.174	37.944	0.396	3	Medium	0.159	0.0836703
BARR1_Vpp	BARR1-393_MINCYS	81	93	LTFRKDLFVANVQ	1549.86	3.5536	1000	11	2.518	4.663	42.389	0.745	3	Medium	0.3	0.151374	BARR1_SH3_Vpp	BARR1-393_MINCYS	81	93	LTFRKDLFVANVQ	1549.86	3.2609	1000	11	2.518	4.44	40.365	0.608	3	Medium	0.245	0.0371436
BARR1_Vpp	BARR1-393_MINCYS	81	93	LTFRKDLFVANVQ	1549.86	3.7314	5000	11	7.295	4.831	43.914	0.792	3	Medium	0.319	0.244475	BARR1_SH3_Vpp	BARR1-393_MINCYS	81	93	LTFRKDLFVANVQ	1549.86	3.215	5000	11	7.295	4.701	42.734	0.654	2	Medium	0.073	0.027221
BARR1_Vpp	BARR1-393_MINCYS	81	93	LTFRKDLFVANVQ	1549.86	3.174	MAX	11	11	7.133	64.845	0.318	2	Medium	0.035		BARR1_SH3_Vpp	BARR1-393_MINCYS	81	93	LTFRKDLFVANVQ	1549.86	3.1616	MAX	11	11	7.131	64.824	0.387	2	Medium	0.043
BARR1_Vpp	BARR1-393_MINCYS	83	87	FRKDL	677.386	2.7363	0	3	0	0	0	n/a	1	Medium	0		BARR1_SH3_Vpp	BARR1-393_MINCYS	83	87	FRKDL	677.386	2.7226	0	3	0	0	0	n/a	1	Medium	0
BARR1_Vpp	BARR1-393_MINCYS	83	87	FRKDL	677.386	2.7718	300	3	0.342	1.447	48.232	0.173	3	Medium	0.07	0.340098	BARR1_SH3_Vpp	BARR1-393_MINCYS	83	87	FRKDL	677.386	2.7414	300	3	0.342	1.427	47.552	0.255	3	Medium	0.103	0.669661
BARR1_Vpp	BARR1-393_MINCYS	83	87	FRKDL	677.386	2.7725	1000	3	0.959	1.602	53.389	0.139	3	Medium	0.056	0.28899	BARR1_SH3_Vpp	BARR1-393_MINCYS	83	87	FRKDL	677.386	2.7256	1000	3	0.959	1.615	53.827	0.379	2	Medium	0.042	0.222186
BARR1_Vpp	BARR1-393_MINCYS	83	87	FRKDL	677.386	2.7609	5000	3	2.381	1.994	66.453	0.121	3	Medium	0.049	0.161927	BARR1_SH3_Vpp	BARR1-393_MINCYS	83	87	FRKDL	677.386	2.7264	5000	3	2.381	1.941	64.689		1	Medium	0
BARR1_Vpp	BARR1-393_MINCYS	83	87	FRKDL	677.386	2.7055	MAX	3	3	2.145	71.506	0.196	2	Medium	0.123		BARR1_SH3_Vpp	BARR1-393_MINCYS	83	87	FRKDL	677.386	2.6618	MAX	3	3	2.246	74.864	0.023	2	Medium	0.003
BARR1_Vpp	BARR1-393_MINCYS	83	88	FRKDLF	824.455	8.7019	0	4	0	0	0	n/a	1	High	0		BARR1_SH3_Vpp	BARR1-393_MINCYS	83	88	FRKDLF	824.455	8.7019	0	4	0	0	0	n/a	1	Medium	0
BARR1_Vpp	BARR1-393_MINCYS	83	88	FRKDLF	824.455	8.732	300	4	0.393	1.649	41.213	0.133	3	Medium	0.054	0.324156	BARR1_SH3_Vpp	BARR1-393_MINCYS	83	88	FRKDLF	824.455	8.6113	300	4	0.393	1.631	40.78	0.05	3	Medium	0.02	0.0800908
BARR1_Vpp	BARR1-393_MINCYS	83	88	FRKDLF	824.455	8.7268	1000	4	1.119	2.044	51.106	0.172	3	Medium	0.069	0.645033	BARR1_SH3_Vpp	BARR1-393_MINCYS	83	88	FRKDLF	824.455	8.6577	1000	4	1.119	2.056	51.394	0.167	3	Medium	0.067	0.493598
BARR1_Vpp	BARR1-393_MINCYS	83	88	FRKDLF	824.455	8.7853	5000	4	2.963	2.492	62.29	0.186	3	Medium	0.075	0.600887	BARR1_SH3_Vpp	BARR1-393_MINCYS	83	88	FRKDLF	824.455	8.5497	5000	4	2.963	2.48	62	0.223	2	Medium	0.025	0.632373
BARR1_Vpp	BARR1-393_MINCYS	83	88	FRKDLF	824.455	8.4502	MAX	4	4	2.595	64.871	0.094	2	Medium	0.059		BARR1_SH3_Vpp	BARR1-393_MINCYS	83	88	FRKDLF	824.455	8.5252	MAX	4	4	2.548	63.705	0.079	2	Medium	0.076
BARR1_Vpp	BARR1-393_MINCYS	84	102	RKDLFVANVQSFPPAPEDK	2157.12	3.3538	0	14	0	0	0	n/a	1	Medium	0		BARR1_SH3_Vpp	BARR1-393_MINCYS	84	102	RKDLFVANVQSFPPAPEDK	2157.12	3.3538	0	14	0	0	0	n/a	1	Medium	0
BARR1_Vpp	BARR1-393_MINCYS	84	102	RKDLFVANVQSFPPAPEDK	2157.12	3.4103	300	14	1.545	7.719	55.133	0.282	3	Medium	0.113	0.0142282	BARR1_SH3_Vpp	BARR1-393_MINCYS	84	102	RKDLFVANVQSFPPAPEDK	2157.12	3.3819	300	14	1.545	7.382	52.731	0.404	2	Medium	0.045	0.0891085
BARR1_Vpp	BARR1-393_MINCYS	84	102	RKDLFVANVQSFPPAPEDK	2157.12	3.6958	1000	14	4.244	8.158	58.27	0.259	3	Medium	0.104	0.0219802	BARR1_SH3_Vpp	BARR1-393_MINCYS	84	102	RKDLFVANVQSFPPAPEDK	2157.12	3.3909	1000	14	4.244	8.214	58.671	0.209	2	Medium	0.023	0.0270804
BARR1_Vpp	BARR1-393_MINCYS	84	102	RKDLFVANVQSFPPAPEDK	2157.12	3.5056	5000	14	10.41	8.627	61.623	0.097	3	Medium	0.039	0.194813	BARR1_SH3_Vpp	BARR1-393_MINCYS	84	102	RKDLFVANVQSFPPAPEDK	2157.12	3.3877	5000	14	10.41	8.508	60.77		1	Medium	0
BARR1_Vpp	BARR1-393_MINCYS	84	102	RKDLFVANVQSFPPAPEDK	2157.12	3.1033	MAX	14	14	11.796	84.258	0.132	2	Medium	0.015		BARR1_SH3_Vpp	BARR1-393_MINCYS	84	102	RKDLFVANVQSFPPAPEDK	2157.12	3.0616	MAX	14	14	11.836	84.542	0.637	2	Medium	0.071
BARR1_Vpp	BARR1-393_MINCYS	88	108	FVANVQSFPPAPEDKKPLTRL	2353.28	9.3894	0	15	0	0	0	n/a	1	Medium	0		BARR1_SH3_Vpp	BARR1-393_MINCYS	88	108	FVANVQSFPPAPEDKKPLTRL	2353.28	9.3894	0	15	0	0	0	n/a	1	Medium	0
BARR1_Vpp	BARR1-393_MINCYS	88	108	FVANVQSFPPAPEDKKPLTRL	2353.28	9.4126	300	15	1.45	9.536	63.574	0.077	3	Medium	0.031	0.0145716	BARR1_SH3_Vpp	BARR1-393_MINCYS	88	108	FVANVQSFPPAPEDKKPLTRL	2353.28	9.286	300	15	1.45	9.483	63.22	0.093	3	Medium	0.037	0.0326316
BARR1_Vpp	BARR1-393_MINCYS	88	108	FVANVQSFPPAPEDKKPLTRL	2353.28	9.4407	1000	15	4.05	9.82	65.467	0.238	3	Medium	0.096	0.532524	BARR1_SH3_Vpp	BARR1-393_MINCYS	88	108	FVANVQSFPPAPEDKKPLTRL	2353.28	9.3466	1000	15	4.05	9.861	65.738	0.687	3	Medium	0.277	0.536582
BARR1_Vpp	BARR1-393_MINCYS	88	108	FVANVQSFPPAPEDKKPLTRL	2353.28	9.4546	5000	15	10.648	9.664	64.429	0.172	3	Medium	0.069	0.0398561	BARR1_SH3_Vpp	BARR1-393_MINCYS	88	108	FVANVQSFPPAPEDKKPLTRL	2353.28	9.2608	5000	15	10.648	9.725	64.832	0.447	2	Medium	0.05	0.0951559
BARR1_Vpp	BARR1-393_MINCYS	88	108	FVANVQSFPPAPEDKKPLTRL	2353.28	9.2747	MAX	15	15	10.991	73.271	0.45	2	Medium	0.05		BARR1_SH3_Vpp	BARR1-393_MINCYS	88	108	FVANVQSFPPAPEDKKPLTRL	2353.28	9.2747	MAX	15	15	10.991	73.271	0.45	2	Medium	0.05
BARR1_Vpp	BARR1-393_MINCYS	89	108	VANVQSFPPAPEDKKPLTRL	2206.21	8.4753	0	14	0	0	0	n/a	1	Medium	0		BARR1_SH3_Vpp	BARR1-393_MINCYS	89	108	VANVQSFPPAPEDKKPLTRL	2206.21	8.4753	0	14	0	0	0	n/a	1	Medium	0
BARR1_Vpp	BARR1-393_MINCYS	89	108	VANVQSFPPAPEDKKPLTRL	2206.21	8.4027	300	14	1.341	9.345	66.748	0.305	3	Medium	0.123	0.00827345	BARR1_SH3_Vpp	BARR1-393_MINCYS	89	108	VANVQSFPPAPEDKKPLTRL	2206.21	8.405	300	14	1.341	9.053	64.662	0.333	3	Medium	0.134	0.093043
BARR1_Vpp	BARR1-393_MINCYS	89	108	VANVQSFPPAPEDKKPLTRL	2206.21	8.3808	1000	14	3.732	9.582	68.442	0.417	3	Medium	0.168	0.0545145	BARR1_SH3_Vpp	BARR1-393_MINCYS	89	108	VANVQSFPPAPEDKKPLTRL	2206.21	8.2141	1000	14	3.732	9.528	68.059	0.754	3	Medium	0.304	0.218007
BARR1_Vpp	BARR1-393_MINCYS	89	108	VANVQSFPPAPEDKKPLTRL	2206.21	8.2553	5000	14	9.795	9.704	69.315	0.393	3	Medium	0.158	0.266968	BARR1_SH3_Vpp	BARR1-393_MINCYS	89	108	VANVQSFPPAPEDKKPLTRL	2206.21	8.5121	5000	14	9.795	9.466	67.613	0.26	2	High	0.029	0.22165
BARR1_Vpp	BARR1-393_MINCYS	89	108	VANVQSFPPAPEDKKPLTRL	2206.21	8.2108	MAX	14	14	10.098	72.125	0.339	2	Medium	0.405		BARR1_SH3_Vpp	BARR1-393_MINCYS	89	108	VANVQSFPPAPEDKKPLTRL	2206.21	8.2108	MAX	14	14	10.098	72.125	0.339	2	Medium	0.405
BARR1_Vpp	BARR1-393_MINCYS	89	112	VANVQSFPPAPEDKKPLTRLQERL	2732.5	8.9011	0	18	0	0	0	n/a	1	High	0		BARR1_SH3_Vpp	BARR1-393_MINCYS	89	112	VANVQSFPPAPEDKKPLTRLQERL	2732.5	8.9011	0	18	0	0	0	n/a	1	High	0
BARR1_Vpp	BARR1-393_MINCYS	89	112	VANVQSFPPAPEDKKPLTRLQERL	2732.5	8.9579	300	18	1.664	8.896	49.421	0.261	3	High	0.105	0.0261376	BARR1_SH3_Vpp	BARR1-393_MINCYS	89	112	VANVQSFPPAPEDKKPLTRLQERL	2732.5	8.8678	300	18	1.664	8.667	48.151	0.234	3	High	0.094	0.356859
BARR1_Vpp	BARR1-393_MINCYS	89	112	VANVQSFPPAPEDKKPLTRLQERL	2732.5	8.9583	1000	18	4.697	9.119	50.662	0.253	3	High	0.102	0.174281	BARR1_SH3_Vpp	BARR1-393_MINCYS	89	112	VANVQSFPPAPEDKKPLTRLQERL	2732.5	8.8473	1000	18	4.697	9.05	50.277	0.344	3	High	0.139	0.60195
BARR1_Vpp	BARR1-393_MINCYS	89	112	VANVQSFPPAPEDKKPLTRLQERL	2732.5	8.961	5000	18	12.654	9.305	51.694	0.111	3	High	0.045	0.0666687	BARR1_SH3_Vpp	BARR1-393_MINCYS	89	112	VANVQSFPPAPEDKKPLTRLQERL	2732.5	8.7462	5000	18	12.654	9.341	51.892	1.005	2	Medium	0.112	0.113853
BARR1_Vpp	BARR1-393_MINCYS	89	112	VANVQSFPPAPEDKKPLTRLQERL	2732.5	8.8014	MAX	18	18	13.469	74.827	0.116	2	Medium	0.11		BARR1_SH3_Vpp	BARR1-393_MINCYS	89	112	VANVQSFPPAPEDKKPLTRLQERL	2732.5	8.8014	MAX	18	18	13.469	74.827	0.116	2	Medium	0.11
BARR1_Vpp	BARR1-393_MINCYS	93	111	QSFPPAPEDKKPLTRLQER	2236.2	3.7933	0	13	0	0	0	n/a	1	Medium	0		BARR1_SH3_Vpp	BARR1-393_MINCYS	93	111	QSFPPAPEDKKPLTRLQER	2236.2	3.7933	0	13	0	0	0	n/a	1	Medium	0
BARR1_Vpp	BARR1-393_MINCYS	93	111	QSFPPAPEDKKPLTRLQER	2236.2	3.9318	300	13	1.253	8.078	62.139	0.266	3	Medium	0.107	0.607061	BARR1_SH3_Vpp	BARR1-393_MINCYS	93	111	QSFPPAPEDKKPLTRLQER	2236.2	3.6809	300	13	1.253	7.778	59.831	0.464	3	Medium	0.187	0.0848869
BARR1_Vpp	BARR1-393_MINCYS	93	111	QSFPPAPEDKKPLTRLQER	2236.2	3.7767	1000	13	3.492	8.825	67.886	0.681	3	Medium	0.274	0.0923289	BARR1_SH3_Vpp	BARR1-393_MINCYS	93	111	QSFPPAPEDKKPLTRLQER	2236.2	3.7043	1000	13	3.492	8.632	66.398	0.245	3	Medium	0.099	0.0910918
BARR1_Vpp	BARR1-393_MINCYS	93	111	QSFPPAPEDKKPLTRLQER	2236.2	4.2475	5000	13	9.261	9.291	71.469	0.278	3	Medium	0.112	0.0755476	BARR1_SH3_Vpp	BARR1-393_MINCYS	93	111	QSFPPAPEDKKPLTRLQER	2236.2	3.6459	5000	13	9.261	9.033	69.486	0.943	2	Medium	0.105	0.383185
BARR1_Vpp	BARR1-393_MINCYS	93	111	QSFPPAPEDKKPLTRLQER	2236.2	3.7879	MAX	13	13	12.074	92.88	0	2	Medium	0		BARR1_SH3_Vpp	BARR1-393_MINCYS	93	111	QSFPPAPEDKKPLTRLQER	2236.2	3.7879	MAX	13	13	12.074	92.88	0	2	Medium	0
BARR1_Vpp	BARR1-393_MINCYS	94	109	SFPPAPEDKKPLTRLQ	1822.99	8.2077	0	10	0	0	0	n/a	1	Medium	0		BARR1_SH3_Vpp	BARR1-393_MINCYS	94	109	SFPPAPEDKKPLTRLQ	1822.99	8.2074	0	10	0	0	0	n/a	1	Medium	0
BARR1_Vpp	BARR1-393_MINCYS	94	109	SFPPAPEDKKPLTRLQ	1822.99	8.4146	300	10	0.975	5.771	57.706	0.406	2	Medium	0.045	0.0494808	BARR1_SH3_Vpp	BARR1-393_MINCYS	94	109	SFPPAPEDKKPLTRLQ	1822.99	8.3684	300	10	0.975	5.625	56.248	0.284	2	Medium	0.032	0.0101154
BARR1_Vpp	BARR1-393_MINCYS	94	109	SFPPAPEDKKPLTRLQ	1822.99	8.2498	1000	10	2.669	6.551	65.509	0.753	3	Medium	0.303	0.339888	BARR1_SH3_Vpp	BARR1-393_MINCYS	94	109	SFPPAPEDKKPLTRLQ	1822.99	8.2158	1000	10	2.669	5.893	58.931	0.514	2	Medium	0.057	0.0348501
BARR1_Vpp	BARR1-393_MINCYS	94	109	SFPPAPEDKKPLTRLQ	1822.99	8.3269	5000	10	6.919	6.728	67.279	0.348	2	Medium	0.039	0.00510771	BARR1_SH3_Vpp	BARR1-393_MINCYS	94	109	SFPPAPEDKKPLTRLQ	1822.99	8.1314	5000	10	6.919	6.261	62.614	1.071	2	Medium	0.119	0.332106
BARR1_Vpp	BARR1-393_MINCYS	94	109	SFPPAPEDKKPLTRLQ	1822.99	7.0468	MAX	10	10	7.598	75.977	0.735	2	Medium	0.082		BARR1_SH3_Vpp	BARR1-393_MINCYS	94	109	SFPPAPEDKKPLTRLQ	1822.99	7.051	MAX	10	10	7.533	75.331	0.116	2	Medium	0.013
BARR1_Vpp	BARR1-393_MINCYS	108	111	LQER	544.297	2.4761	0	2	0	0	0	n/a	1	High	0		BARR1_SH3_Vpp	BARR1-393_MINCYS	108	111	LQER	544.297	2.4761	0	2	0	0	0	n/a	1	High	0
BARR1_Vpp	BARR1-393_MINCYS	108	111	LQER	544.297	2.5598	300	2	0.219	0.375	18.735	0.089	3	High	0.036	0.597649	BARR1_SH3_Vpp	BARR1-393_MINCYS	108	111	LQER	544.297	2.5518	300	2	0.219	0.349	17.458	0.071	3	High	0.029	0.12783
BARR1_Vpp	BARR1-393_MINCYS	108	111	LQER	544.297	2.619	1000	2	0.642	0.371	18.571	0.052	3	High	0.021	0.100788	BARR1_SH3_Vpp	BARR1-393_MINCYS	108	111	LQER	544.297	2.5412	1000	2	0.642	0.376	18.816	0.055	3	High	0.022	0.133558
BARR1_Vpp	BARR1-393_MINCYS	108	111	LQER	544.297	2.5851	5000	2	1.711	0.435	21.749	0.004	3	High	0.002	0.00276657	BARR1_SH3_Vpp	BARR1-393_MINCYS	108	111	LQER	544.297	2.579	5000	2	1.711	0.464	23.19	0.234	2	High	0.026	0.0685315
BARR1_Vpp	BARR1-393_MINCYS	108	111	LQER	544.297	0	MAX	2	2	0	0	0	2	Low	0		BARR1_SH3_Vpp	BARR1-393_MINCYS	108	111	LQER	544.297	0	MAX	2	2	0	0	0	2	Low	0
BARR1_Vpp	BARR1-393_MINCYS	109	124	QERLIKKLGEHAYPFT	1929.05	8.3584	0	13	0	0	0	n/a	1	High	0		BARR1_SH3_Vpp	BARR1-393_MINCYS	109	124	QERLIKKLGEHAYPFT	1929.05	8.3584	0	13	0	0	0	n/a	1	High	0
BARR1_Vpp	BARR1-393_MINCYS	109	124	QERLIKKLGEHAYPFT	1929.05	8.5116	300	13	1.351	1.835	14.113	0.27	3	High	0.109	0.103756	BARR1_SH3_Vpp	BARR1-393_MINCYS	109	124	QERLIKKLGEHAYPFT	1929.05	8.3269	300	13	1.351	1.74	13.384	0.068	3	High	0.027	0.0198632
BARR1_Vpp	BARR1-393_MINCYS	109	124	QERLIKKLGEHAYPFT	1929.05	8.484	1000	13	3.557	1.977	15.207	0.333	3	High	0.134	0.0131803	BARR1_SH3_Vpp	BARR1-393_MINCYS	109	124	QERLIKKLGEHAYPFT	1929.05	8.348	1000	13	3.557	1.976	15.199	0.318	3	High	0.128	0.0110508
BARR1_Vpp	BARR1-393_MINCYS	109	124	QERLIKKLGEHAYPFT	1929.05	8.4952	5000	13	8.673	2.664	20.495	0.894	3	High	0.36	0.0291807	BARR1_SH3_Vpp	BARR1-393_MINCYS	109	124	QERLIKKLGEHAYPFT	1929.05	8.2234	5000	13	8.673	2.802	21.557	0.328	2	High	0.037	0.000185942
BARR1_Vpp	BARR1-393_MINCYS	109	124	QERLIKKLGEHAYPFT	1929.05	8.2826	MAX	13	13	8.998	69.218	0.173	2	High	0.207		BARR1_SH3_Vpp	BARR1-393_MINCYS	109	124	QERLIKKLGEHAYPFT	1929.05	8.2836	MAX	13	13	9.129	70.222	0.092	2	High	0.058
BARR1_Vpp	BARR1-393_MINCYS	113	124	IKKLGEHAYPFT	1402.76	7.4396	0	9	0	0	0	n/a	1	Medium	0		BARR1_SH3_Vpp	BARR1-393_MINCYS	113	124	IKKLGEHAYPFT	1402.76	7.4119	0	9	0	0	0	n/a	1	Medium	0
BARR1_Vpp	BARR1-393_MINCYS	113	124	IKKLGEHAYPFT	1402.76	7.4489	300	9	1.152	1.612	17.907	0.104	3	Medium	0.042	0.108668	BARR1_SH3_Vpp	BARR1-393_MINCYS	113	124	IKKLGEHAYPFT	1402.76	7.3394	300	9	1.152	1.499	16.654	0.28	3	Medium	0.113	0.0573127
BARR1_Vpp	BARR1-393_MINCYS	113	124	IKKLGEHAYPFT	1402.76	7.4997	1000	9	2.949	1.723	19.143	0.342	3	Medium	0.138	0.0557231	BARR1_SH3_Vpp	BARR1-393_MINCYS	113	124	IKKLGEHAYPFT	1402.76	7.3691	1000	9	2.949	1.637	18.188	0.313	3	Medium	0.126	0.01989
BARR1_Vpp	BARR1-393_MINCYS	113	124	IKKLGEHAYPFT	1402.76	7.4467	5000	9	6.66	2.229	24.761	0.301	3	Medium	0.121	0.00826912	BARR1_SH3_Vpp	BARR1-393_MINCYS	113	124	IKKLGEHAYPFT	1402.76	7.1939	5000	9	6.66	2.219	24.659	0.764	2	Medium	0.085	0.0190775
BARR1_Vpp	BARR1-393_MINCYS	113	124	IKKLGEHAYPFT	1402.76	7.3134	MAX	9	9	6.248	69.422	0.18	2	Medium	0.02		BARR1_SH3_Vpp	BARR1-393_MINCYS	113	124	IKKLGEHAYPFT	1402.76	7.2613	MAX	9	9	5.989	66.545	0.477	2	Medium	0.3
BARR1_Vpp	BARR1-393_MINCYS	113	134	IKKLGEHAYPFTFEIPPNLPSS	2484.31	11.127	0	16	0	0	0	n/a	1	High	0		BARR1_SH3_Vpp	BARR1-393_MINCYS	113	134	IKKLGEHAYPFTFEIPPNLPSS	2484.31	11.127	0	16	0	0	0	n/a	1	High	0
BARR1_Vpp	BARR1-393_MINCYS	113	134	IKKLGEHAYPFTFEIPPNLPSS	2484.31	11.2176	300	16	1.686	4.536	28.35	0.14	3	Medium	0.056	0.00219744	BARR1_SH3_Vpp	BARR1-393_MINCYS	113	134	IKKLGEHAYPFTFEIPPNLPSS	2484.31	11.2129	300	16	1.686	3.766	23.538	0.28	3	Medium	0.113	0.0217694
BARR1_Vpp	BARR1-393_MINCYS	113	134	IKKLGEHAYPFTFEIPPNLPSS	2484.31	11.1866	1000	16	4.537	5.172	32.328	0.106	3	Medium	0.043	0.00160617	BARR1_SH3_Vpp	BARR1-393_MINCYS	113	134	IKKLGEHAYPFTFEIPPNLPSS	2484.31	11.2874	1000	16	4.537	4.637	28.98	0.156	3	Medium	0.063	0.0743563
BARR1_Vpp	BARR1-393_MINCYS	113	134	IKKLGEHAYPFTFEIPPNLPSS	2484.31	11.1663	5000	16	11.391	5.968	37.299	0.279	3	Medium	0.112	0.0920181	BARR1_SH3_Vpp	BARR1-393_MINCYS	113	134	IKKLGEHAYPFTFEIPPNLPSS	2484.31	11.2411	5000	16	11.391	5.273	32.954	0.479	2	Medium	0.053	0.0208532
BARR1_Vpp	BARR1-393_MINCYS	113	134	IKKLGEHAYPFTFEIPPNLPSS	2484.31	11.1196	MAX	16	16	10.757	67.234	0.544	2	High	0.061		BARR1_SH3_Vpp	BARR1-393_MINCYS	113	134	IKKLGEHAYPFTFEIPPNLPSS	2484.31	11.0863	MAX	16	16	10.765	67.28	0.449	2	High	0.05
BARR1_Vpp	BARR1-393_MINCYS	125	134	FEIPPNLPSS	1099.56	9.3208	0	5	0	0	0	n/a	1	Medium	0		BARR1_SH3_Vpp	BARR1-393_MINCYS	125	134	FEIPPNLPSS	1099.56	9.3208	0	5	0	0	0	n/a	1	Medium	0
BARR1_Vpp	BARR1-393_MINCYS	125	134	FEIPPNLPSS	1099.56	9.4098	300	5	0.408	2.511	50.225	0.056	3	Medium	0.023	2.55024e-05	BARR1_SH3_Vpp	BARR1-393_MINCYS	125	134	FEIPPNLPSS	1099.56	9.2777	300	5	0.408	2.599	51.989	0.195	3	Medium	0.079	0.00509036
BARR1_Vpp	BARR1-393_MINCYS	125	134	FEIPPNLPSS	1099.56	9.2623	1000	5	1.201	3.367	67.332	0.091	3	Medium	0.037	0.000221943	BARR1_SH3_Vpp	BARR1-393_MINCYS	125	134	FEIPPNLPSS	1099.56	9.1847	1000	5	1.201	3.33	66.592	0.121	3	Medium	0.049	0.000710046
BARR1_Vpp	BARR1-393_MINCYS	125	134	FEIPPNLPSS	1099.56	9.4434	5000	5	3.434	3.593	71.868	0.076	3	Medium	0.031	0.000830001	BARR1_SH3_Vpp	BARR1-393_MINCYS	125	134	FEIPPNLPSS	1099.56	9.2942	5000	5	3.434	3.696	73.913	0.286	2	Medium	0.032	0.0125717
BARR1_Vpp	BARR1-393_MINCYS	125	134	FEIPPNLPSS	1099.56	9.1248	MAX	5	5	4.041	80.817	0.049	2	Medium	0.031		BARR1_SH3_Vpp	BARR1-393_MINCYS	125	134	FEIPPNLPSS	1099.56	9.152	MAX	5	5	4.048	80.952	0.086	2	Medium	0.035
BARR1_Vpp	BARR1-393_MINCYS	131	145	LPSSVTLQPGPEDTG	1496.74	9.0601	0	11	0	0	0	n/a	1	High	0		BARR1_SH3_Vpp	BARR1-393_MINCYS	131	145	LPSSVTLQPGPEDTG	1496.74	9.0601	0	11	0	0	0	n/a	1	High	0
BARR1_Vpp	BARR1-393_MINCYS	131	145	LPSSVTLQPGPEDTG	1496.74	9.1559	300	11	1.082	6.181	56.193	0.561	3	Medium	0.226	0.0442968	BARR1_SH3_Vpp	BARR1-393_MINCYS	131	145	LPSSVTLQPGPEDTG	1496.74	9.0324	300	11	1.082	6.138	55.799	0.329	3	High	0.132	0.0113261
BARR1_Vpp	BARR1-393_MINCYS	131	145	LPSSVTLQPGPEDTG	1496.74	9.1591	1000	11	2.971	6.855	62.319	0.532	3	High	0.214	0.124364	BARR1_SH3_Vpp	BARR1-393_MINCYS	131	145	LPSSVTLQPGPEDTG	1496.74	9.0816	1000	11	2.971	6.887	62.61	0.686	3	High	0.276	0.232291
BARR1_Vpp	BARR1-393_MINCYS	131	145	LPSSVTLQPGPEDTG	1496.74	9.1562	5000	11	7.637	7.448	67.709	0.084	3	Medium	0.034	0.233592	BARR1_SH3_Vpp	BARR1-393_MINCYS	131	145	LPSSVTLQPGPEDTG	1496.74	8.9763	5000	11	7.637	7.484	68.035	0.079	2	Medium	0.009	0.355505
BARR1_Vpp	BARR1-393_MINCYS	131	145	LPSSVTLQPGPEDTG	1496.74	8.9707	MAX	11	11	8.083	73.486	0.111	2	Medium	0.07		BARR1_SH3_Vpp	BARR1-393_MINCYS	131	145	LPSSVTLQPGPEDTG	1496.74	9.027	MAX	11	11	8.259	75.078	1.085	2	Medium	0.682
BARR1_Vpp	BARR1-393_MINCYS	132	148	PSSVTLQPGPEDTGKAL	1695.87	8.2077	0	13	0	0	0	n/a	1	High	0		BARR1_SH3_Vpp	BARR1-393_MINCYS	132	148	PSSVTLQPGPEDTGKAL	1695.87	8.2077	0	13	0	0	0	n/a	1	High	0
BARR1_Vpp	BARR1-393_MINCYS	132	148	PSSVTLQPGPEDTGKAL	1695.87	8.2967	300	13	1.302	6.014	46.26	0.049	3	High	0.02	0.0134581	BARR1_SH3_Vpp	BARR1-393_MINCYS	132	148	PSSVTLQPGPEDTGKAL	1695.87	8.1596	300	13	1.302	6.085	46.809	0.457	3	High	0.184	0.302696
BARR1_Vpp	BARR1-393_MINCYS	132	148	PSSVTLQPGPEDTGKAL	1695.87	8.2916	1000	13	3.605	6.591	50.703	0.13	3	High	0.052	0.0644402	BARR1_SH3_Vpp	BARR1-393_MINCYS	132	148	PSSVTLQPGPEDTGKAL	1695.87	8.2309	1000	13	3.605	6.756	51.968	0.443	3	Medium	0.178	0.104115
BARR1_Vpp	BARR1-393_MINCYS	132	148	PSSVTLQPGPEDTGKAL	1695.87	8.3083	5000	13	9.268	7.287	56.055	0.236	3	High	0.095	0.00560611	BARR1_SH3_Vpp	BARR1-393_MINCYS	132	148	PSSVTLQPGPEDTGKAL	1695.87	8.1816	5000	13	9.268	7.274	55.952	0.17	2	Medium	0.019	0.00839329
BARR1_Vpp	BARR1-393_MINCYS	132	148	PSSVTLQPGPEDTGKAL	1695.87	8.0879	MAX	13	13	9.567	73.595	0.383	2	High	0.043		BARR1_SH3_Vpp	BARR1-393_MINCYS	132	148	PSSVTLQPGPEDTGKAL	1695.87	8.0879	MAX	13	13	9.567	73.595	0.383	2	High	0.043
BARR1_Vpp	BARR1-393_MINCYS	136	145	TLQPGPEDTG	1013.47	6.6575	0	6	0	0	0	n/a	1	Medium	0		BARR1_SH3_Vpp	BARR1-393_MINCYS	136	145	TLQPGPEDTG	1013.47	6.616	0	6	0	0	0	n/a	1	Medium	0
BARR1_Vpp	BARR1-393_MINCYS	136	145	TLQPGPEDTG	1013.47	6.5146	300	6	0.747	3.762	62.706	0.244	3	Medium	0.098	0.31259	BARR1_SH3_Vpp	BARR1-393_MINCYS	136	145	TLQPGPEDTG	1013.47	6.6782	300	6	0.747	3.669	61.144	0.018	2	Medium	0.002	0.275921
BARR1_Vpp	BARR1-393_MINCYS	136	145	TLQPGPEDTG	1013.47	6.6661	1000	6	1.985	3.861	64.355	0.326	3	Medium	0.131	0.723766	BARR1_SH3_Vpp	BARR1-393_MINCYS	136	145	TLQPGPEDTG	1013.47	6.7634	1000	6	1.985	3.719	61.988	0.184	2	Medium	0.02	0.344176
BARR1_Vpp	BARR1-393_MINCYS	136	145	TLQPGPEDTG	1013.47	6.5876	5000	6	4.735	3.849	64.153	0.185	3	Medium	0.074	0.689018	BARR1_SH3_Vpp	BARR1-393_MINCYS	136	145	TLQPGPEDTG	1013.47	6.7785	5000	6	4.735	3.815	63.583		1	Medium	0
BARR1_Vpp	BARR1-393_MINCYS	136	145	TLQPGPEDTG	1013.47	6.6096	MAX	6	6	4.703	78.385	0.545	2	Medium	0.343		BARR1_SH3_Vpp	BARR1-393_MINCYS	136	145	TLQPGPEDTG	1013.47	6.5929	MAX	6	6	4.997	83.278	0.668	2	Medium	0.074
BARR1_Vpp	BARR1-393_MINCYS	137	149	LQPGPEDTGKALG	1281.66	10.8513	0	9	0	0	0	n/a	1	Medium	0		BARR1_SH3_Vpp	BARR1-393_MINCYS	137	149	LQPGPEDTGKALG	1281.66	10.8145	0	9	0	0	0	n/a	1	Medium	0
BARR1_Vpp	BARR1-393_MINCYS	137	149	LQPGPEDTGKALG	1281.66	10.7798	300	9	1.078	2.661	29.569	0.222	3	Medium	0.089	0.0111932	BARR1_SH3_Vpp	BARR1-393_MINCYS	137	149	LQPGPEDTGKALG	1281.66	10.6944	300	9	1.078	2.636	29.287	0.379	3	Medium	0.152	0.0361028
BARR1_Vpp	BARR1-393_MINCYS	137	149	LQPGPEDTGKALG	1281.66	10.7879	1000	9	2.948	2.817	31.303	0.223	3	Medium	0.09	0.0931417	BARR1_SH3_Vpp	BARR1-393_MINCYS	137	149	LQPGPEDTGKALG	1281.66	10.6795	1000	9	2.948	2.76	30.664	0.405	3	Medium	0.163	0.27833
BARR1_Vpp	BARR1-393_MINCYS	137	149	LQPGPEDTGKALG	1281.66	10.7927	5000	9	7.258	3.244	36.045	0.15	3	Medium	0.06	0.746112	BARR1_SH3_Vpp	BARR1-393_MINCYS	137	149	LQPGPEDTGKALG	1281.66	10.7178	5000	9	7.258	3.412	37.916	0.737	2	Medium	0.082	0.126214
BARR1_Vpp	BARR1-393_MINCYS	137	149	LQPGPEDTGKALG	1281.66	0	MAX	9	9	0	0	0	2	Low	0		BARR1_SH3_Vpp	BARR1-393_MINCYS	137	149	LQPGPEDTGKALG	1281.66	0	MAX	9	9	0	0	0	2	Low	0
BARR1_Vpp	BARR1-393_MINCYS	153	156	EVKA	445.254	2.6131	0	2	0	0	0	n/a	1	Medium	0		BARR1_SH3_Vpp	BARR1-393_MINCYS	153	156	EVKA	445.254	2.6131	0	2	0	0	0	n/a	1	Medium	0
BARR1_Vpp	BARR1-393_MINCYS	153	156	EVKA	445.254	2.6575	300	2	0.173	0.083	4.174	0.065	3	Medium	0.026	0.932612	BARR1_SH3_Vpp	BARR1-393_MINCYS	153	156	EVKA	445.254	2.6494	300	2	0.173	0.108	5.392	0.16	3	Medium	0.064	0.618827
BARR1_Vpp	BARR1-393_MINCYS	153	156	EVKA	445.254	2.647	1000	2	0.508	0.079	3.932	0.061	3	Medium	0.024	0.821151	BARR1_SH3_Vpp	BARR1-393_MINCYS	153	156	EVKA	445.254	2.6751	1000	2	0.508	0.128	6.394	0.188	3	Medium	0.076	0.432342
BARR1_Vpp	BARR1-393_MINCYS	153	156	EVKA	445.254	2.6549	5000	2	1.435	0.083	4.154	0.058	3	Medium	0.023	0.863195	BARR1_SH3_Vpp	BARR1-393_MINCYS	153	156	EVKA	445.254	2.5915	5000	2	1.435	0.061	3.072	0.33	2	Medium	0.037	0.501552
BARR1_Vpp	BARR1-393_MINCYS	153	156	EVKA	445.254	0	MAX	2	2	0	0	0	2	Low	0		BARR1_SH3_Vpp	BARR1-393_MINCYS	153	156	EVKA	445.254	2.7576	MAX	2	2	2.299	114.975	0.026	2	Medium	0.003
BARR1_Vpp	BARR1-393_MINCYS	153	157	EVKAF	592.322	4.944	0	3	0	0	0	n/a	1	Medium	0		BARR1_SH3_Vpp	BARR1-393_MINCYS	153	157	EVKAF	592.322	4.8891	0	3	0	0	0	n/a	1	Medium	0
BARR1_Vpp	BARR1-393_MINCYS	153	157	EVKAF	592.322	5.0113	300	3	0.244	0.099	3.286	0.292	3	Medium	0.117	0.887746	BARR1_SH3_Vpp	BARR1-393_MINCYS	153	157	EVKAF	592.322	4.7544	300	3	0.244	0.056	1.881	0.103	3	Medium	0.041	0.21785
BARR1_Vpp	BARR1-393_MINCYS	153	157	EVKAF	592.322	5.0038	1000	3	0.726	0.117	3.91	0.242	3	Medium	0.097	0.636359	BARR1_SH3_Vpp	BARR1-393_MINCYS	153	157	EVKAF	592.322	4.7663	1000	3	0.726	0.073	2.426	0.112	3	Medium	0.045	0.781451
BARR1_Vpp	BARR1-393_MINCYS	153	157	EVKAF	592.322	4.917	5000	3	2.143	0.162	5.392	0.253	3	Medium	0.102	0.611354	BARR1_SH3_Vpp	BARR1-393_MINCYS	153	157	EVKAF	592.322	4.7468	5000	3	2.143	0.03	1.004	0.268	2	Medium	0.03	0.173778
BARR1_Vpp	BARR1-393_MINCYS	153	157	EVKAF	592.322	0	MAX	3	3	0	0	0	2	Low	0		BARR1_SH3_Vpp	BARR1-393_MINCYS	153	157	EVKAF	592.322	5.0396	MAX	3	3	2.923	97.428	0.151	2	Medium	0.017
BARR1_Vpp	BARR1-393_MINCYS	153	161	EVKAFVAEN	1005.51	5.3275	0	7	0	0	0	n/a	1	Medium	0		BARR1_SH3_Vpp	BARR1-393_MINCYS	153	161	EVKAFVAEN	1005.51	5.3275	0	7	0	0	0	n/a	1	Medium	0
BARR1_Vpp	BARR1-393_MINCYS	153	161	EVKAFVAEN	1005.51	5.0477	300	7	0.705	1.819	25.991	0.288	3	Medium	0.116	0.669909	BARR1_SH3_Vpp	BARR1-393_MINCYS	153	161	EVKAFVAEN	1005.51	4.9971	300	7	0.705	1.864	26.634	0.604	3	Medium	0.243	0.996106
BARR1_Vpp	BARR1-393_MINCYS	153	161	EVKAFVAEN	1005.51	5.0987	1000	7	1.988	1.962	28.024	0.499	3	Medium	0.201	0.209415	BARR1_SH3_Vpp	BARR1-393_MINCYS	153	161	EVKAFVAEN	1005.51	5.0455	1000	7	1.988	1.968	28.118	0.239	3	Medium	0.096	0.0724242
BARR1_Vpp	BARR1-393_MINCYS	153	161	EVKAFVAEN	1005.51	5.0899	5000	7	5.081	2.383	34.045	0.319	3	Medium	0.128	0.0522306	BARR1_SH3_Vpp	BARR1-393_MINCYS	153	161	EVKAFVAEN	1005.51	4.8266	5000	7	5.081	2.42	34.569	1.242	2	Medium	0.138	0.1139
BARR1_Vpp	BARR1-393_MINCYS	153	161	EVKAFVAEN	1005.51	5.327	MAX	7	7	5.841	83.45	0.18	2	Medium	0.02		BARR1_SH3_Vpp	BARR1-393_MINCYS	153	161	EVKAFVAEN	1005.51	5.327	MAX	7	7	5.841	83.45	0.18	2	Medium	0.02
BARR1_Vpp	BARR1-393_MINCYS	153	162	EVKAFVAENL	1118.6	9.5955	0	8	0	0	0	n/a	1	Medium	0		BARR1_SH3_Vpp	BARR1-393_MINCYS	153	162	EVKAFVAENL	1118.6	9.5955	0	8	0	0	0	n/a	1	Medium	0
BARR1_Vpp	BARR1-393_MINCYS	153	162	EVKAFVAENL	1118.6	9.5771	300	8	0.757	2.477	30.957	0.071	3	Medium	0.029	0.00554475	BARR1_SH3_Vpp	BARR1-393_MINCYS	153	162	EVKAFVAENL	1118.6	9.5522	300	8	0.757	2.343	29.292	0.57	2	Medium	0.063	0.0136705
BARR1_Vpp	BARR1-393_MINCYS	153	162	EVKAFVAENL	1118.6	9.583	1000	8	2.153	2.623	32.788	0.066	3	Medium	0.027	0.0184004	BARR1_SH3_Vpp	BARR1-393_MINCYS	153	162	EVKAFVAENL	1118.6	9.5968	1000	8	2.153	2.634	32.929	0.625	2	Medium	0.07	0.0136002
BARR1_Vpp	BARR1-393_MINCYS	153	162	EVKAFVAENL	1118.6	9.5883	5000	8	5.676	3.043	38.039	0.175	3	Medium	0.071	0.00360735	BARR1_SH3_Vpp	BARR1-393_MINCYS	153	162	EVKAFVAENL	1118.6	9.5159	5000	8	5.676	3.133	39.161		1	Medium	0
BARR1_Vpp	BARR1-393_MINCYS	153	162	EVKAFVAENL	1118.6	9.5038	MAX	8	8	6.058	75.721	0.996	2	Medium	0.626		BARR1_SH3_Vpp	BARR1-393_MINCYS	153	162	EVKAFVAENL	1118.6	9.5038	MAX	8	8	6.058	75.721	0.996	2	Medium	0.626
BARR1_Vpp	BARR1-393_MINCYS	153	169	EVKAFVAENLEEKIHKR	2039.12	8.1526	0	15	0	0	0	n/a	1	Medium	0		BARR1_SH3_Vpp	BARR1-393_MINCYS	153	169	EVKAFVAENLEEKIHKR	2039.12	8.1526	0	15	0	0	0	n/a	1	Medium	0
BARR1_Vpp	BARR1-393_MINCYS	153	169	EVKAFVAENLEEKIHKR	2039.12	8.2605	300	15	1.47	6.845	45.636	1.498	3	Medium	0.603	0.883433	BARR1_SH3_Vpp	BARR1-393_MINCYS	153	169	EVKAFVAENLEEKIHKR	2039.12	8.1735	300	15	1.47	6.839	45.596	1.295	3	Medium	0.521	0.851893
BARR1_Vpp	BARR1-393_MINCYS	153	169	EVKAFVAENLEEKIHKR	2039.12	8.2776	1000	15	4.192	7.498	49.987	1.473	3	Medium	0.593	0.289471	BARR1_SH3_Vpp	BARR1-393_MINCYS	153	169	EVKAFVAENLEEKIHKR	2039.12	8.1985	1000	15	4.192	7.795	51.968		1	Medium	0
BARR1_Vpp	BARR1-393_MINCYS	153	169	EVKAFVAENLEEKIHKR	2039.12	8.2358	5000	15	10.936	8.272	55.148	0.59	3	Medium	0.237	0.0553871	BARR1_SH3_Vpp	BARR1-393_MINCYS	153	169	EVKAFVAENLEEKIHKR	2039.12	8.1689	5000	15	10.936	8.69	57.933		1	Medium	0
BARR1_Vpp	BARR1-393_MINCYS	153	169	EVKAFVAENLEEKIHKR	2039.12	8.1004	MAX	15	15	10.887	72.578	0.348	2	Medium	0.039		BARR1_SH3_Vpp	BARR1-393_MINCYS	153	169	EVKAFVAENLEEKIHKR	2039.12	8.0671	MAX	15	15	10.884	72.558	0.31	2	Medium	0.035
BARR1_Vpp	BARR1-393_MINCYS	157	162	FVAENL	691.354	8.5641	0	4	0	0	0	n/a	1	High	0		BARR1_SH3_Vpp	BARR1-393_MINCYS	157	162	FVAENL	691.354	8.5641	0	4	0	0	0	n/a	1	High	0
BARR1_Vpp	BARR1-393_MINCYS	157	162	FVAENL	691.354	8.5841	300	4	0.494	2.279	56.976	0.122	3	Medium	0.049	0.0698361	BARR1_SH3_Vpp	BARR1-393_MINCYS	157	162	FVAENL	691.354	8.5025	300	4	0.494	2.27	56.761	0.139	3	Medium	0.056	0.0613338
BARR1_Vpp	BARR1-393_MINCYS	157	162	FVAENL	691.354	8.6014	1000	4	1.363	2.401	60.022	0.104	3	Medium	0.042	0.00413846	BARR1_SH3_Vpp	BARR1-393_MINCYS	157	162	FVAENL	691.354	8.5599	1000	4	1.363	2.425	60.621	0.101	3	Medium	0.041	0.00504472
BARR1_Vpp	BARR1-393_MINCYS	157	162	FVAENL	691.354	8.6039	5000	4	3.252	2.743	68.581	0.027	3	Medium	0.011	0.0464746	BARR1_SH3_Vpp	BARR1-393_MINCYS	157	162	FVAENL	691.354	8.487	5000	4	3.252	2.799	69.985	0.278	2	Medium	0.031	0.0630865
BARR1_Vpp	BARR1-393_MINCYS	157	162	FVAENL	691.354	8.4814	MAX	4	4	2.892	72.302	0.416	2	Medium	0.261		BARR1_SH3_Vpp	BARR1-393_MINCYS	157	162	FVAENL	691.354	8.4981	MAX	4	4	2.89	72.248	0.42	2	Medium	0.264
BARR1_Vpp	BARR1-393_MINCYS	158	162	VAENL	544.286	3.9305	0	3	0	0	0	n/a	1	High	0		BARR1_SH3_Vpp	BARR1-393_MINCYS	158	162	VAENL	544.286	3.9305	0	3	0	0	0	n/a	1	High	0
BARR1_Vpp	BARR1-393_MINCYS	158	162	VAENL	544.286	3.9345	300	3	0.386	2.299	76.648	0.164	3	Medium	0.066	0.284529	BARR1_SH3_Vpp	BARR1-393_MINCYS	158	162	VAENL	544.286	3.9152	300	3	0.386	2.298	76.596	0.199	3	Medium	0.08	0.322502
BARR1_Vpp	BARR1-393_MINCYS	158	162	VAENL	544.286	3.9747	1000	3	1.045	2.362	78.735	0.15	3	High	0.06	0.0862309	BARR1_SH3_Vpp	BARR1-393_MINCYS	158	162	VAENL	544.286	3.9022	1000	3	1.045	2.381	79.351	0.084	3	Medium	0.034	0.0842784
BARR1_Vpp	BARR1-393_MINCYS	158	162	VAENL	544.286	3.9964	5000	3	2.4	2.471	82.356	0.071	3	Medium	0.029	0.0290631	BARR1_SH3_Vpp	BARR1-393_MINCYS	158	162	VAENL	544.286	3.8803	5000	3	2.4	2.519	83.972	0.211	2	Medium	0.023	0.270713
BARR1_Vpp	BARR1-393_MINCYS	158	162	VAENL	544.286	0	MAX	3	3	0	0	0	2	Low	0		BARR1_SH3_Vpp	BARR1-393_MINCYS	158	162	VAENL	544.286	0	MAX	3	3	0	0	0	2	Low	0
BARR1_Vpp	BARR1-393_MINCYS	158	174	VAENLEEKIHKRNSVRL	2034.13	6.6916	0	15	0	0	0	n/a	1	Medium	0		BARR1_SH3_Vpp	BARR1-393_MINCYS	158	174	VAENLEEKIHKRNSVRL	2034.13	6.6916	0	15	0	0	0	n/a	1	Medium	0
BARR1_Vpp	BARR1-393_MINCYS	158	174	VAENLEEKIHKRNSVRL	2034.13	6.6485	300	15	1.569	7.192	47.948	0.259	3	High	0.104	0.0902721	BARR1_SH3_Vpp	BARR1-393_MINCYS	158	174	VAENLEEKIHKRNSVRL	2034.13	6.3915	300	15	1.569	6.963	46.418	0.19	3	High	0.076	0.00366249
BARR1_Vpp	BARR1-393_MINCYS	158	174	VAENLEEKIHKRNSVRL	2034.13	6.641	1000	15	4.408	7.53	50.2	0.383	3	High	0.154	1.00049	BARR1_SH3_Vpp	BARR1-393_MINCYS	158	174	VAENLEEKIHKRNSVRL	2034.13	6.4093	1000	15	4.408	7.3	48.664	0.421	3	Medium	0.17	0.137116
BARR1_Vpp	BARR1-393_MINCYS	158	174	VAENLEEKIHKRNSVRL	2034.13	6.649	5000	15	10.981	7.765	51.765	0.294	3	High	0.118	0.216033	BARR1_SH3_Vpp	BARR1-393_MINCYS	158	174	VAENLEEKIHKRNSVRL	2034.13	6.4743	5000	15	10.981	7.407	49.38	0.38	2	Medium	0.042	0.0481724
BARR1_Vpp	BARR1-393_MINCYS	158	174	VAENLEEKIHKRNSVRL	2034.13	6.4555	MAX	15	15	9.437	62.913	0.281	2	Medium	0.337		BARR1_SH3_Vpp	BARR1-393_MINCYS	158	174	VAENLEEKIHKRNSVRL	2034.13	6.4555	MAX	15	15	9.437	62.913	0.281	2	Medium	0.337
BARR1_Vpp	BARR1-393_MINCYS	162	173	LEEKIHKRNSVR	1507.86	2.0258	0	10	0	0	0	n/a	1	Medium	0		BARR1_SH3_Vpp	BARR1-393_MINCYS	162	173	LEEKIHKRNSVR	1507.86	2.0258	0	10	0	0	0	n/a	1	Medium	0
BARR1_Vpp	BARR1-393_MINCYS	162	173	LEEKIHKRNSVR	1507.86	2.1138	300	10	1.081	4.082	40.821	0.557	3	High	0.224	0.131367	BARR1_SH3_Vpp	BARR1-393_MINCYS	162	173	LEEKIHKRNSVR	1507.86	2.0999	300	10	1.081	4.063	40.629	0.685	3	High	0.276	0.170345
BARR1_Vpp	BARR1-393_MINCYS	162	173	LEEKIHKRNSVR	1507.86	2.1085	1000	10	3.041	4.357	43.574	0.316	3	High	0.127	0.032872	BARR1_SH3_Vpp	BARR1-393_MINCYS	162	173	LEEKIHKRNSVR	1507.86	2.0809	1000	10	3.041	4.279	42.786	0.683	3	High	0.275	0.128278
BARR1_Vpp	BARR1-393_MINCYS	162	173	LEEKIHKRNSVR	1507.86	2.1082	5000	10	7.435	4.47	44.697	0.326	3	High	0.131	0.0103762	BARR1_SH3_Vpp	BARR1-393_MINCYS	162	173	LEEKIHKRNSVR	1507.86	2.1106	5000	10	7.435	4.438	44.384	1.155	2	Medium	0.128	0.0537057
BARR1_Vpp	BARR1-393_MINCYS	162	173	LEEKIHKRNSVR	1507.86	1.9685	MAX	10	10	6.66	66.599	0.061	2	High	0.073		BARR1_SH3_Vpp	BARR1-393_MINCYS	162	173	LEEKIHKRNSVR	1507.86	1.9685	MAX	10	10	6.66	66.599	0.061	2	High	0.073
BARR1_Vpp	BARR1-393_MINCYS	162	174	LEEKIHKRNSVRL	1620.94	2.2288	0	11	0	0	0	n/a	1	Medium	0		BARR1_SH3_Vpp	BARR1-393_MINCYS	162	174	LEEKIHKRNSVRL	1620.94	2.2288	0	11	0	0	0	n/a	1	Medium	0
BARR1_Vpp	BARR1-393_MINCYS	162	174	LEEKIHKRNSVRL	1620.94	2.5209	300	11	1.118	4.569	41.54	0.487	3	Medium	0.196	0.131928	BARR1_SH3_Vpp	BARR1-393_MINCYS	162	174	LEEKIHKRNSVRL	1620.94	2.203	300	11	1.118	4.501	40.918	0.223	3	Medium	0.09	0.0120657
BARR1_Vpp	BARR1-393_MINCYS	162	174	LEEKIHKRNSVRL	1620.94	2.2481	1000	11	3.159	4.966	45.144	0.339	3	Medium	0.136	0.310146	BARR1_SH3_Vpp	BARR1-393_MINCYS	162	174	LEEKIHKRNSVRL	1620.94	2.2511	1000	11	3.159	4.728	42.981	0.211	3	Medium	0.085	0.00681904
BARR1_Vpp	BARR1-393_MINCYS	162	174	LEEKIHKRNSVRL	1620.94	2.3816	5000	11	7.901	4.943	44.933	0.371	3	Medium	0.149	0.177991	BARR1_SH3_Vpp	BARR1-393_MINCYS	162	174	LEEKIHKRNSVRL	1620.94	2.2613	5000	11	7.901	4.883	44.392	0.049	2	Medium	0.005	0.148871
BARR1_Vpp	BARR1-393_MINCYS	162	174	LEEKIHKRNSVRL	1620.94	2.1069	MAX	11	11	6.948	63.161	0.294	2	Medium	0.351		BARR1_SH3_Vpp	BARR1-393_MINCYS	162	174	LEEKIHKRNSVRL	1620.94	2.1392	MAX	11	11	6.925	62.957	0.312	2	Medium	0.373
BARR1_Vpp	BARR1-393_MINCYS	163	173	EEKIHKRNSVR	1394.77	1.7894	0	9	0	0	0	n/a	1	Medium	0		BARR1_SH3_Vpp	BARR1-393_MINCYS	163	173	EEKIHKRNSVR	1394.77	1.7894	0	9	0	0	0	n/a	1	Medium	0
BARR1_Vpp	BARR1-393_MINCYS	163	173	EEKIHKRNSVR	1394.77	1.8134	300	9	0.932	4.7	52.224	0.401	2	Medium	0.045	0.244655	BARR1_SH3_Vpp	BARR1-393_MINCYS	163	173	EEKIHKRNSVR	1394.77	1.7626	300	9	0.932	4.631	51.454	0.124	2	Medium	0.014	0.193669
BARR1_Vpp	BARR1-393_MINCYS	163	173	EEKIHKRNSVR	1394.77	1.7836	1000	9	2.625	4.846	53.839	0.198	2	Medium	0.022	0.98781	BARR1_SH3_Vpp	BARR1-393_MINCYS	163	173	EEKIHKRNSVR	1394.77	1.7881	1000	9	2.625	4.818	53.533	0.411	2	Medium	0.046	0.542257
BARR1_Vpp	BARR1-393_MINCYS	163	173	EEKIHKRNSVR	1394.77	1.8935	5000	9	6.503	4.872	54.136	0.27	3	Medium	0.109	0.107533	BARR1_SH3_Vpp	BARR1-393_MINCYS	163	173	EEKIHKRNSVR	1394.77	1.7554	5000	9	6.503	4.872	54.135		1	Medium	0
BARR1_Vpp	BARR1-393_MINCYS	163	173	EEKIHKRNSVR	1394.77	1.7707	MAX	9	9	6.011	66.789	0.273	2	Medium	0.03		BARR1_SH3_Vpp	BARR1-393_MINCYS	163	173	EEKIHKRNSVR	1394.77	1.7707	MAX	9	9	6.011	66.789	0.273	2	Medium	0.03
BARR1_Vpp	BARR1-393_MINCYS	163	194	EEKIHKRNSVRLVIRKVQYAPERPGPQPTAET	3726.04	6.0296	0	26	0	0	0	n/a	1	Medium	0		BARR1_SH3_Vpp	BARR1-393_MINCYS	163	194	EEKIHKRNSVRLVIRKVQYAPERPGPQPTAET	3726.04	6.0296	0	26	0	0	0	n/a	1	Medium	0
BARR1_Vpp	BARR1-393_MINCYS	163	194	EEKIHKRNSVRLVIRKVQYAPERPGPQPTAET	3726.04	6.0768	300	26	2.002	11.24	43.232	1.657	3	Medium	0.667	0.436132	BARR1_SH3_Vpp	BARR1-393_MINCYS	163	194	EEKIHKRNSVRLVIRKVQYAPERPGPQPTAET	3726.04	5.8868	300	26	2.002	11.077	42.604	0.545	3	Medium	0.22	0.0517404
BARR1_Vpp	BARR1-393_MINCYS	163	194	EEKIHKRNSVRLVIRKVQYAPERPGPQPTAET	3726.04	6.0442	1000	26	5.882	12.568	48.338	1.339	3	Medium	0.539	0.941866	BARR1_SH3_Vpp	BARR1-393_MINCYS	163	194	EEKIHKRNSVRLVIRKVQYAPERPGPQPTAET	3726.04	5.9072	1000	26	5.882	12.366	47.563	0.596	3	Medium	0.24	0.586676
BARR1_Vpp	BARR1-393_MINCYS	163	194	EEKIHKRNSVRLVIRKVQYAPERPGPQPTAET	3726.04	6.1721	5000	26	16.963	13.572	52.2	0.778	3	Medium	0.313	0.97703	BARR1_SH3_Vpp	BARR1-393_MINCYS	163	194	EEKIHKRNSVRLVIRKVQYAPERPGPQPTAET	3726.04	5.8134	5000	26	16.963	12.793	49.205	2.333	2	Medium	0.26	0.141472
BARR1_Vpp	BARR1-393_MINCYS	163	194	EEKIHKRNSVRLVIRKVQYAPERPGPQPTAET	3726.04	5.7462	MAX	26	26	19.039	73.227	0.152	2	Medium	0.145		BARR1_SH3_Vpp	BARR1-393_MINCYS	163	194	EEKIHKRNSVRLVIRKVQYAPERPGPQPTAET	3726.04	5.7071	MAX	26	26	18.885	72.636	0.295	2	Medium	0.237
BARR1_Vpp	BARR1-393_MINCYS	171	191	SVRLVIRKVQYAPERPGPQPT	2390.35	10.2995	0	15	0	0	0	n/a	1	Medium	0		BARR1_SH3_Vpp	BARR1-393_MINCYS	171	191	SVRLVIRKVQYAPERPGPQPT	2390.35	10.2995	0	15	0	0	0	n/a	1	Medium	0
BARR1_Vpp	BARR1-393_MINCYS	171	191	SVRLVIRKVQYAPERPGPQPT	2390.35	10.3084	300	15	0.836	9.283	61.883	0.176	3	Medium	0.071	0.881222	BARR1_SH3_Vpp	BARR1-393_MINCYS	171	191	SVRLVIRKVQYAPERPGPQPT	2390.35	10.2761	300	15	0.836	8.862	59.082	0.159	3	Medium	0.064	0.00113125
BARR1_Vpp	BARR1-393_MINCYS	171	191	SVRLVIRKVQYAPERPGPQPT	2390.35	10.3333	1000	15	2.57	9.562	63.748	0.183	3	Medium	0.074	0.051852	BARR1_SH3_Vpp	BARR1-393_MINCYS	171	191	SVRLVIRKVQYAPERPGPQPT	2390.35	10.2695	1000	15	2.57	9.231	61.543	0.84	3	Medium	0.338	0.130043
BARR1_Vpp	BARR1-393_MINCYS	171	191	SVRLVIRKVQYAPERPGPQPT	2390.35	10.3439	5000	15	8.618	10.45	69.666	0.881	3	Medium	0.355	0.205066	BARR1_SH3_Vpp	BARR1-393_MINCYS	171	191	SVRLVIRKVQYAPERPGPQPT	2390.35	10.1274	5000	15	8.618	10.832	72.212	0.042	2	Medium	0.005	0.943376
BARR1_Vpp	BARR1-393_MINCYS	171	191	SVRLVIRKVQYAPERPGPQPT	2390.35	10.0868	MAX	15	15	12.744	84.958	0.888	2	Medium	0.099		BARR1_SH3_Vpp	BARR1-393_MINCYS	171	191	SVRLVIRKVQYAPERPGPQPT	2390.35	10.0868	MAX	15	15	12.744	84.958	0.888	2	Medium	0.099
BARR1_Vpp	BARR1-393_MINCYS	195	199	TRQFL	663.37	8.0981	0	3	0	0	0	n/a	1	Medium	0		BARR1_SH3_Vpp	BARR1-393_MINCYS	195	199	TRQFL	663.37	8.0981	0	3	0	0	0	n/a	1	Medium	0
BARR1_Vpp	BARR1-393_MINCYS	195	199	TRQFL	663.37	8.0737	300	3	0.172	2.369	78.964	0.071	3	Medium	0.028	0.288958	BARR1_SH3_Vpp	BARR1-393_MINCYS	195	199	TRQFL	663.37	7.9699	300	3	0.172	2.275	75.828	0.017	3	Medium	0.007	0.000587933
BARR1_Vpp	BARR1-393_MINCYS	195	199	TRQFL	663.37	8.0685	1000	3	0.53	2.386	79.524	0.009	3	Medium	0.004	0.815431	BARR1_SH3_Vpp	BARR1-393_MINCYS	195	199	TRQFL	663.37	7.9159	1000	3	0.53	2.344	78.145	0.033	3	Medium	0.013	0.0576203
BARR1_Vpp	BARR1-393_MINCYS	195	199	TRQFL	663.37	8.0797	5000	3	1.782	2.405	80.151	0.083	3	Medium	0.033	0.472916	BARR1_SH3_Vpp	BARR1-393_MINCYS	195	199	TRQFL	663.37	7.8218	5000	3	1.782	2.365	78.833	0.193	2	Medium	0.021	0.0913665
BARR1_Vpp	BARR1-393_MINCYS	195	199	TRQFL	663.37	8.0998	MAX	3	3	2.421	80.69	0.036	2	Medium	0.014		BARR1_SH3_Vpp	BARR1-393_MINCYS	195	199	TRQFL	663.37	8.0998	MAX	3	3	2.421	80.69	0.036	2	Medium	0.014
BARR1_Vpp	BARR1-393_MINCYS	198	207	FLMSDKPLHL	1199.64	10.5481	0	7	0	0	0	n/a	1	High	0		BARR1_SH3_Vpp	BARR1-393_MINCYS	198	207	FLMSDKPLHL	1199.64	10.5481	0	7	0	0	0	n/a	1	High	0
BARR1_Vpp	BARR1-393_MINCYS	198	207	FLMSDKPLHL	1199.64	10.4813	300	7	0.838	3.342	47.742	0.384	3	High	0.154	0.57497	BARR1_SH3_Vpp	BARR1-393_MINCYS	198	207	FLMSDKPLHL	1199.64	10.421	300	7	0.838	3.214	45.914	0.256	3	High	0.103	0.368195
BARR1_Vpp	BARR1-393_MINCYS	198	207	FLMSDKPLHL	1199.64	10.4811	1000	7	2.296	3.736	53.374	0.403	3	High	0.162	0.900542	BARR1_SH3_Vpp	BARR1-393_MINCYS	198	207	FLMSDKPLHL	1199.64	10.4312	1000	7	2.296	3.67	52.426	0.487	3	High	0.196	0.555353
BARR1_Vpp	BARR1-393_MINCYS	198	207	FLMSDKPLHL	1199.64	10.5028	5000	7	5.449	4.127	58.962	0.243	3	High	0.098	0.409316	BARR1_SH3_Vpp	BARR1-393_MINCYS	198	207	FLMSDKPLHL	1199.64	10.4372	5000	7	5.449	4.043	57.76	0.72	2	High	0.08	0.73443
BARR1_Vpp	BARR1-393_MINCYS	198	207	FLMSDKPLHL	1199.64	10.3408	MAX	7	7	4.747	67.815	0.049	2	High	0.005		BARR1_SH3_Vpp	BARR1-393_MINCYS	198	207	FLMSDKPLHL	1199.64	10.32	MAX	7	7	4.749	67.848	0.078	2	High	0.009
BARR1_Vpp	BARR1-393_MINCYS	198	209	FLMSDKPLHLEA	1399.72	10.0506	0	9	0	0	0	n/a	1	Medium	0		BARR1_SH3_Vpp	BARR1-393_MINCYS	198	209	FLMSDKPLHLEA	1399.72	10.0506	0	9	0	0	0	n/a	1	Medium	0
BARR1_Vpp	BARR1-393_MINCYS	198	209	FLMSDKPLHLEA	1399.72	10.0461	300	9	1.067	3.642	40.47	0.043	3	Medium	0.017	0.0151311	BARR1_SH3_Vpp	BARR1-393_MINCYS	198	209	FLMSDKPLHLEA	1399.72	10.0222	300	9	1.067	3.775	41.945	0.059	3	Medium	0.024	0.00681947
BARR1_Vpp	BARR1-393_MINCYS	198	209	FLMSDKPLHLEA	1399.72	10.0573	1000	9	2.947	4.08	45.338	0.132	3	Medium	0.053	0.0193437	BARR1_SH3_Vpp	BARR1-393_MINCYS	198	209	FLMSDKPLHLEA	1399.72	10.0213	1000	9	2.947	4.389	48.765	0.24	3	Medium	0.097	0.00209386
BARR1_Vpp	BARR1-393_MINCYS	198	209	FLMSDKPLHLEA	1399.72	10.065	5000	9	7.077	4.43	49.227	0.145	3	Medium	0.058	0.00375227	BARR1_SH3_Vpp	BARR1-393_MINCYS	198	209	FLMSDKPLHLEA	1399.72	10.0603	5000	9	7.077	4.7	52.218	0.419	2	Medium	0.047	0.1751
BARR1_Vpp	BARR1-393_MINCYS	198	209	FLMSDKPLHLEA	1399.72	9.8911	MAX	9	9	5.627	62.527	0.068	2	Medium	0.008		BARR1_SH3_Vpp	BARR1-393_MINCYS	198	209	FLMSDKPLHLEA	1399.72	9.8661	MAX	9	9	5.628	62.531	0.064	2	Medium	0.007
BARR1_Vpp	BARR1-393_MINCYS	198	211	FLMSDKPLHLEASL	1599.83	11.1269	0	11	0	0	0	n/a	1	Medium	0		BARR1_SH3_Vpp	BARR1-393_MINCYS	198	211	FLMSDKPLHLEASL	1599.83	11.1269	0	11	0	0	0	n/a	1	Medium	0
BARR1_Vpp	BARR1-393_MINCYS	198	211	FLMSDKPLHLEASL	1599.83	11.1535	300	11	1.236	3.744	34.039	0.444	3	Medium	0.179	0.145197	BARR1_SH3_Vpp	BARR1-393_MINCYS	198	211	FLMSDKPLHLEASL	1599.83	11.1126	300	11	1.236	3.433	31.213	0.069	3	Medium	0.028	0.0283353
BARR1_Vpp	BARR1-393_MINCYS	198	211	FLMSDKPLHLEASL	1599.83	11.1503	1000	11	3.44	4.495	40.86	0.57	3	Medium	0.229	0.189082	BARR1_SH3_Vpp	BARR1-393_MINCYS	198	211	FLMSDKPLHLEASL	1599.83	11.1564	1000	11	3.44	4.008	36.432	0.106	3	Medium	0.043	0.00272863
BARR1_Vpp	BARR1-393_MINCYS	198	211	FLMSDKPLHLEASL	1599.83	11.1635	5000	11	8.445	5.342	48.562	0.399	3	Medium	0.161	0.135995	BARR1_SH3_Vpp	BARR1-393_MINCYS	198	211	FLMSDKPLHLEASL	1599.83	11.0736	5000	11	8.445	4.784	43.491	0.984	2	Medium	0.109	0.137611
BARR1_Vpp	BARR1-393_MINCYS	198	211	FLMSDKPLHLEASL	1599.83	11.0446	MAX	11	11	6.841	62.194	0.615	2	Medium	0.386		BARR1_SH3_Vpp	BARR1-393_MINCYS	198	211	FLMSDKPLHLEASL	1599.83	11.0655	MAX	11	11	6.855	62.318	0.637	2	Medium	0.4
BARR1_Vpp	BARR1-393_MINCYS	199	206	LMSDKPLH	939.485	7.3936	0	5	0	0	0	n/a	1	High	0		BARR1_SH3_Vpp	BARR1-393_MINCYS	199	206	LMSDKPLH	939.485	7.3936	0	5	0	0	0	n/a	1	High	0
BARR1_Vpp	BARR1-393_MINCYS	199	206	LMSDKPLH	939.485	7.4572	300	5	0.719	2.074	41.48	0.268	3	Medium	0.108	0.716506	BARR1_SH3_Vpp	BARR1-393_MINCYS	199	206	LMSDKPLH	939.485	7.359	300	5	0.719	2.021	40.428	0.203	3	Medium	0.082	0.642759
BARR1_Vpp	BARR1-393_MINCYS	199	206	LMSDKPLH	939.485	7.299	1000	5	1.925	2.494	49.878	0.223	3	Medium	0.09	0.681217	BARR1_SH3_Vpp	BARR1-393_MINCYS	199	206	LMSDKPLH	939.485	7.4946	1000	5	1.925	2.464	49.271	0.365	3	Medium	0.147	0.579704
BARR1_Vpp	BARR1-393_MINCYS	199	206	LMSDKPLH	939.485	7.3239	5000	5	4.177	2.938	58.754	0.112	3	Medium	0.045	0.0784425	BARR1_SH3_Vpp	BARR1-393_MINCYS	199	206	LMSDKPLH	939.485	7.2986	5000	5	4.177	2.909	58.174	0.034	2	Medium	0.004	0.153991
BARR1_Vpp	BARR1-393_MINCYS	199	206	LMSDKPLH	939.485	7.237	MAX	5	5	3.222	64.432	0.448	2	Medium	0.427		BARR1_SH3_Vpp	BARR1-393_MINCYS	199	206	LMSDKPLH	939.485	7.2037	MAX	5	5	3.331	66.626	0.443	2	Medium	0.423
BARR1_Vpp	BARR1-393_MINCYS	200	209	MSDKPLHLEA	1139.56	7.1926	0	7	0	0	0	n/a	1	High	0		BARR1_SH3_Vpp	BARR1-393_MINCYS	200	209	MSDKPLHLEA	1139.56	7.1926	0	7	0	0	0	n/a	1	High	0
BARR1_Vpp	BARR1-393_MINCYS	200	209	MSDKPLHLEA	1139.56	7.2265	300	7	0.894	2.574	36.767	0.211	2	Medium	0.024	0.0274442	BARR1_SH3_Vpp	BARR1-393_MINCYS	200	209	MSDKPLHLEA	1139.56	7.0077	300	7	0.894	2.46	35.149	0.028	3	Medium	0.011	0.142022
BARR1_Vpp	BARR1-393_MINCYS	200	209	MSDKPLHLEA	1139.56	7.1485	1000	7	2.436	3.133	44.759	0.292	3	Medium	0.118	0.255916	BARR1_SH3_Vpp	BARR1-393_MINCYS	200	209	MSDKPLHLEA	1139.56	7.0398	1000	7	2.436	3.153	45.036	0.231	3	Medium	0.093	0.131462
BARR1_Vpp	BARR1-393_MINCYS	200	209	MSDKPLHLEA	1139.56	7.1734	5000	7	5.619	3.679	52.561	0.101	3	Medium	0.041	0.173107	BARR1_SH3_Vpp	BARR1-393_MINCYS	200	209	MSDKPLHLEA	1139.56	6.9596	5000	7	5.619	3.646	52.09	0.201	2	Medium	0.022	0.376682
BARR1_Vpp	BARR1-393_MINCYS	200	209	MSDKPLHLEA	1139.56	6.9969	MAX	7	7	4.749	67.848	0.178	2	Medium	0.112		BARR1_SH3_Vpp	BARR1-393_MINCYS	200	209	MSDKPLHLEA	1139.56	6.9969	MAX	7	7	4.749	67.848	0.178	2	Medium	0.112
BARR1_Vpp	BARR1-393_MINCYS	203	225	KPLHLEASLDKEIYYHGEPISVN	2651.36	8.6193	0	20	0	0	0	n/a	1	High	0		BARR1_SH3_Vpp	BARR1-393_MINCYS	203	225	KPLHLEASLDKEIYYHGEPISVN	2651.36	8.6193	0	20	0	0	0	n/a	1	High	0
BARR1_Vpp	BARR1-393_MINCYS	203	225	KPLHLEASLDKEIYYHGEPISVN	2651.36	8.6622	300	20	1.862	7.642	38.209	0.346	3	Medium	0.139	0.0278685	BARR1_SH3_Vpp	BARR1-393_MINCYS	203	225	KPLHLEASLDKEIYYHGEPISVN	2651.36	8.5471	300	20	1.862	7.571	37.853	1.008	3	Medium	0.406	0.151386
BARR1_Vpp	BARR1-393_MINCYS	203	225	KPLHLEASLDKEIYYHGEPISVN	2651.36	8.6376	1000	20	5.318	7.975	39.877	0.26	3	Medium	0.105	0.0500711	BARR1_SH3_Vpp	BARR1-393_MINCYS	203	225	KPLHLEASLDKEIYYHGEPISVN	2651.36	8.5935	1000	20	5.318	8.183	40.916	1.16	3	Medium	0.467	0.148034
BARR1_Vpp	BARR1-393_MINCYS	203	225	KPLHLEASLDKEIYYHGEPISVN	2651.36	8.6569	5000	20	13.911	8.402	42.008	0.286	3	Medium	0.115	0.0518015	BARR1_SH3_Vpp	BARR1-393_MINCYS	203	225	KPLHLEASLDKEIYYHGEPISVN	2651.36	8.5955	5000	20	13.911	8.307	41.533		1	Medium	0
BARR1_Vpp	BARR1-393_MINCYS	203	225	KPLHLEASLDKEIYYHGEPISVN	2651.36	0	MAX	20	20	0	0	0	2	Low	0		BARR1_SH3_Vpp	BARR1-393_MINCYS	203	225	KPLHLEASLDKEIYYHGEPISVN	2651.36	0	MAX	20	20	0	0	0	2	Low	0
BARR1_Vpp	BARR1-393_MINCYS	207	210	LEAS	418.206	3.3541	0	2	0	0	0	n/a	1	Medium	0		BARR1_SH3_Vpp	BARR1-393_MINCYS	207	210	LEAS	418.206	3.3541	0	2	0	0	0	n/a	1	Medium	0
BARR1_Vpp	BARR1-393_MINCYS	207	210	LEAS	418.206	3.5086	300	2	0.295	0.306	15.282		1	Medium	0		BARR1_SH3_Vpp	BARR1-393_MINCYS	207	210	LEAS	418.206	3.4846	300	2	0.295	0.346	17.315		1	Medium	0
BARR1_Vpp	BARR1-393_MINCYS	207	210	LEAS	418.206	3.5192	1000	2	0.824	0.496	24.785		1	Medium	0		BARR1_SH3_Vpp	BARR1-393_MINCYS	207	210	LEAS	418.206	3.4774	1000	2	0.824	0.539	26.928		1	Medium	0
BARR1_Vpp	BARR1-393_MINCYS	207	210	LEAS	418.206	3.5179	5000	2	1.855	0.895	44.728		1	Medium	0		BARR1_SH3_Vpp	BARR1-393_MINCYS	207	210	LEAS	418.206	3.4241	5000	2	1.855	0.965	48.24	0.409	2	Medium	0.046	0.0709645
BARR1_Vpp	BARR1-393_MINCYS	207	210	LEAS	418.206	3.4406	MAX	2	2	1.511	75.55	0.246	2	Medium	0.027		BARR1_SH3_Vpp	BARR1-393_MINCYS	207	210	LEAS	418.206	3.4239	MAX	2	2	1.491	74.565	0.129	2	Medium	0.014
BARR1_Vpp	BARR1-393_MINCYS	208	224	EASLDKEIYYHGEPISV	1948.94	9.5819	0	14	0	0	0	n/a	1	Medium	0		BARR1_SH3_Vpp	BARR1-393_MINCYS	208	224	EASLDKEIYYHGEPISV	1948.94	9.5819	0	14	0	0	0	n/a	1	Medium	0
BARR1_Vpp	BARR1-393_MINCYS	208	224	EASLDKEIYYHGEPISV	1948.94	9.6302	300	14	1.299	3.012	21.517	0.297	3	Medium	0.12	0.0278167	BARR1_SH3_Vpp	BARR1-393_MINCYS	208	224	EASLDKEIYYHGEPISV	1948.94	9.5314	300	14	1.299	2.949	21.065	0.218	3	Medium	0.088	0.0438275
BARR1_Vpp	BARR1-393_MINCYS	208	224	EASLDKEIYYHGEPISV	1948.94	9.6137	1000	14	3.676	3.85	27.501	0.337	3	Medium	0.136	0.0142909	BARR1_SH3_Vpp	BARR1-393_MINCYS	208	224	EASLDKEIYYHGEPISV	1948.94	9.5474	1000	14	3.676	3.866	27.615	0.359	3	Medium	0.144	0.0146288
BARR1_Vpp	BARR1-393_MINCYS	208	224	EASLDKEIYYHGEPISV	1948.94	9.6245	5000	14	9.414	4.751	33.937	0.126	3	Medium	0.051	0.00471922	BARR1_SH3_Vpp	BARR1-393_MINCYS	208	224	EASLDKEIYYHGEPISV	1948.94	9.5159	5000	14	9.414	4.777	34.125	1.785	2	Medium	0.199	0.271098
BARR1_Vpp	BARR1-393_MINCYS	208	224	EASLDKEIYYHGEPISV	1948.94	9.5912	MAX	14	14	9.745	69.605	0.106	2	Medium	0.067		BARR1_SH3_Vpp	BARR1-393_MINCYS	208	224	EASLDKEIYYHGEPISV	1948.94	9.5454	MAX	14	14	9.748	69.629	0.111	2	Medium	0.07
BARR1_Vpp	BARR1-393_MINCYS	212	223	DKEIYYHGEPIS	1449.68	6.8361	0	9	0	0	0	n/a	1	Medium	0		BARR1_SH3_Vpp	BARR1-393_MINCYS	212	223	DKEIYYHGEPIS	1449.68	6.8361	0	9	0	0	0	n/a	1	Medium	0
BARR1_Vpp	BARR1-393_MINCYS	212	223	DKEIYYHGEPIS	1449.68	6.7183	300	9	0.844	2.677	29.74	0.824	3	Medium	0.332	0.256812	BARR1_SH3_Vpp	BARR1-393_MINCYS	212	223	DKEIYYHGEPIS	1449.68	0	300	9	0.844
BARR1_Vpp	BARR1-393_MINCYS	212	223	DKEIYYHGEPIS	1449.68	6.6717	1000	9	2.355	3.267	36.298	0.663	3	Medium	0.267	0.362925	BARR1_SH3_Vpp	BARR1-393_MINCYS	212	223	DKEIYYHGEPIS	1449.68	0	1000	9	2.355
BARR1_Vpp	BARR1-393_MINCYS	212	223	DKEIYYHGEPIS	1449.68	6.7841	5000	9	5.892	3.473	38.591	0.107	2	Medium	0.012	0.773851	BARR1_SH3_Vpp	BARR1-393_MINCYS	212	223	DKEIYYHGEPIS	1449.68	0	5000	9	5.892
BARR1_Vpp	BARR1-393_MINCYS	212	223	DKEIYYHGEPIS	1449.68	6.6096	MAX	9	9	7.043	78.252	0.403	2	Medium	0.045		BARR1_SH3_Vpp	BARR1-393_MINCYS	212	223	DKEIYYHGEPIS	1449.68	6.6096	MAX	9	9	7.043	78.252	0.403	2	Medium	0.045
BARR1_Vpp	BARR1-393_MINCYS	212	224	DKEIYYHGEPISV	1548.75	8.4364	0	10	0	0	0	n/a	1	Medium	0		BARR1_SH3_Vpp	BARR1-393_MINCYS	212	224	DKEIYYHGEPISV	1548.75	8.4364	0	10	0	0	0	n/a	1	Medium	0
BARR1_Vpp	BARR1-393_MINCYS	212	224	DKEIYYHGEPISV	1548.75	8.4446	300	10	0.87	2.299	22.985	0.208	3	High	0.084	0.0269237	BARR1_SH3_Vpp	BARR1-393_MINCYS	212	224	DKEIYYHGEPISV	1548.75	8.5082	300	10	0.87	2.227	22.275	0.006	3	Medium	0.002	0.0798477
BARR1_Vpp	BARR1-393_MINCYS	212	224	DKEIYYHGEPISV	1548.75	8.445	1000	10	2.439	2.849	28.485	0.222	3	High	0.09	0.0187443	BARR1_SH3_Vpp	BARR1-393_MINCYS	212	224	DKEIYYHGEPISV	1548.75	8.4233	1000	10	2.439	2.842	28.417	0.211	3	High	0.085	0.0176507
BARR1_Vpp	BARR1-393_MINCYS	212	224	DKEIYYHGEPISV	1548.75	8.4617	5000	10	6.247	3.312	33.12	0.03	3	High	0.012	0.0352654	BARR1_SH3_Vpp	BARR1-393_MINCYS	212	224	DKEIYYHGEPISV	1548.75	8.328	5000	10	6.247	3.342	33.42	1.265	2	High	0.141	0.485431
BARR1_Vpp	BARR1-393_MINCYS	212	224	DKEIYYHGEPISV	1548.75	8.3628	MAX	10	10	7.767	77.672	0.31	2	Medium	0.296		BARR1_SH3_Vpp	BARR1-393_MINCYS	212	224	DKEIYYHGEPISV	1548.75	8.3628	MAX	10	10	7.767	77.672	0.31	2	Medium	0.296
BARR1_Vpp	BARR1-393_MINCYS	212	226	DKEIYYHGEPISVNV	1761.86	8.7016	0	12	0	0	0	n/a	1	Medium	0		BARR1_SH3_Vpp	BARR1-393_MINCYS	212	226	DKEIYYHGEPISVNV	1761.86	8.7016	0	12	0	0	0	n/a	1	Medium	0
BARR1_Vpp	BARR1-393_MINCYS	212	226	DKEIYYHGEPISVNV	1761.86	8.7933	300	12	0.998	2.471	20.588	0.15	3	Medium	0.06	0.591711	BARR1_SH3_Vpp	BARR1-393_MINCYS	212	226	DKEIYYHGEPISVNV	1761.86	8.7006	300	12	0.998	2.286	19.054	0.554	3	Medium	0.223	0.581612
BARR1_Vpp	BARR1-393_MINCYS	212	226	DKEIYYHGEPISVNV	1761.86	8.7966	1000	12	2.832	3.121	26.007	0.121	3	Medium	0.049	0.0157749	BARR1_SH3_Vpp	BARR1-393_MINCYS	212	226	DKEIYYHGEPISVNV	1761.86	8.7217	1000	12	2.832	2.768	23.066	0.877	3	Medium	0.353	0.833926
BARR1_Vpp	BARR1-393_MINCYS	212	226	DKEIYYHGEPISVNV	1761.86	8.7685	5000	12	7.515	3.551	29.589	0.216	3	Medium	0.087	0.292063	BARR1_SH3_Vpp	BARR1-393_MINCYS	212	226	DKEIYYHGEPISVNV	1761.86	8.671	5000	12	7.515	3.459	28.825	2.247	2	Medium	0.25	0.960396
BARR1_Vpp	BARR1-393_MINCYS	212	226	DKEIYYHGEPISVNV	1761.86	0	MAX	12	12	0	0	0	2	Low	0		BARR1_SH3_Vpp	BARR1-393_MINCYS	212	226	DKEIYYHGEPISVNV	1761.86	0	MAX	12	12	0	0	0	2	Low	0
BARR1_Vpp	BARR1-393_MINCYS	218	224	HGEPISV	737.371	5.7669	0	4	0	0	0	n/a	1	Medium	0		BARR1_SH3_Vpp	BARR1-393_MINCYS	218	224	HGEPISV	737.371	5.7669	0	4	0	0	0	n/a	1	Medium	0
BARR1_Vpp	BARR1-393_MINCYS	218	224	HGEPISV	737.371	5.7644	300	4	0.25	0.053	1.321	0.183	3	Medium	0.074	0.404341	BARR1_SH3_Vpp	BARR1-393_MINCYS	218	224	HGEPISV	737.371	5.1738	300	4	0.25	-0.105	-2.637		1	Medium	0
BARR1_Vpp	BARR1-393_MINCYS	218	224	HGEPISV	737.371	5.7486	1000	4	0.737	0.345	8.615	0.245	3	Medium	0.099	1	BARR1_SH3_Vpp	BARR1-393_MINCYS	218	224	HGEPISV	737.371	5.4769	1000	4	0.737	0.243	6.084	2.013	2	Medium	0.224	1
BARR1_Vpp	BARR1-393_MINCYS	218	224	HGEPISV	737.371	5.7647	5000	4	2.182	0.467	11.671		1	Medium	0		BARR1_SH3_Vpp	BARR1-393_MINCYS	218	224	HGEPISV	737.371	5.7658	5000	4	2.182	0.068	1.706		1	Medium	0
BARR1_Vpp	BARR1-393_MINCYS	218	224	HGEPISV	737.371	0	MAX	4	4	0	0	0	2	Low	0		BARR1_SH3_Vpp	BARR1-393_MINCYS	218	224	HGEPISV	737.371	0	MAX	4	4	0	0	0	2	Low	0
BARR1_Vpp	BARR1-393_MINCYS	220	225	EPISVN	657.333	6.095	0	4	0	0	0	n/a	1	Medium	0		BARR1_SH3_Vpp	BARR1-393_MINCYS	220	225	EPISVN	657.333	6.095	0	4	0	0	0	n/a	1	Medium	0
BARR1_Vpp	BARR1-393_MINCYS	220	225	EPISVN	657.333	6.1075	300	4	0.195	3.162	79.048	0.123	3	Medium	0.049	0.151471	BARR1_SH3_Vpp	BARR1-393_MINCYS	220	225	EPISVN	657.333	6.0541	300	4	0.195	2.962	74.062	0.239	3	Medium	0.096	0.140888
BARR1_Vpp	BARR1-393_MINCYS	220	225	EPISVN	657.333	6.1166	1000	4	0.601	3.181	79.532	0.158	3	Medium	0.064	0.351582	BARR1_SH3_Vpp	BARR1-393_MINCYS	220	225	EPISVN	657.333	6.0969	1000	4	0.601	2.967	74.167	0.02	3	Medium	0.008	0.0300608
BARR1_Vpp	BARR1-393_MINCYS	220	225	EPISVN	657.333	6.094	5000	4	2.052	3.158	78.949	0.083	3	Medium	0.033	0.379862	BARR1_SH3_Vpp	BARR1-393_MINCYS	220	225	EPISVN	657.333	6.0769	5000	4	2.052	2.973	74.334	0.551	2	Medium	0.061	0.150879
BARR1_Vpp	BARR1-393_MINCYS	220	225	EPISVN	657.333	6.1224	MAX	4	4	3.316	82.906	0.016	2	Medium	0.002		BARR1_SH3_Vpp	BARR1-393_MINCYS	220	225	EPISVN	657.333	6.1224	MAX	4	4	3.316	82.906	0.016	2	Medium	0.002
BARR1_Vpp	BARR1-393_MINCYS	223	234	SVNVHVTNNTNK	1325.67	8.6102	0	10	0	0	0	n/a	1	High	0		BARR1_SH3_Vpp	BARR1-393_MINCYS	223	234	SVNVHVTNNTNK	1325.67	8.6102	0	10	0	0	0	n/a	1	High	0
BARR1_Vpp	BARR1-393_MINCYS	223	234	SVNVHVTNNTNK	1325.67	8.6204	300	10	1.07	3.756	37.556	0.023	3	Medium	0.009	0.02485	BARR1_SH3_Vpp	BARR1-393_MINCYS	223	234	SVNVHVTNNTNK	1325.67	8.5053	300	10	1.07	3.735	37.352	0.457	3	Medium	0.184	0.149689
BARR1_Vpp	BARR1-393_MINCYS	223	234	SVNVHVTNNTNK	1325.67	8.6208	1000	10	3.031	3.966	39.663	0.109	3	High	0.044	0.0104062	BARR1_SH3_Vpp	BARR1-393_MINCYS	223	234	SVNVHVTNNTNK	1325.67	8.5628	1000	10	3.031	4.024	40.237	0.449	3	Medium	0.181	0.144821
BARR1_Vpp	BARR1-393_MINCYS	223	234	SVNVHVTNNTNK	1325.67	8.643	5000	10	7.645	4.217	42.169	0.153	3	High	0.062	0.0425311	BARR1_SH3_Vpp	BARR1-393_MINCYS	223	234	SVNVHVTNNTNK	1325.67	8.5539	5000	10	7.645	4.356	43.558	2.517	2	Medium	0.28	0.396583
BARR1_Vpp	BARR1-393_MINCYS	223	234	SVNVHVTNNTNK	1325.67	8.5529	MAX	10	10	5.995	59.945	0.039	2	Medium	0.038		BARR1_SH3_Vpp	BARR1-393_MINCYS	223	234	SVNVHVTNNTNK	1325.67	8.5529	MAX	10	10	5.995	59.945	0.039	2	Medium	0.038
BARR1_Vpp	BARR1-393_MINCYS	224	235	VNVHVTNNTNKT	1339.68	9.1239	0	10	0	0	0	n/a	1	Medium	0		BARR1_SH3_Vpp	BARR1-393_MINCYS	224	235	VNVHVTNNTNKT	1339.68	9.1239	0	10	0	0	0	n/a	1	Medium	0
BARR1_Vpp	BARR1-393_MINCYS	224	235	VNVHVTNNTNKT	1339.68	9.1921	300	10	1.029	2.496	24.955	0.436	3	Medium	0.175	0.154049	BARR1_SH3_Vpp	BARR1-393_MINCYS	224	235	VNVHVTNNTNKT	1339.68	8.9933	300	10	1.029	2.43	24.297	0.197	3	Medium	0.079	0.0709234
BARR1_Vpp	BARR1-393_MINCYS	224	235	VNVHVTNNTNKT	1339.68	9.1674	1000	10	2.915	3.227	32.267	0.555	3	Medium	0.224	0.226687	BARR1_SH3_Vpp	BARR1-393_MINCYS	224	235	VNVHVTNNTNKT	1339.68	9.0231	1000	10	2.915	3.228	32.281	0.521	3	Medium	0.21	0.205257
BARR1_Vpp	BARR1-393_MINCYS	224	235	VNVHVTNNTNKT	1339.68	9.1451	5000	10	7.423	4.121	41.208	0.433	3	Medium	0.174	0.173844	BARR1_SH3_Vpp	BARR1-393_MINCYS	224	235	VNVHVTNNTNKT	1339.68	8.9429	5000	10	7.423	4.044	40.444	1.239	2	Medium	0.138	0.404408
BARR1_Vpp	BARR1-393_MINCYS	224	235	VNVHVTNNTNKT	1339.68	8.9818	MAX	10	10	5.766	57.66	0.668	2	Medium	0.637		BARR1_SH3_Vpp	BARR1-393_MINCYS	224	235	VNVHVTNNTNKT	1339.68	8.9818	MAX	10	10	5.766	57.66	0.668	2	Medium	0.637
BARR1_Vpp	BARR1-393_MINCYS	224	236	VNVHVTNNTNKTV	1438.75	9.8021	0	11	0	0	0	n/a	1	Medium	0		BARR1_SH3_Vpp	BARR1-393_MINCYS	224	236	VNVHVTNNTNKTV	1438.75	9.8021	0	11	0	0	0	n/a	1	Medium	0
BARR1_Vpp	BARR1-393_MINCYS	224	236	VNVHVTNNTNKTV	1438.75	9.8534	300	11	1.05	4.132	37.565	0.6	3	Medium	0.241	0.228897	BARR1_SH3_Vpp	BARR1-393_MINCYS	224	236	VNVHVTNNTNKTV	1438.75	9.7796	300	11	1.05	3.939	35.812	0.511	3	Medium	0.206	0.580288
BARR1_Vpp	BARR1-393_MINCYS	224	236	VNVHVTNNTNKTV	1438.75	9.8592	1000	11	2.984	4.388	39.895	0.445	3	Medium	0.179	0.209805	BARR1_SH3_Vpp	BARR1-393_MINCYS	224	236	VNVHVTNNTNKTV	1438.75	9.7538	1000	11	2.984	4.333	39.39	0.191	3	Medium	0.077	0.272248
BARR1_Vpp	BARR1-393_MINCYS	224	236	VNVHVTNNTNKTV	1438.75	9.8643	5000	11	7.724	4.738	43.074	0.411	3	Medium	0.166	0.28072	BARR1_SH3_Vpp	BARR1-393_MINCYS	224	236	VNVHVTNNTNKTV	1438.75	9.6961	5000	11	7.724	4.71	42.816	1.892	2	Medium	0.211	0.478655
BARR1_Vpp	BARR1-393_MINCYS	224	236	VNVHVTNNTNKTV	1438.75	9.6662	MAX	11	11	6.832	62.11	1.813	2	Medium	0.202		BARR1_SH3_Vpp	BARR1-393_MINCYS	224	236	VNVHVTNNTNKTV	1438.75	9.6662	MAX	11	11	6.832	62.11	1.813	2	Medium	0.202
BARR1_Vpp	BARR1-393_MINCYS	225	234	NVHVTNNTNK	1139.57	7.1926	0	8	0	0	0	n/a	1	High	0		BARR1_SH3_Vpp	BARR1-393_MINCYS	225	234	NVHVTNNTNK	1139.57	7.1652	0	8	0	0	0	n/a	1	High	0
BARR1_Vpp	BARR1-393_MINCYS	225	234	NVHVTNNTNK	1139.57	7.1449	300	8	0.941	2.521	31.509	0.228	3	Medium	0.092	0.0689008	BARR1_SH3_Vpp	BARR1-393_MINCYS	225	234	NVHVTNNTNK	1139.57	7.0105	300	8	0.941	2.445	30.566	0.059	3	Medium	0.024	0.120563
BARR1_Vpp	BARR1-393_MINCYS	225	234	NVHVTNNTNK	1139.57	7.2097	1000	8	2.638	3.118	38.971	0.355	3	Medium	0.143	0.390073	BARR1_SH3_Vpp	BARR1-393_MINCYS	225	234	NVHVTNNTNK	1139.57	7.0398	1000	8	2.638	3.14	39.244	0.285	3	Medium	0.115	0.226262
BARR1_Vpp	BARR1-393_MINCYS	225	234	NVHVTNNTNK	1139.57	7.165	5000	8	6.377	3.678	45.98	0.109	3	Medium	0.044	0.172765	BARR1_SH3_Vpp	BARR1-393_MINCYS	225	234	NVHVTNNTNK	1139.57	7.1519	5000	8	6.377	3.582	44.778	0.614	2	Medium	0.068	0.755133
BARR1_Vpp	BARR1-393_MINCYS	225	234	NVHVTNNTNK	1139.57	7.0149	MAX	8	8	4.937	61.71	0.19	2	Medium	0.181		BARR1_SH3_Vpp	BARR1-393_MINCYS	225	234	NVHVTNNTNK	1139.57	7.0177	MAX	8	8	4.945	61.812	0.369	2	Medium	0.232
BARR1_Vpp	BARR1-393_MINCYS	225	248	NVHVTNNTNKTVKKIKISVRQYAD	2769.52	6.4681	0	22	0	0	0	n/a	1	High	0		BARR1_SH3_Vpp	BARR1-393_MINCYS	225	248	NVHVTNNTNKTVKKIKISVRQYAD	2769.52	6.4681	0	22	0	0	0	n/a	1	High	0
BARR1_Vpp	BARR1-393_MINCYS	225	248	NVHVTNNTNKTVKKIKISVRQYAD	2769.52	6.4478	300	22	1.759	3.794	17.247	1.071	3	High	0.431	0.472926	BARR1_SH3_Vpp	BARR1-393_MINCYS	225	248	NVHVTNNTNKTVKKIKISVRQYAD	2769.52	6.3106	300	22	1.759	3.497	15.895	0.465	3	High	0.187	0.0258915
BARR1_Vpp	BARR1-393_MINCYS	225	248	NVHVTNNTNKTVKKIKISVRQYAD	2769.52	6.4597	1000	22	5.1	5.125	23.297	1.375	3	High	0.553	0.897665	BARR1_SH3_Vpp	BARR1-393_MINCYS	225	248	NVHVTNNTNKTVKKIKISVRQYAD	2769.52	6.3396	1000	22	5.1	4.842	22.009	0.921	3	Medium	0.371	0.26242
BARR1_Vpp	BARR1-393_MINCYS	225	248	NVHVTNNTNKTVKKIKISVRQYAD	2769.52	6.4426	5000	22	14.228	7.63	34.684	1.656	3	High	0.667	0.766563	BARR1_SH3_Vpp	BARR1-393_MINCYS	225	248	NVHVTNNTNKTVKKIKISVRQYAD	2769.52	6.2736	5000	22	14.228	7.172	32.6	2.662	2	High	0.296	0.341244
BARR1_Vpp	BARR1-393_MINCYS	225	248	NVHVTNNTNKTVKKIKISVRQYAD	2769.52	6.2988	MAX	22	22	15.307	69.578	0.078	2	Medium	0.084		BARR1_SH3_Vpp	BARR1-393_MINCYS	225	248	NVHVTNNTNKTVKKIKISVRQYAD	2769.52	6.2988	MAX	22	22	15.307	69.578	0.078	2	Medium	0.084
BARR1_Vpp	BARR1-393_MINCYS	241	246	ISVRQY	764.418	8.0431	0	4	0	0	0	n/a	1	High	0		BARR1_SH3_Vpp	BARR1-393_MINCYS	241	246	ISVRQY	764.418	8.0431	0	4	0	0	0	n/a	1	High	0
BARR1_Vpp	BARR1-393_MINCYS	241	246	ISVRQY	764.418	8.0932	300	4	0.226	3.1	77.509	0.08	3	Medium	0.032	0.220624	BARR1_SH3_Vpp	BARR1-393_MINCYS	241	246	ISVRQY	764.418	7.8946	300	4	0.226	3.052	76.307	0.104	3	Medium	0.042	0.672439
BARR1_Vpp	BARR1-393_MINCYS	241	246	ISVRQY	764.418	8.0601	1000	4	0.699	3.167	79.173	0.087	3	Medium	0.035	0.43496	BARR1_SH3_Vpp	BARR1-393_MINCYS	241	246	ISVRQY	764.418	7.9214	1000	4	0.699	3.131	78.28	0.09	3	Medium	0.036	0.669748
BARR1_Vpp	BARR1-393_MINCYS	241	246	ISVRQY	764.418	8.0825	5000	4	2.375	3.164	79.11	0.072	3	Medium	0.029	0.841862	BARR1_SH3_Vpp	BARR1-393_MINCYS	241	246	ISVRQY	764.418	7.897	5000	4	2.375	3.132	78.305	0.004	2	Medium	0	0.291291
BARR1_Vpp	BARR1-393_MINCYS	241	246	ISVRQY	764.418	7.8631	MAX	4	4	3.235	80.88	0.094	2	Medium	0.01		BARR1_SH3_Vpp	BARR1-393_MINCYS	241	246	ISVRQY	764.418	7.8631	MAX	4	4	3.235	80.88	0.094	2	Medium	0.01
BARR1_Vpp	BARR1-393_MINCYS	252	262	FNTAQYKVPVA	1236.65	8.2533	0	8	0	0	0	n/a	1	Medium	0		BARR1_SH3_Vpp	BARR1-393_MINCYS	252	262	FNTAQYKVPVA	1236.65	8.2533	0	8	0	0	0	n/a	1	Medium	0
BARR1_Vpp	BARR1-393_MINCYS	252	262	FNTAQYKVPVA	1236.65	8.2494	300	8	0.552	5.107	63.841	0.453	3	Medium	0.182	0.0743099	BARR1_SH3_Vpp	BARR1-393_MINCYS	252	262	FNTAQYKVPVA	1236.65	8.154	300	8	0.552	4.753	59.415	0.1	3	Medium	0.04	2.60933e-05
BARR1_Vpp	BARR1-393_MINCYS	252	262	FNTAQYKVPVA	1236.65	8.2219	1000	8	1.669	5.622	70.278	0.52	3	Medium	0.209	0.272933	BARR1_SH3_Vpp	BARR1-393_MINCYS	252	262	FNTAQYKVPVA	1236.65	8.1389	1000	8	1.669	5.404	67.555	0.628	3	Medium	0.253	0.0908727
BARR1_Vpp	BARR1-393_MINCYS	252	262	FNTAQYKVPVA	1236.65	8.2358	5000	8	5.19	6.113	76.409	0.12	3	Medium	0.048	0.0294284	BARR1_SH3_Vpp	BARR1-393_MINCYS	252	262	FNTAQYKVPVA	1236.65	8.1314	5000	8	5.19	5.941	74.257	4.651	2	Medium	0.518	0.543695
BARR1_Vpp	BARR1-393_MINCYS	252	262	FNTAQYKVPVA	1236.65	8.1355	MAX	8	8	6.861	85.757	0	2	Medium	0		BARR1_SH3_Vpp	BARR1-393_MINCYS	252	262	FNTAQYKVPVA	1236.65	8.1355	MAX	8	8	6.861	85.757	0	2	Medium	0
BARR1_Vpp	BARR1-393_MINCYS	252	263	FNTAQYKVPVAM	1367.69	9.4442	0	9	0	0	0	n/a	1	Medium	0		BARR1_SH3_Vpp	BARR1-393_MINCYS	252	263	FNTAQYKVPVAM	1367.69	9.4442	0	9	0	0	0	n/a	1	Medium	0
BARR1_Vpp	BARR1-393_MINCYS	252	263	FNTAQYKVPVAM	1367.69	9.5131	300	9	0.623	5.708	63.426	0.289	3	Medium	0.116	0.0105425	BARR1_SH3_Vpp	BARR1-393_MINCYS	252	263	FNTAQYKVPVAM	1367.69	9.4422	300	9	0.623	5.695	63.277	0.101	3	Medium	0.041	0.00858557
BARR1_Vpp	BARR1-393_MINCYS	252	263	FNTAQYKVPVAM	1367.69	9.5467	1000	9	1.886	6.206	68.952	0.22	3	Medium	0.089	0.057922	BARR1_SH3_Vpp	BARR1-393_MINCYS	252	263	FNTAQYKVPVAM	1367.69	9.4274	1000	9	1.886	6.241	69.343	0.515	3	Medium	0.207	0.21132
BARR1_Vpp	BARR1-393_MINCYS	252	263	FNTAQYKVPVAM	1367.69	9.566	5000	9	5.895	6.702	74.47	0.283	3	Medium	0.114	0.281458	BARR1_SH3_Vpp	BARR1-393_MINCYS	252	263	FNTAQYKVPVAM	1367.69	9.4491	5000	9	5.895	6.707	74.518	0.174	2	Medium	0.019	0.286796
BARR1_Vpp	BARR1-393_MINCYS	252	263	FNTAQYKVPVAM	1367.69	9.3467	MAX	9	9	7.355	81.727	0.193	2	Medium	0.156		BARR1_SH3_Vpp	BARR1-393_MINCYS	252	263	FNTAQYKVPVAM	1367.69	9.3467	MAX	9	9	7.355	81.727	0.193	2	Medium	0.156
BARR1_Vpp	BARR1-393_MINCYS	254	261	TAQYKVPV	904.502	10.0231	0	5	0	0	0	n/a	1	Medium	0		BARR1_SH3_Vpp	BARR1-393_MINCYS	254	261	TAQYKVPV	904.502	10.0231	0	5	0	0	0	n/a	1	Medium	0
BARR1_Vpp	BARR1-393_MINCYS	254	261	TAQYKVPV	904.502	10.0293	300	5	0.26	4.366	87.325	0.459	3	Medium	0.185	0.832068	BARR1_SH3_Vpp	BARR1-393_MINCYS	254	261	TAQYKVPV	904.502	10.0195	300	5	0.26	4.238	84.764	0.069	3	Medium	0.028	0.485144
BARR1_Vpp	BARR1-393_MINCYS	254	261	TAQYKVPV	904.502	10.0294	1000	5	0.804	4.489	89.787	0.604	3	Medium	0.243	0.864966	BARR1_SH3_Vpp	BARR1-393_MINCYS	254	261	TAQYKVPV	904.502	10.0019	1000	5	0.804	4.481	89.62	0.114	3	Medium	0.046	0.635608
BARR1_Vpp	BARR1-393_MINCYS	254	261	TAQYKVPV	904.502	10.0371	5000	5	2.754	4.564	91.275	0.46	3	Medium	0.185	0.811261	BARR1_SH3_Vpp	BARR1-393_MINCYS	254	261	TAQYKVPV	904.502	9.9849	5000	5	2.754	4.584	91.676	0.702	2	Medium	0.078	0.894834
BARR1_Vpp	BARR1-393_MINCYS	254	261	TAQYKVPV	904.502	0	MAX	5	5	0	0	0	2	Low	0		BARR1_SH3_Vpp	BARR1-393_MINCYS	254	261	TAQYKVPV	904.502	0	MAX	5	5	0	0	0	2	Low	0
BARR1_Vpp	BARR1-393_MINCYS	257	262	YKVPVA	675.395	5.6292	0	3	0	0	0	n/a	1	Medium	0		BARR1_SH3_Vpp	BARR1-393_MINCYS	257	262	YKVPVA	675.395	5.6292	0	3	0	0	0	n/a	1	Medium	0
BARR1_Vpp	BARR1-393_MINCYS	257	262	YKVPVA	675.395	5.7449	300	3	0.158	1.174	39.122	0.598	3	High	0.241	0.0799102	BARR1_SH3_Vpp	BARR1-393_MINCYS	257	262	YKVPVA	675.395	5.6971	300	3	0.158	1.202	40.061	0.101	3	Medium	0.041	0.000282407
BARR1_Vpp	BARR1-393_MINCYS	257	262	YKVPVA	675.395	5.7347	1000	3	0.479	1.644	54.802	0.601	3	High	0.242	0.211399	BARR1_SH3_Vpp	BARR1-393_MINCYS	257	262	YKVPVA	675.395	5.631	1000	3	0.479	1.75	58.32	0.214	3	Medium	0.086	0.0849651
BARR1_Vpp	BARR1-393_MINCYS	257	262	YKVPVA	675.395	5.7117	5000	3	1.539	2.195	73.158	0.21	3	Medium	0.084	0.499799	BARR1_SH3_Vpp	BARR1-393_MINCYS	257	262	YKVPVA	675.395	5.6294	5000	3	1.539	2.254	75.125	0.702	2	Medium	0.078	0.786447
BARR1_Vpp	BARR1-393_MINCYS	257	262	YKVPVA	675.395	0	MAX	3	3	0	0	0	2	Low	0		BARR1_SH3_Vpp	BARR1-393_MINCYS	257	262	YKVPVA	675.395	0	MAX	3	3	0	0	0	2	Low	0
BARR1_Vpp	BARR1-393_MINCYS	257	263	YKVPVAM	806.436	8.0569	0	4	0	0	0	n/a	1	High	0		BARR1_SH3_Vpp	BARR1-393_MINCYS	257	263	YKVPVAM	806.436	8.0569	0	4	0	0	0	n/a	1	High	0
BARR1_Vpp	BARR1-393_MINCYS	257	263	YKVPVAM	806.436	7.9593	300	4	0.229	1.903	47.578	0.465	3	Medium	0.187	0.0710742	BARR1_SH3_Vpp	BARR1-393_MINCYS	257	263	YKVPVAM	806.436	7.8444	300	4	0.229	1.885	47.115	0.266	3	Medium	0.107	0.0207519
BARR1_Vpp	BARR1-393_MINCYS	257	263	YKVPVAM	806.436	7.9068	1000	4	0.696	2.418	60.438	0.585	3	Medium	0.236	0.229528	BARR1_SH3_Vpp	BARR1-393_MINCYS	257	263	YKVPVAM	806.436	7.8767	1000	4	0.696	2.406	60.153	0.418	3	Medium	0.168	0.125953
BARR1_Vpp	BARR1-393_MINCYS	257	263	YKVPVAM	806.436	7.9569	5000	4	2.244	2.867	71.682	0.115	3	Medium	0.046	0.353308	BARR1_SH3_Vpp	BARR1-393_MINCYS	257	263	YKVPVAM	806.436	7.83	5000	4	2.244	2.866	71.651	0.036	2	Medium	0.004	0.328364
BARR1_Vpp	BARR1-393_MINCYS	257	263	YKVPVAM	806.436	7.9731	MAX	4	4	3.516	87.907	0.47	2	Medium	0.052		BARR1_SH3_Vpp	BARR1-393_MINCYS	257	263	YKVPVAM	806.436	7.9731	MAX	4	4	3.516	87.907	0.47	2	Medium	0.052
BARR1_Vpp	BARR1-393_MINCYS	263	275	MEEADDTVAPSST	1351.54	3.1206	0	10	0	0	0	n/a	1	Medium	0		BARR1_SH3_Vpp	BARR1-393_MINCYS	263	275	MEEADDTVAPSST	1351.54	3.1342	0	10	0	0	0	n/a	1	High	0
BARR1_Vpp	BARR1-393_MINCYS	263	275	MEEADDTVAPSST	1351.54	3.1202	300	10	1.529	5.797	57.975	0.196	3	Medium	0.079	0.0863362	BARR1_SH3_Vpp	BARR1-393_MINCYS	263	275	MEEADDTVAPSST	1351.54	3.1039	300	10	1.529	5.445	54.446	0.066	3	Medium	0.027	0.0173757
BARR1_Vpp	BARR1-393_MINCYS	263	275	MEEADDTVAPSST	1351.54	3.1464	1000	10	3.864	6.48	64.798	0.154	3	High	0.062	0.12261	BARR1_SH3_Vpp	BARR1-393_MINCYS	263	275	MEEADDTVAPSST	1351.54	3.0572	1000	10	3.864	6.2	61.996	0.488	3	Medium	0.197	0.032787
BARR1_Vpp	BARR1-393_MINCYS	263	275	MEEADDTVAPSST	1351.54	3.1151	5000	10	8.267	7.075	70.753	0.285	3	Medium	0.115	0.376287	BARR1_SH3_Vpp	BARR1-393_MINCYS	263	275	MEEADDTVAPSST	1351.54	3.1563	5000	10	8.267	6.82	68.196	1.039	2	Medium	0.116	0.0619092
BARR1_Vpp	BARR1-393_MINCYS	263	275	MEEADDTVAPSST	1351.54	3.0824	MAX	10	10	7.202	72.02	0.332	2	Medium	0.208		BARR1_SH3_Vpp	BARR1-393_MINCYS	263	275	MEEADDTVAPSST	1351.54	3.0241	MAX	10	10	7.061	70.607	0.222	2	High	0.025
BARR1_Vpp	BARR1-393_MINCYS	264	275	EEADDTVAPSST	1220.5	2.2288	0	9	0	0	0	n/a	1	High	0		BARR1_SH3_Vpp	BARR1-393_MINCYS	264	275	EEADDTVAPSST	1220.5	2.2288	0	9	0	0	0	n/a	1	High	0
BARR1_Vpp	BARR1-393_MINCYS	264	275	EEADDTVAPSST	1220.5	2.2337	300	9	1.379	5.06	56.221	0.232	3	High	0.093	0.0336702	BARR1_SH3_Vpp	BARR1-393_MINCYS	264	275	EEADDTVAPSST	1220.5	2.2226	300	9	1.379	5.06	56.221	0.054	3	High	0.022	0.000675119
BARR1_Vpp	BARR1-393_MINCYS	264	275	EEADDTVAPSST	1220.5	2.2732	1000	9	3.448	5.757	63.966	0.126	3	High	0.051	0.019491	BARR1_SH3_Vpp	BARR1-393_MINCYS	264	275	EEADDTVAPSST	1220.5	2.2065	1000	9	3.448	5.797	64.414	0.293	3	High	0.118	0.0911981
BARR1_Vpp	BARR1-393_MINCYS	264	275	EEADDTVAPSST	1220.5	2.2449	5000	9	7.335	6.359	70.653	0.18	3	High	0.073	0.131104	BARR1_SH3_Vpp	BARR1-393_MINCYS	264	275	EEADDTVAPSST	1220.5	2.2696	5000	9	7.335	6.444	71.602	0.562	2	High	0.063	0.491934
BARR1_Vpp	BARR1-393_MINCYS	264	275	EEADDTVAPSST	1220.5	2.2246	MAX	9	9	6.506	72.285	0.381	2	High	0.24		BARR1_SH3_Vpp	BARR1-393_MINCYS	264	275	EEADDTVAPSST	1220.5	2.2246	MAX	9	9	6.506	72.285	0.381	2	High	0.24
BARR1_Vpp	BARR1-393_MINCYS	264	276	EEADDTVAPSSTF	1367.57	8.0019	0	10	0	0	0	n/a	1	Medium	0		BARR1_SH3_Vpp	BARR1-393_MINCYS	264	276	EEADDTVAPSSTF	1367.57	8.0019	0	10	0	0	0	n/a	1	Medium	0
BARR1_Vpp	BARR1-393_MINCYS	264	276	EEADDTVAPSSTF	1367.57	7.9788	300	10	1.427	4.767	47.665	0.111	3	High	0.045	0.0575327	BARR1_SH3_Vpp	BARR1-393_MINCYS	264	276	EEADDTVAPSSTF	1367.57	7.9726	300	10	1.427	4.941	49.412	1.519	3	Medium	0.612	0.879359
BARR1_Vpp	BARR1-393_MINCYS	264	276	EEADDTVAPSSTF	1367.57	7.9541	1000	10	3.597	5.545	55.446	0.194	3	High	0.078	0.0599662	BARR1_SH3_Vpp	BARR1-393_MINCYS	264	276	EEADDTVAPSSTF	1367.57	8.005	1000	10	3.597	5.768	57.676	0.933	3	Medium	0.376	0.965077
BARR1_Vpp	BARR1-393_MINCYS	264	276	EEADDTVAPSSTF	1367.57	7.9793	5000	10	7.888	6.534	65.34	0.03	3	High	0.012	0.228064	BARR1_SH3_Vpp	BARR1-393_MINCYS	264	276	EEADDTVAPSSTF	1367.57	7.9849	5000	10	7.888	6.672	66.722	2.347	2	Medium	0.261	0.933287
BARR1_Vpp	BARR1-393_MINCYS	264	276	EEADDTVAPSSTF	1367.57	7.8984	MAX	10	10	6.527	65.273	0.407	2	Medium	0.256		BARR1_SH3_Vpp	BARR1-393_MINCYS	264	276	EEADDTVAPSSTF	1367.57	7.8984	MAX	10	10	6.526	65.265	0.408	2	Medium	0.256
BARR1_Vpp	BARR1-393_MINCYS	264	279	EEADDTVAPSSTFSKV	1681.77	8.0293	0	13	0	0	0	n/a	1	Medium	0		BARR1_SH3_Vpp	BARR1-393_MINCYS	264	279	EEADDTVAPSSTFSKV	1681.77	8.0293	0	13	0	0	0	n/a	1	Medium	0
BARR1_Vpp	BARR1-393_MINCYS	264	279	EEADDTVAPSSTFSKV	1681.77	8.0708	300	13	1.634	6.31	48.541	0.853	3	Medium	0.343	0.291341	BARR1_SH3_Vpp	BARR1-393_MINCYS	264	279	EEADDTVAPSSTFSKV	1681.77	7.9448	300	13	1.634	6.03	46.387	0.459	3	Medium	0.185	0.0336063
BARR1_Vpp	BARR1-393_MINCYS	264	279	EEADDTVAPSSTFSKV	1681.77	8.0601	1000	13	4.222	7.176	55.2	0.722	3	Medium	0.291	0.604987	BARR1_SH3_Vpp	BARR1-393_MINCYS	264	279	EEADDTVAPSSTFSKV	1681.77	7.9799	1000	13	4.222	6.999	53.84	0.747	3	Medium	0.301	0.24713
BARR1_Vpp	BARR1-393_MINCYS	264	279	EEADDTVAPSSTFSKV	1681.77	8.074	5000	13	9.812	8.109	62.373	1.036	3	Medium	0.417	0.534625	BARR1_SH3_Vpp	BARR1-393_MINCYS	264	279	EEADDTVAPSSTFSKV	1681.77	7.9306	5000	13	9.812	7.919	60.916	1.649	2	Medium	0.184	0.157419
BARR1_Vpp	BARR1-393_MINCYS	264	279	EEADDTVAPSSTFSKV	1681.77	7.9463	MAX	13	13	8.953	68.871	3.269	2	Medium	0.364		BARR1_SH3_Vpp	BARR1-393_MINCYS	264	279	EEADDTVAPSSTFSKV	1681.77	7.9463	MAX	13	13	8.953	68.871	3.269	2	Medium	0.364
BARR1_Vpp	BARR1-393_MINCYS	265	308	EADDTVAPSSTFSKVYTLTPFLANNREKRGLALDGKLKHEDTNL	4861.49	10.4509	0	40	0	0	0	n/a	1	Medium	0		BARR1_SH3_Vpp	BARR1-393_MINCYS	265	308	EADDTVAPSSTFSKVYTLTPFLANNREKRGLALDGKLKHEDTNL	4861.49	10.4509	0	40	0	0	0	n/a	1	Medium	0
BARR1_Vpp	BARR1-393_MINCYS	265	308	EADDTVAPSSTFSKVYTLTPFLANNREKRGLALDGKLKHEDTNL	4861.49	10.6069	300	40	4.717	16.955	42.388	1.636	3	Medium	0.659	0.0331124	BARR1_SH3_Vpp	BARR1-393_MINCYS	265	308	EADDTVAPSSTFSKVYTLTPFLANNREKRGLALDGKLKHEDTNL	4861.49	10.4462	300	40	4.717	15.583	38.957	0.65	3	Medium	0.262	0.0465532
BARR1_Vpp	BARR1-393_MINCYS	265	308	EADDTVAPSSTFSKVYTLTPFLANNREKRGLALDGKLKHEDTNL	4861.49	10.5982	1000	40	12.632	18.192	45.481	1.385	3	Medium	0.557	0.0671806	BARR1_SH3_Vpp	BARR1-393_MINCYS	265	308	EADDTVAPSSTFSKVYTLTPFLANNREKRGLALDGKLKHEDTNL	4861.49	10.4619	1000	40	12.632	17.007	42.517	0.792	3	Medium	0.319	0.642947
BARR1_Vpp	BARR1-393_MINCYS	265	308	EADDTVAPSSTFSKVYTLTPFLANNREKRGLALDGKLKHEDTNL	4861.49	10.6003	5000	40	30.11	20.194	50.486	1.004	3	Medium	0.404	0.0353375	BARR1_SH3_Vpp	BARR1-393_MINCYS	265	308	EADDTVAPSSTFSKVYTLTPFLANNREKRGLALDGKLKHEDTNL	4861.49	10.4707	5000	40	30.11	19.277	48.193	4.509	2	Medium	0.502	0.611398
BARR1_Vpp	BARR1-393_MINCYS	265	308	EADDTVAPSSTFSKVYTLTPFLANNREKRGLALDGKLKHEDTNL	4861.49	0	MAX	40	40	0	0	0	2	Low	0		BARR1_SH3_Vpp	BARR1-393_MINCYS	265	308	EADDTVAPSSTFSKVYTLTPFLANNREKRGLALDGKLKHEDTNL	4861.49	0	MAX	40	40	0	0	0	2	Low	0
BARR1_Vpp	BARR1-393_MINCYS	276	279	FSKV	479.274	2.4761	0	2	0	0	0	n/a	1	Medium	0		BARR1_SH3_Vpp	BARR1-393_MINCYS	276	279	FSKV	479.274	2.4761	0	2	0	0	0	n/a	1	Medium	0
BARR1_Vpp	BARR1-393_MINCYS	276	279	FSKV	479.274	2.5542	300	2	0.101	0.857	42.853	0.087	3	Medium	0.035	0.308628	BARR1_SH3_Vpp	BARR1-393_MINCYS	276	279	FSKV	479.274	0	300	2	0.101
BARR1_Vpp	BARR1-393_MINCYS	276	279	FSKV	479.274	2.5744	1000	2	0.313	0.932	46.586	0.007	3	Medium	0.003	0.975294	BARR1_SH3_Vpp	BARR1-393_MINCYS	276	279	FSKV	479.274	0	1000	2	0.313
BARR1_Vpp	BARR1-393_MINCYS	276	279	FSKV	479.274	2.5517	5000	2	1.078	0.962	48.108	0.043	3	Medium	0.017	0.368124	BARR1_SH3_Vpp	BARR1-393_MINCYS	276	279	FSKV	479.274	0	5000	2	1.078
BARR1_Vpp	BARR1-393_MINCYS	276	279	FSKV	479.274	0	MAX	2	2	0	0	0	2	Low	0		BARR1_SH3_Vpp	BARR1-393_MINCYS	276	279	FSKV	479.274	0	MAX	2	2	0	0	0	2	Low	0
BARR1_Vpp	BARR1-393_MINCYS	276	286	FSKVYTLTPFL	1314.72	13.6055	0	8	0	0	0	n/a	1	Medium	0		BARR1_SH3_Vpp	BARR1-393_MINCYS	276	286	FSKVYTLTPFL	1314.72	13.6055	0	8	0	0	0	n/a	1	Medium	0
BARR1_Vpp	BARR1-393_MINCYS	276	286	FSKVYTLTPFL	1314.72	13.6052	300	8	0.332	4.324	54.049	0.41	3	Medium	0.165	0.701115	BARR1_SH3_Vpp	BARR1-393_MINCYS	276	286	FSKVYTLTPFL	1314.72	13.5337	300	8	0.332	4.281	53.516	0.4	3	Medium	0.161	0.926937
BARR1_Vpp	BARR1-393_MINCYS	276	286	FSKVYTLTPFL	1314.72	13.596	1000	8	1.046	4.391	54.886	0.272	3	Medium	0.11	0.969059	BARR1_SH3_Vpp	BARR1-393_MINCYS	276	286	FSKVYTLTPFL	1314.72	13.5435	1000	8	1.046	4.466	55.829	0.633	3	Medium	0.255	0.747436
BARR1_Vpp	BARR1-393_MINCYS	276	286	FSKVYTLTPFL	1314.72	13.6122	5000	8	3.93	4.456	55.705	0.23	3	Medium	0.092	0.599552	BARR1_SH3_Vpp	BARR1-393_MINCYS	276	286	FSKVYTLTPFL	1314.72	13.4922	5000	8	3.93	4.457	55.715	1.481	2	Medium	0.165	0.761455
BARR1_Vpp	BARR1-393_MINCYS	276	286	FSKVYTLTPFL	1314.72	13.3558	MAX	8	8	6.211	77.64	0.208	2	Medium	0.023		BARR1_SH3_Vpp	BARR1-393_MINCYS	276	286	FSKVYTLTPFL	1314.72	13.3558	MAX	8	8	6.211	77.64	0.208	2	Medium	0.023
BARR1_Vpp	BARR1-393_MINCYS	276	289	FSKVYTLTPFLANN	1613.85	11.7886	0	11	0	0	0	n/a	1	Medium	0		BARR1_SH3_Vpp	BARR1-393_MINCYS	276	289	FSKVYTLTPFLANN	1613.85	11.7886	0	11	0	0	0	n/a	1	Medium	0
BARR1_Vpp	BARR1-393_MINCYS	276	289	FSKVYTLTPFLANN	1613.85	11.7949	300	11	0.828	7.187	65.339	1.857	3	Medium	0.747	0.336644	BARR1_SH3_Vpp	BARR1-393_MINCYS	276	289	FSKVYTLTPFLANN	1613.85	11.7374	300	11	0.828	6.476	58.877	0.239	3	Medium	0.096	0.0810605
BARR1_Vpp	BARR1-393_MINCYS	276	289	FSKVYTLTPFLANN	1613.85	11.8026	1000	11	2.394	6.863	62.391	0.779	3	Medium	0.314	0.774595	BARR1_SH3_Vpp	BARR1-393_MINCYS	276	289	FSKVYTLTPFLANN	1613.85	11.7475	1000	11	2.394	7.416	67.422	0.401	2	Medium	0.045	0.00736004
BARR1_Vpp	BARR1-393_MINCYS	276	289	FSKVYTLTPFLANN	1613.85	11.8189	5000	11	6.751	7.003	63.661	0.759	3	Medium	0.306	0.29343	BARR1_SH3_Vpp	BARR1-393_MINCYS	276	289	FSKVYTLTPFLANN	1613.85	11.7391	5000	11	6.751	6.861	62.373	2.56	2	Medium	0.285	0.687144
BARR1_Vpp	BARR1-393_MINCYS	276	289	FSKVYTLTPFLANN	1613.85	11.7484	MAX	11	11	8.758	79.615	0.368	2	Medium	0.041		BARR1_SH3_Vpp	BARR1-393_MINCYS	276	289	FSKVYTLTPFLANN	1613.85	11.7484	MAX	11	11	8.758	79.615	0.368	2	Medium	0.041
BARR1_Vpp	BARR1-393_MINCYS	276	308	FSKVYTLTPFLANNREKRGLALDGKLKHEDTNL	3788.04	9.266	0	30	0	0	0	n/a	1	Medium	0		BARR1_SH3_Vpp	BARR1-393_MINCYS	276	308	FSKVYTLTPFLANNREKRGLALDGKLKHEDTNL	3788.04	9.266	0	30	0	0	0	n/a	1	Medium	0
BARR1_Vpp	BARR1-393_MINCYS	276	308	FSKVYTLTPFLANNREKRGLALDGKLKHEDTNL	3788.04	9.5884	300	30	3.348	13.727	45.757	1.776	3	High	0.715	0.0864699	BARR1_SH3_Vpp	BARR1-393_MINCYS	276	308	FSKVYTLTPFLANNREKRGLALDGKLKHEDTNL	3788.04	9.3139	300	30	3.348	12.67	42.232	0.384	3	Medium	0.155	0.552399
BARR1_Vpp	BARR1-393_MINCYS	276	308	FSKVYTLTPFLANNREKRGLALDGKLKHEDTNL	3788.04	9.4967	1000	30	9.17	14.4	47.999	1.483	3	Medium	0.597	0.0964307	BARR1_SH3_Vpp	BARR1-393_MINCYS	276	308	FSKVYTLTPFLANNREKRGLALDGKLKHEDTNL	3788.04	9.3521	1000	30	9.17	13.594	45.314	0.402	3	Medium	0.162	0.453468
BARR1_Vpp	BARR1-393_MINCYS	276	308	FSKVYTLTPFLANNREKRGLALDGKLKHEDTNL	3788.04	9.4043	5000	30	22.325	15.557	51.855	0.528	3	Medium	0.212	0.0238929	BARR1_SH3_Vpp	BARR1-393_MINCYS	276	308	FSKVYTLTPFLANNREKRGLALDGKLKHEDTNL	3788.04	9.3611	5000	30	22.325	14.949	49.831	1.422	2	Medium	0.158	0.414559
BARR1_Vpp	BARR1-393_MINCYS	276	308	FSKVYTLTPFLANNREKRGLALDGKLKHEDTNL	3788.04	9.1658	MAX	30	30	18.012	60.041	0.083	2	Medium	0.13		BARR1_SH3_Vpp	BARR1-393_MINCYS	276	308	FSKVYTLTPFLANNREKRGLALDGKLKHEDTNL	3788.04	9.1658	MAX	30	30	18.012	60.041	0.083	2	Medium	0.13
BARR1_Vpp	BARR1-393_MINCYS	279	290	VYTLTPFLANNR	1407.75	6.5614	0	9	0	0	0	n/a	1	High	0		BARR1_SH3_Vpp	BARR1-393_MINCYS	279	290	VYTLTPFLANNR	1407.75	6.5614	0	9	0	0	0	n/a	1	High	0
BARR1_Vpp	BARR1-393_MINCYS	279	290	VYTLTPFLANNR	1407.75	6.7163	300	9	0.789	5.592	62.136	0.389	2	Medium	0.043	0.909192	BARR1_SH3_Vpp	BARR1-393_MINCYS	279	290	VYTLTPFLANNR	1407.75	6.5862	300	9	0.789	5.481	60.903	0.116	2	Medium	0.013	0.311788
BARR1_Vpp	BARR1-393_MINCYS	279	290	VYTLTPFLANNR	1407.75	6.7338	1000	9	2.251	5.692	63.248	0.847	2	Medium	0.094	0.843175	BARR1_SH3_Vpp	BARR1-393_MINCYS	279	290	VYTLTPFLANNR	1407.75	6.6421	1000	9	2.251	5.679	63.103	0.279	2	Medium	0.031	0.923688
BARR1_Vpp	BARR1-393_MINCYS	279	290	VYTLTPFLANNR	1407.75	6.734	5000	9	5.974	5.711	63.458	0.248	2	Medium	0.028	0.630079	BARR1_SH3_Vpp	BARR1-393_MINCYS	279	290	VYTLTPFLANNR	1407.75	6.452	5000	9	5.974	5.695	63.276		1	Medium	0
BARR1_Vpp	BARR1-393_MINCYS	279	290	VYTLTPFLANNR	1407.75	6.5638	MAX	9	9	4.827	53.63	0.264	2	Medium	0.029		BARR1_SH3_Vpp	BARR1-393_MINCYS	279	290	VYTLTPFLANNR	1407.75	6.5263	MAX	9	9	4.838	53.755	0.121	2	Medium	0.013
BARR1_Vpp	BARR1-393_MINCYS	280	286	YTLTPFL	853.458	13.825	0	4	0	0	0	n/a	1	Medium	0		BARR1_SH3_Vpp	BARR1-393_MINCYS	280	286	YTLTPFL	853.458	13.825	0	4	0	0	0	n/a	1	Medium	0
BARR1_Vpp	BARR1-393_MINCYS	280	286	YTLTPFL	853.458	13.8031	300	4	0.141	2.389	59.722	0.225	3	Medium	0.091	0.971819	BARR1_SH3_Vpp	BARR1-393_MINCYS	280	286	YTLTPFL	853.458	13.7903	300	4	0.141	2.372	59.304	0.243	3	Medium	0.098	0.866195
BARR1_Vpp	BARR1-393_MINCYS	280	286	YTLTPFL	853.458	13.7884	1000	4	0.449	2.461	61.537	0.226	3	Medium	0.091	0.903432	BARR1_SH3_Vpp	BARR1-393_MINCYS	280	286	YTLTPFL	853.458	13.7861	1000	4	0.449	2.43	60.754	0.141	3	Medium	0.057	0.72715
BARR1_Vpp	BARR1-393_MINCYS	280	286	YTLTPFL	853.458	13.8269	5000	4	1.783	2.462	61.562	0.273	3	Medium	0.11	0.85915	BARR1_SH3_Vpp	BARR1-393_MINCYS	280	286	YTLTPFL	853.458	13.7767	5000	4	1.783	2.484	62.11	0.708	2	Medium	0.079	0.922714
BARR1_Vpp	BARR1-393_MINCYS	280	286	YTLTPFL	853.458	13.6598	MAX	4	4	2.716	67.895	0.029	2	Medium	0.003		BARR1_SH3_Vpp	BARR1-393_MINCYS	280	286	YTLTPFL	853.458	13.7389	MAX	4	4	2.812	70.293	1.19	2	Medium	0.132
BARR1_Vpp	BARR1-393_MINCYS	280	289	YTLTPFLANN	1152.58	11.6649	0	7	0	0	0	n/a	1	Medium	0		BARR1_SH3_Vpp	BARR1-393_MINCYS	280	289	YTLTPFLANN	1152.58	11.6649	0	7	0	0	0	n/a	1	Medium	0
BARR1_Vpp	BARR1-393_MINCYS	280	289	YTLTPFLANN	1152.58	11.7001	300	7	0.637	4.216	60.222	0.41	3	Medium	0.165	0.384273	BARR1_SH3_Vpp	BARR1-393_MINCYS	280	289	YTLTPFLANN	1152.58	11.6676	300	7	0.637	4.062	58.025	0.338	3	Medium	0.136	0.646196
BARR1_Vpp	BARR1-393_MINCYS	280	289	YTLTPFLANN	1152.58	11.6967	1000	7	1.797	4.221	60.302	0.301	3	Medium	0.121	0.712768	BARR1_SH3_Vpp	BARR1-393_MINCYS	280	289	YTLTPFLANN	1152.58	11.7085	1000	7	1.797	4.18	59.715	0.189	3	Medium	0.076	0.981164
BARR1_Vpp	BARR1-393_MINCYS	280	289	YTLTPFLANN	1152.58	11.7102	5000	7	4.605	4.261	60.875	0.349	3	Medium	0.141	0.881213	BARR1_SH3_Vpp	BARR1-393_MINCYS	280	289	YTLTPFLANN	1152.58	11.7055	5000	7	4.605	4.234	60.49	1.006	2	Medium	0.112	0.922802
BARR1_Vpp	BARR1-393_MINCYS	280	289	YTLTPFLANN	1152.58	11.6006	MAX	7	7	4.768	68.114	0.468	2	Medium	0.294		BARR1_SH3_Vpp	BARR1-393_MINCYS	280	289	YTLTPFLANN	1152.58	11.6006	MAX	7	7	4.768	68.114	0.468	2	Medium	0.294
BARR1_Vpp	BARR1-393_MINCYS	280	297	YTLTPFLANNREKRGLAL	2076.15	10.8237	0	15	0	0	0	n/a	1	Medium	0		BARR1_SH3_Vpp	BARR1-393_MINCYS	280	297	YTLTPFLANNREKRGLAL	2076.15	10.8237	0	15	0	0	0	n/a	1	Medium	0
BARR1_Vpp	BARR1-393_MINCYS	280	297	YTLTPFLANNREKRGLAL	2076.15	11.0085	300	15	1.407	7.582	50.546	0.371	3	Medium	0.149	0.126539	BARR1_SH3_Vpp	BARR1-393_MINCYS	280	297	YTLTPFLANNREKRGLAL	2076.15	10.9063	300	15	1.407	7.218	48.123	0.388	3	Medium	0.156	0.21439
BARR1_Vpp	BARR1-393_MINCYS	280	297	YTLTPFLANNREKRGLAL	2076.15	11.0025	1000	15	4.071	7.964	53.092	0.506	3	Medium	0.204	0.784668	BARR1_SH3_Vpp	BARR1-393_MINCYS	280	297	YTLTPFLANNREKRGLAL	2076.15	10.9361	1000	15	4.071	7.72	51.465	0.888	3	Medium	0.358	0.433153
BARR1_Vpp	BARR1-393_MINCYS	280	297	YTLTPFLANNREKRGLAL	2076.15	10.9676	5000	15	10.981	8.982	59.877	0.114	2	Medium	0.013	0.458821	BARR1_SH3_Vpp	BARR1-393_MINCYS	280	297	YTLTPFLANNREKRGLAL	2076.15	10.9103	5000	15	10.981	8.636	57.575	4.042	2	Medium	0.45	0.35272
BARR1_Vpp	BARR1-393_MINCYS	280	297	YTLTPFLANNREKRGLAL	2076.15	10.6969	MAX	15	15	10.341	68.942	0.248	2	Medium	0.156		BARR1_SH3_Vpp	BARR1-393_MINCYS	280	297	YTLTPFLANNREKRGLAL	2076.15	10.699	MAX	15	15	10.341	68.937	0.248	2	Medium	0.156
BARR1_Vpp	BARR1-393_MINCYS	286	300	LANNREKRGLALDGK	1653.93	7.5762	0	13	0	0	0	n/a	1	High	0		BARR1_SH3_Vpp	BARR1-393_MINCYS	286	300	LANNREKRGLALDGK	1653.93	7.5762	0	13	0	0	0	n/a	1	High	0
BARR1_Vpp	BARR1-393_MINCYS	286	300	LANNREKRGLALDGK	1653.93	7.4852	300	13	1.544	1.49	11.458	0.607	3	Medium	0.244	0.710997	BARR1_SH3_Vpp	BARR1-393_MINCYS	286	300	LANNREKRGLALDGK	1653.93	7.4148	300	13	1.544	1.261	9.696	0.113	3	Medium	0.046	0.141449
BARR1_Vpp	BARR1-393_MINCYS	286	300	LANNREKRGLALDGK	1653.93	7.5388	1000	13	4.397	1.608	12.372	0.185	3	Medium	0.075	0.00364392	BARR1_SH3_Vpp	BARR1-393_MINCYS	286	300	LANNREKRGLALDGK	1653.93	7.5086	1000	13	4.397	1.524	11.726	1.325	2	Medium	0.148	0.12535
BARR1_Vpp	BARR1-393_MINCYS	286	300	LANNREKRGLALDGK	1653.93	7.5274	5000	13	10.994	2.247	17.284	0.828	3	Medium	0.333	0.0369303	BARR1_SH3_Vpp	BARR1-393_MINCYS	286	300	LANNREKRGLALDGK	1653.93	7.5154	5000	13	10.994	2.104	16.186		1	Medium	0
BARR1_Vpp	BARR1-393_MINCYS	286	300	LANNREKRGLALDGK	1653.93	7.4653	MAX	13	13	7.25	55.772	0.445	2	Medium	0.179		BARR1_SH3_Vpp	BARR1-393_MINCYS	286	300	LANNREKRGLALDGK	1653.93	7.4653	MAX	13	13	7.25	55.772	0.445	2	Medium	0.179
BARR1_Vpp	BARR1-393_MINCYS	289	297	NREKRGLAL	1055.62	4.5193	0	7	0	0	0	n/a	1	Medium	0		BARR1_SH3_Vpp	BARR1-393_MINCYS	289	297	NREKRGLAL	1055.62	4.5193	0	7	0	0	0	n/a	1	Medium	0
BARR1_Vpp	BARR1-393_MINCYS	289	297	NREKRGLAL	1055.62	4.7249	300	7	0.661	3.019	43.129	0.855	2	Medium	0.095	1	BARR1_SH3_Vpp	BARR1-393_MINCYS	289	297	NREKRGLAL	1055.62	4.2901	300	7	0.661	3.01	43.003		1	Medium	0
BARR1_Vpp	BARR1-393_MINCYS	289	297	NREKRGLAL	1055.62	4.607	1000	7	1.956	3.379	48.266		1	Medium	0		BARR1_SH3_Vpp	BARR1-393_MINCYS	289	297	NREKRGLAL	1055.62	0	1000	7	1.956
BARR1_Vpp	BARR1-393_MINCYS	289	297	NREKRGLAL	1055.62	0	5000	7	5.524								BARR1_SH3_Vpp	BARR1-393_MINCYS	289	297	NREKRGLAL	1055.62	0	5000	7	5.524
BARR1_Vpp	BARR1-393_MINCYS	289	297	NREKRGLAL	1055.62	4.4796	MAX	7	7	4.902	70.03	0.059	2	Medium	0.037		BARR1_SH3_Vpp	BARR1-393_MINCYS	289	297	NREKRGLAL	1055.62	4.4796	MAX	7	7	4.902	70.03	0.059	2	Medium	0.037
BARR1_Vpp	BARR1-393_MINCYS	290	308	REKRGLALDGKLKHEDTNL	2192.2	6.0405	0	17	0	0	0	n/a	1	Medium	0		BARR1_SH3_Vpp	BARR1-393_MINCYS	290	308	REKRGLALDGKLKHEDTNL	2192.2	6.0405	0	17	0	0	0	n/a	1	Medium	0
BARR1_Vpp	BARR1-393_MINCYS	290	308	REKRGLALDGKLKHEDTNL	2192.2	5.9401	300	17	2.303	6.557	38.569	0.415	3	Medium	0.167	0.00430801	BARR1_SH3_Vpp	BARR1-393_MINCYS	290	308	REKRGLALDGKLKHEDTNL	2192.2	5.5884	300	17	2.303	6.088	35.809	0.411	3	Medium	0.165	0.029545
BARR1_Vpp	BARR1-393_MINCYS	290	308	REKRGLALDGKLKHEDTNL	2192.2	6.2673	1000	17	6.141	7.164	42.142	0.509	3	Medium	0.205	0.0174719	BARR1_SH3_Vpp	BARR1-393_MINCYS	290	308	REKRGLALDGKLKHEDTNL	2192.2	5.6732	1000	17	6.141	6.638	39.049	0.493	3	Medium	0.198	0.47368
BARR1_Vpp	BARR1-393_MINCYS	290	308	REKRGLALDGKLKHEDTNL	2192.2	6.1303	5000	17	13.868	8.399	49.407	1.316	3	Medium	0.53	0.646268	BARR1_SH3_Vpp	BARR1-393_MINCYS	290	308	REKRGLALDGKLKHEDTNL	2192.2	5.4371	5000	17	13.868	7.761	45.65	1.761	2	Medium	0.196	0.0339853
BARR1_Vpp	BARR1-393_MINCYS	290	308	REKRGLALDGKLKHEDTNL	2192.2	5.9147	MAX	17	17	9.293	54.668	0.107	2	Medium	0.087		BARR1_SH3_Vpp	BARR1-393_MINCYS	290	308	REKRGLALDGKLKHEDTNL	2192.2	5.9419	MAX	17	17	9.268	54.52	0.156	2	Medium	0.149
BARR1_Vpp	BARR1-393_MINCYS	293	318	RGLALDGKLKHEDTNLASSTLLREGA	2764.48	7.1649	0	24	0	0	0	n/a	1	Medium	0		BARR1_SH3_Vpp	BARR1-393_MINCYS	293	318	RGLALDGKLKHEDTNLASSTLLREGA	2764.48	7.1649	0	24	0	0	0	n/a	1	Medium	0
BARR1_Vpp	BARR1-393_MINCYS	293	318	RGLALDGKLKHEDTNLASSTLLREGA	2764.48	6.4004	300	24	3.198	8.462	35.259	0.53	3	Medium	0.214	0.20133	BARR1_SH3_Vpp	BARR1-393_MINCYS	293	318	RGLALDGKLKHEDTNLASSTLLREGA	2764.48	6.9325	300	24	3.198	8.576	35.731	0.302	3	Medium	0.122	0.342883
BARR1_Vpp	BARR1-393_MINCYS	293	318	RGLALDGKLKHEDTNLASSTLLREGA	2764.48	6.3565	1000	24	8.544	10.04	41.834	1.185	3	Medium	0.477	0.576567	BARR1_SH3_Vpp	BARR1-393_MINCYS	293	318	RGLALDGKLKHEDTNLASSTLLREGA	2764.48	6.3577	1000	24	8.544	10.425	43.44	0.212	2	Medium	0.024	0.0230252
BARR1_Vpp	BARR1-393_MINCYS	293	318	RGLALDGKLKHEDTNLASSTLLREGA	2764.48	6.345	5000	24	19.241	12.529	52.203	1.751	3	Medium	0.705	0.442784	BARR1_SH3_Vpp	BARR1-393_MINCYS	293	318	RGLALDGKLKHEDTNLASSTLLREGA	2764.48	6.3851	5000	24	19.241	12.303	51.262		1	Medium	0
BARR1_Vpp	BARR1-393_MINCYS	293	318	RGLALDGKLKHEDTNLASSTLLREGA	2764.48	6.2182	MAX	24	24	20.114	83.808	0.121	2	Medium	0.013		BARR1_SH3_Vpp	BARR1-393_MINCYS	293	318	RGLALDGKLKHEDTNLASSTLLREGA	2764.48	6.239	MAX	24	24	20.131	83.879	0.52	2	Medium	0.058
BARR1_Vpp	BARR1-393_MINCYS	296	307	ALDGKLKHEDTN	1339.67	9.1332	0	10	0	0	0	n/a	1	Medium	0		BARR1_SH3_Vpp	BARR1-393_MINCYS	296	307	ALDGKLKHEDTN	1339.67	9.1332	0	10	0	0	0	n/a	1	Medium	0
BARR1_Vpp	BARR1-393_MINCYS	296	307	ALDGKLKHEDTN	1339.67	9.1811	300	10	1.697	2.498	24.978	0.414	3	Medium	0.167	0.140095	BARR1_SH3_Vpp	BARR1-393_MINCYS	296	307	ALDGKLKHEDTN	1339.67	8.9933	300	10	1.697	2.435	24.349	0.194	3	Medium	0.078	0.0626824
BARR1_Vpp	BARR1-393_MINCYS	296	307	ALDGKLKHEDTN	1339.67	9.1507	1000	10	4.337	3.236	32.361	0.543	3	Medium	0.219	0.215097	BARR1_SH3_Vpp	BARR1-393_MINCYS	296	307	ALDGKLKHEDTN	1339.67	9.0231	1000	10	4.337	3.237	32.372	0.527	3	Medium	0.212	0.204453
BARR1_Vpp	BARR1-393_MINCYS	296	307	ALDGKLKHEDTN	1339.67	9.1646	5000	10	8.601	4.122	41.224	0.419	3	Medium	0.169	0.165727	BARR1_SH3_Vpp	BARR1-393_MINCYS	296	307	ALDGKLKHEDTN	1339.67	8.9387	5000	10	8.601	4.048	40.477	1.125	2	Medium	0.125	0.370954
BARR1_Vpp	BARR1-393_MINCYS	296	307	ALDGKLKHEDTN	1339.67	8.9916	MAX	10	10	5.745	57.452	0.344	2	Medium	0.038		BARR1_SH3_Vpp	BARR1-393_MINCYS	296	307	ALDGKLKHEDTN	1339.67	8.9791	MAX	10	10	5.754	57.541	0.231	2	Medium	0.026
BARR1_Vpp	BARR1-393_MINCYS	297	307	LDGKLKHEDTN	1268.64	2.2769	0	9	0	0	0	n/a	1	Medium	0		BARR1_SH3_Vpp	BARR1-393_MINCYS	297	307	LDGKLKHEDTN	1268.64	2.2769	0	9	0	0	0	n/a	1	Medium	0
BARR1_Vpp	BARR1-393_MINCYS	297	307	LDGKLKHEDTN	1268.64	2.4735	300	9	1.58	5.093	56.584	0.265	3	High	0.107	0.000339574	BARR1_SH3_Vpp	BARR1-393_MINCYS	297	307	LDGKLKHEDTN	1268.64	2.3231	300	9	1.58	4.996	55.514	0.429	3	Medium	0.172	0.00498201
BARR1_Vpp	BARR1-393_MINCYS	297	307	LDGKLKHEDTN	1268.64	2.5047	1000	9	3.998	5.205	57.837	0.199	3	High	0.08	0.0010498	BARR1_SH3_Vpp	BARR1-393_MINCYS	297	307	LDGKLKHEDTN	1268.64	2.2483	1000	9	3.998	5.031	55.901	0.382	3	Medium	0.154	0.0262226
BARR1_Vpp	BARR1-393_MINCYS	297	307	LDGKLKHEDTN	1268.64	2.4931	5000	9	7.727	5.186	57.622	0.223	3	High	0.09	0.275876	BARR1_SH3_Vpp	BARR1-393_MINCYS	297	307	LDGKLKHEDTN	1268.64	2.2863	5000	9	7.727	4.988	55.418	0.526	2	Medium	0.059	0.161945
BARR1_Vpp	BARR1-393_MINCYS	297	307	LDGKLKHEDTN	1268.64	2.337	MAX	9	9	5.917	65.741	0.322	2	Medium	0.307		BARR1_SH3_Vpp	BARR1-393_MINCYS	297	307	LDGKLKHEDTN	1268.64	2.337	MAX	9	9	5.917	65.741	0.322	2	Medium	0.307
BARR1_Vpp	BARR1-393_MINCYS	307	314	NLASSTLL	817.455	13.8523	0	6	0	0	0	n/a	1	Medium	0		BARR1_SH3_Vpp	BARR1-393_MINCYS	307	314	NLASSTLL	817.455	13.8523	0	6	0	0	0	n/a	1	Medium	0
BARR1_Vpp	BARR1-393_MINCYS	307	314	NLASSTLL	817.455	13.8003	300	6	0.574	0.255	4.256	0.157	2	Medium	0.018	0.01778	BARR1_SH3_Vpp	BARR1-393_MINCYS	307	314	NLASSTLL	817.455	13.7737	300	6	0.574	0.949	15.817	3.038	3	Medium	1.223	0.377469
BARR1_Vpp	BARR1-393_MINCYS	307	314	NLASSTLL	817.455	13.8417	1000	6	1.654	0.288	4.8	1.135	2	Medium	0.126	0.381223	BARR1_SH3_Vpp	BARR1-393_MINCYS	307	314	NLASSTLL	817.455	13.8084	1000	6	1.654	0.89	14.832	3.576	3	Medium	1.44	0.472288
BARR1_Vpp	BARR1-393_MINCYS	307	314	NLASSTLL	817.455	13.8213	5000	6	4.349	0.769	12.813	2.353	3	Medium	0.947	0.418486	BARR1_SH3_Vpp	BARR1-393_MINCYS	307	314	NLASSTLL	817.455	13.7599	5000	6	4.349	1.572	26.193	14.808	2	Medium	1.648	0.450958
BARR1_Vpp	BARR1-393_MINCYS	307	314	NLASSTLL	817.455	13.6306	MAX	6	6	2.676	44.598	0.301	2	Medium	0.033		BARR1_SH3_Vpp	BARR1-393_MINCYS	307	314	NLASSTLL	817.455	13.6306	MAX	6	6	2.676	44.598	0.301	2	Medium	0.033
BARR1_Vpp	BARR1-393_MINCYS	308	312	LASST	477.243	2.7226	0	3	0	0	0	n/a	1	Medium	0		BARR1_SH3_Vpp	BARR1-393_MINCYS	308	312	LASST	477.243	2.7226	0	3	0	0	0	n/a	1	Medium	0
BARR1_Vpp	BARR1-393_MINCYS	308	312	LASST	477.243	2.8275	300	3	0.36	1.279	42.626	0.248	3	Medium	0.1	0.305969	BARR1_SH3_Vpp	BARR1-393_MINCYS	308	312	LASST	477.243	2.786	300	3	0.36	1.377	45.914	0.47	3	Medium	0.189	0.871318
BARR1_Vpp	BARR1-393_MINCYS	308	312	LASST	477.243	2.8366	1000	3	1.024	1.401	46.709	0.317	3	Medium	0.128	0.873047	BARR1_SH3_Vpp	BARR1-393_MINCYS	308	312	LASST	477.243	2.7755	1000	3	1.024	1.431	47.709	0.205	3	Medium	0.082	0.460029
BARR1_Vpp	BARR1-393_MINCYS	308	312	LASST	477.243	2.8139	5000	3	2.528	1.67	55.678	0.384	3	Medium	0.155	0.744647	BARR1_SH3_Vpp	BARR1-393_MINCYS	308	312	LASST	477.243	2.8342	5000	3	2.528	1.815	60.484	2.995	2	Medium	0.333	0.586763
BARR1_Vpp	BARR1-393_MINCYS	308	312	LASST	477.243	2.7243	MAX	3	3	2.154	71.799	0.157	2	Medium	0.018		BARR1_SH3_Vpp	BARR1-393_MINCYS	308	312	LASST	477.243	2.7243	MAX	3	3	2.154	71.799	0.157	2	Medium	0.018
BARR1_Vpp	BARR1-393_MINCYS	308	313	LASSTL	590.327	7.6866	0	4	0	0	0	n/a	1	Medium	0		BARR1_SH3_Vpp	BARR1-393_MINCYS	308	313	LASSTL	590.327	7.6866	0	4	0	0	0	n/a	1	Medium	0
BARR1_Vpp	BARR1-393_MINCYS	308	313	LASSTL	590.327	7.7306	300	4	0.39	1.723	43.077	0.064	3	Medium	0.026	0.764444	BARR1_SH3_Vpp	BARR1-393_MINCYS	308	313	LASSTL	590.327	7.6989	300	4	0.39	1.682	42.039	0.108	2	Medium	0.012	0.115293
BARR1_Vpp	BARR1-393_MINCYS	308	313	LASSTL	590.327	7.7088	1000	4	1.12	1.789	44.734	0.015	3	Medium	0.006	0.842371	BARR1_SH3_Vpp	BARR1-393_MINCYS	308	313	LASSTL	590.327	7.6552	1000	4	1.12	1.72	43.008	0.66	2	Medium	0.073	0.414941
BARR1_Vpp	BARR1-393_MINCYS	308	313	LASSTL	590.327	7.7226	5000	4	2.924	1.965	49.124	0.029	3	Medium	0.012	0.846011	BARR1_SH3_Vpp	BARR1-393_MINCYS	308	313	LASSTL	590.327	7.6999	5000	4	2.924	1.939	48.485		1	Medium	0
BARR1_Vpp	BARR1-393_MINCYS	308	313	LASSTL	590.327	7.6132	MAX	4	4	2.886	72.162	0.05	2	Medium	0.006		BARR1_SH3_Vpp	BARR1-393_MINCYS	308	313	LASSTL	590.327	7.6132	MAX	4	4	2.886	72.162	0.05	2	Medium	0.006
BARR1_Vpp	BARR1-393_MINCYS	308	322	LASSTLLREGANREI	1628.88	8.8535	0	13	0	0	0	n/a	1	High	0		BARR1_SH3_Vpp	BARR1-393_MINCYS	308	322	LASSTLLREGANREI	1628.88	8.8535	0	13	0	0	0	n/a	1	High	0
BARR1_Vpp	BARR1-393_MINCYS	308	322	LASSTLLREGANREI	1628.88	8.8352	300	13	1.396	8.419	64.764	0.393	3	Medium	0.158	0.326634	BARR1_SH3_Vpp	BARR1-393_MINCYS	308	322	LASSTLLREGANREI	1628.88	8.7926	300	13	1.396	8.188	62.988	0.493	3	Medium	0.198	0.629166
BARR1_Vpp	BARR1-393_MINCYS	308	322	LASSTLLREGANREI	1628.88	8.8774	1000	13	3.9	8.413	64.718	0.293	3	Medium	0.118	0.884659	BARR1_SH3_Vpp	BARR1-393_MINCYS	308	322	LASSTLLREGANREI	1628.88	8.8082	1000	13	3.9	8.429	64.841	0.273	3	Medium	0.11	0.995301
BARR1_Vpp	BARR1-393_MINCYS	308	322	LASSTLLREGANREI	1628.88	8.8688	5000	13	9.767	8.683	66.793	0.308	3	Medium	0.124	0.457783	BARR1_SH3_Vpp	BARR1-393_MINCYS	308	322	LASSTLLREGANREI	1628.88	8.763	5000	13	9.767	8.488	65.294	0.386	2	Medium	0.043	0.194215
BARR1_Vpp	BARR1-393_MINCYS	308	322	LASSTLLREGANREI	1628.88	0	MAX	13	13	0	0	0	2	Low	0		BARR1_SH3_Vpp	BARR1-393_MINCYS	308	322	LASSTLLREGANREI	1628.88	0	MAX	13	13	0	0	0	2	Low	0
BARR1_Vpp	BARR1-393_MINCYS	309	322	ASSTLLREGANREI	1515.8	8.5919	0	12	0	0	0	n/a	1	Medium	0		BARR1_SH3_Vpp	BARR1-393_MINCYS	309	322	ASSTLLREGANREI	1515.8	8.5919	0	12	0	0	0	n/a	1	Medium	0
BARR1_Vpp	BARR1-393_MINCYS	309	322	ASSTLLREGANREI	1515.8	8.5775	300	12	1.263	3.344	27.867	1.994	2	Medium	0.222	1	BARR1_SH3_Vpp	BARR1-393_MINCYS	309	322	ASSTLLREGANREI	1515.8	8.6279	300	12	1.263	3.537	29.478	1.101	2	Medium	0.123	1
BARR1_Vpp	BARR1-393_MINCYS	309	322	ASSTLLREGANREI	1515.8	8.5953	1000	12	3.523	3.933	32.773		1	Medium	0		BARR1_SH3_Vpp	BARR1-393_MINCYS	309	322	ASSTLLREGANREI	1515.8	8.6383	1000	12	3.523	4.016	33.466	0.295	2	Medium	0.033	0.0132324
BARR1_Vpp	BARR1-393_MINCYS	309	322	ASSTLLREGANREI	1515.8	8.5952	5000	12	8.861	4.825	40.208		1	Medium	0		BARR1_SH3_Vpp	BARR1-393_MINCYS	309	322	ASSTLLREGANREI	1515.8	8.5871	5000	12	8.861	4.878	40.654		1	Medium	0
BARR1_Vpp	BARR1-393_MINCYS	309	322	ASSTLLREGANREI	1515.8	8.4627	MAX	12	12	6.011	50.092	0.055	2	Medium	0.006		BARR1_SH3_Vpp	BARR1-393_MINCYS	309	322	ASSTLLREGANREI	1515.8	8.4585	MAX	12	12	6.012	50.098	0.065	2	Medium	0.007
BARR1_Vpp	BARR1-393_MINCYS	310	315	SSTLLR	675.391	5.6428	0	4	0	0	0	n/a	1	Medium	0		BARR1_SH3_Vpp	BARR1-393_MINCYS	310	315	SSTLLR	675.391	5.6428	0	4	0	0	0	n/a	1	Medium	0
BARR1_Vpp	BARR1-393_MINCYS	310	315	SSTLLR	675.391	5.7449	300	4	0.192	1.175	29.376	0.598	3	Medium	0.241	0.0927278	BARR1_SH3_Vpp	BARR1-393_MINCYS	310	315	SSTLLR	675.391	5.7082	300	4	0.192	1.213	30.313	0.057	3	Medium	0.023	0.00337024
BARR1_Vpp	BARR1-393_MINCYS	310	315	SSTLLR	675.391	5.7012	1000	4	0.603	1.653	41.324	0.624	3	Medium	0.251	0.233773	BARR1_SH3_Vpp	BARR1-393_MINCYS	310	315	SSTLLR	675.391	5.6282	1000	4	0.603	1.744	43.604	0.244	3	Medium	0.098	0.103652
BARR1_Vpp	BARR1-393_MINCYS	310	315	SSTLLR	675.391	5.6782	5000	4	2.193	2.213	55.316	0.268	3	Medium	0.108	0.737519	BARR1_SH3_Vpp	BARR1-393_MINCYS	310	315	SSTLLR	675.391	5.6921	5000	4	2.193	2.266	56.65	1.206	2	Medium	0.134	0.807222
BARR1_Vpp	BARR1-393_MINCYS	310	315	SSTLLR	675.391	5.7684	MAX	4	4	2.823	70.581	0.156	2	Medium	0.098		BARR1_SH3_Vpp	BARR1-393_MINCYS	310	315	SSTLLR	675.391	5.7393	MAX	4	4	2.831	70.763	0.176	2	Medium	0.111
BARR1_Vpp	BARR1-393_MINCYS	313	317	LLREG	586.344	4.1631	0	3	0	0	0	n/a	1	Medium	0		BARR1_SH3_Vpp	BARR1-393_MINCYS	313	317	LLREG	586.344	4.1631	0	3	0	0	0	n/a	1	Medium	0
BARR1_Vpp	BARR1-393_MINCYS	313	317	LLREG	586.344	4.0907	300	3	0.29	2.266	75.545	0.075	3	Medium	0.03	0.895269	BARR1_SH3_Vpp	BARR1-393_MINCYS	313	317	LLREG	586.344	4.1327	300	3	0.29	2.322	77.4	0.255	3	Medium	0.103	0.474078
BARR1_Vpp	BARR1-393_MINCYS	313	317	LLREG	586.344	4.0946	1000	3	0.853	2.401	80.033	0.305	3	Medium	0.123	0.456183	BARR1_SH3_Vpp	BARR1-393_MINCYS	313	317	LLREG	586.344	4.1003	1000	3	0.853	2.495	83.167	0.355	3	Medium	0.143	0.183091
BARR1_Vpp	BARR1-393_MINCYS	313	317	LLREG	586.344	4.1081	5000	3	2.366	2.345	78.151	0.256	3	Medium	0.103	0.51654	BARR1_SH3_Vpp	BARR1-393_MINCYS	313	317	LLREG	586.344	4.0227	5000	3	2.366	2.541	84.691	0.94	2	Medium	0.105	0.260794
BARR1_Vpp	BARR1-393_MINCYS	313	317	LLREG	586.344	0	MAX	3	3	0	0	0	2	Low	0		BARR1_SH3_Vpp	BARR1-393_MINCYS	313	317	LLREG	586.344	0	MAX	3	3	0	0	0	2	Low	0
BARR1_Vpp	BARR1-393_MINCYS	313	322	LLREGANREI	1169.65	6.6256	0	8	0	0	0	n/a	1	High	0		BARR1_SH3_Vpp	BARR1-393_MINCYS	313	322	LLREGANREI	1169.65	6.6165	0	8	0	0	0	n/a	1	High	0
BARR1_Vpp	BARR1-393_MINCYS	313	322	LLREGANREI	1169.65	6.4255	300	8	0.965	5.588	69.851	0.218	3	High	0.088	0.898839	BARR1_SH3_Vpp	BARR1-393_MINCYS	313	322	LLREGANREI	1169.65	6.3163	300	8	0.965	5.504	68.801	0.25	3	High	0.101	0.318705
BARR1_Vpp	BARR1-393_MINCYS	313	322	LLREGANREI	1169.65	6.5407	1000	8	2.65	5.684	71.047	0.282	3	High	0.113	0.647105	BARR1_SH3_Vpp	BARR1-393_MINCYS	313	322	LLREGANREI	1169.65	6.3424	1000	8	2.65	5.653	70.656	0.052	3	High	0.021	0.829881
BARR1_Vpp	BARR1-393_MINCYS	313	322	LLREGANREI	1169.65	6.5375	5000	8	6.342	5.699	71.243	0.192	3	High	0.077	0.82443	BARR1_SH3_Vpp	BARR1-393_MINCYS	313	322	LLREGANREI	1169.65	6.4283	5000	8	6.342	5.642	70.531	0.044	2	Medium	0.005	0.192973
BARR1_Vpp	BARR1-393_MINCYS	313	322	LLREGANREI	1169.65	6.4458	MAX	8	8	5.664	70.804	0.047	2	High	0.045		BARR1_SH3_Vpp	BARR1-393_MINCYS	313	322	LLREGANREI	1169.65	6.4326	MAX	8	8	5.658	70.72	0.081	2	High	0.051
BARR1_Vpp	BARR1-393_MINCYS	314	322	LREGANREI	1056.57	5.4923	0	7	0	0	0	n/a	1	Medium	0		BARR1_SH3_Vpp	BARR1-393_MINCYS	314	322	LREGANREI	1056.57	5.4923	0	7	0	0	0	n/a	1	Medium	0
BARR1_Vpp	BARR1-393_MINCYS	314	322	LREGANREI	1056.57	5.5748	300	7	0.908	4.737	67.678	0.505	3	Medium	0.203	0.59719	BARR1_SH3_Vpp	BARR1-393_MINCYS	314	322	LREGANREI	1056.57	5.4767	300	7	0.908	4.844	69.196	0.579	3	Medium	0.233	0.833123
BARR1_Vpp	BARR1-393_MINCYS	314	322	LREGANREI	1056.57	5.6148	1000	7	2.473	4.889	69.843	0.347	3	Medium	0.14	0.259847	BARR1_SH3_Vpp	BARR1-393_MINCYS	314	322	LREGANREI	1056.57	5.4887	1000	7	2.473	4.972	71.023	0.293	3	Medium	0.118	0.0814162
BARR1_Vpp	BARR1-393_MINCYS	314	322	LREGANREI	1056.57	5.6001	5000	7	5.72	4.884	69.771	0.305	3	Medium	0.123	0.370997	BARR1_SH3_Vpp	BARR1-393_MINCYS	314	322	LREGANREI	1056.57	5.5206	5000	7	5.72	4.897	69.959	0.226	2	Medium	0.025	0.0912984
BARR1_Vpp	BARR1-393_MINCYS	314	322	LREGANREI	1056.57	5.5324	MAX	7	7	4.874	69.626	0.279	2	Medium	0.265		BARR1_SH3_Vpp	BARR1-393_MINCYS	314	322	LREGANREI	1056.57	5.5422	MAX	7	7	4.868	69.536	0.248	2	Medium	0.237
BARR1_Vpp	BARR1-393_MINCYS	314	324	LREGANREILG	1226.67	5.4376	0	9	0	0	0	n/a	1	High	0		BARR1_SH3_Vpp	BARR1-393_MINCYS	314	324	LREGANREILG	1226.67	5.4239	0	9	0	0	0	n/a	1	High	0
BARR1_Vpp	BARR1-393_MINCYS	314	324	LREGANREILG	1226.67	5.5971	300	9	1.021	6.373	70.816	0.214	3	High	0.086	0.77399	BARR1_SH3_Vpp	BARR1-393_MINCYS	314	324	LREGANREILG	1226.67	5.2814	300	9	1.021	6.309	70.095	0.11	3	Medium	0.044	0.444968
BARR1_Vpp	BARR1-393_MINCYS	314	324	LREGANREILG	1226.67	5.5951	1000	9	2.814	6.511	72.34	0.242	3	High	0.097	0.38659	BARR1_SH3_Vpp	BARR1-393_MINCYS	314	324	LREGANREILG	1226.67	5.3782	1000	9	2.814	6.528	72.536	0.344	2	High	0.038	0.164984
BARR1_Vpp	BARR1-393_MINCYS	314	324	LREGANREILG	1226.67	5.5862	5000	9	6.786	6.548	72.755	0.128	3	High	0.051	0.868003	BARR1_SH3_Vpp	BARR1-393_MINCYS	314	324	LREGANREILG	1226.67	4.952	5000	9	6.786	6.623	73.587	0.059	2	Medium	0.007	0.0377174
BARR1_Vpp	BARR1-393_MINCYS	314	324	LREGANREILG	1226.67	5.5588	MAX	9	9	6.601	73.347	0.075	2	High	0.072		BARR1_SH3_Vpp	BARR1-393_MINCYS	314	324	LREGANREILG	1226.67	5.5665	MAX	9	9	6.562	72.914	0.077	2	High	0.049
BARR1_Vpp	BARR1-393_MINCYS	315	324	REGANREILG	1113.59	3.8484	0	8	0	0	0	n/a	1	Medium	0		BARR1_SH3_Vpp	BARR1-393_MINCYS	315	324	REGANREILG	1113.59	3.8484	0	8	0	0	0	n/a	1	Medium	0
BARR1_Vpp	BARR1-393_MINCYS	315	324	REGANREILG	1113.59	3.8587	300	8	0.913	6.072	75.894	0.613	2	Medium	0.068	0.267085	BARR1_SH3_Vpp	BARR1-393_MINCYS	315	324	REGANREILG	1113.59	4.0342	300	8	0.913	5.941	74.259	0.216	2	Medium	0.024	0.405771
BARR1_Vpp	BARR1-393_MINCYS	315	324	REGANREILG	1113.59	3.9558	1000	8	2.497	6.217	77.708	0.34	2	Medium	0.038	0.0559212	BARR1_SH3_Vpp	BARR1-393_MINCYS	315	324	REGANREILG	1113.59	4.0061	1000	8	2.497	6.191	77.39	0.686	2	Medium	0.076	0.166053
BARR1_Vpp	BARR1-393_MINCYS	315	324	REGANREILG	1113.59	3.8549	5000	8	5.934	6.175	77.192	0.003	2	Medium	0	0.745502	BARR1_SH3_Vpp	BARR1-393_MINCYS	315	324	REGANREILG	1113.59	3.8568	5000	8	5.934	6.235	77.937		1	Medium	0
BARR1_Vpp	BARR1-393_MINCYS	315	324	REGANREILG	1113.59	0	MAX	8	8	0	0	0	2	Low	0		BARR1_SH3_Vpp	BARR1-393_MINCYS	315	324	REGANREILG	1113.59	0	MAX	8	8	0	0	0	2	Low	0
BARR1_Vpp	BARR1-393_MINCYS	320	323	REIL	529.322	6.3693	0	2	0	0	0	n/a	1	Medium	0		BARR1_SH3_Vpp	BARR1-393_MINCYS	320	323	REIL	529.322	6.3693	0	2	0	0	0	n/a	1	Medium	0
BARR1_Vpp	BARR1-393_MINCYS	320	323	REIL	529.322	6.2218	300	2	0.044	1.635	81.728	0.023	3	High	0.009	0.00535208	BARR1_SH3_Vpp	BARR1-393_MINCYS	320	323	REIL	529.322	6.0904	300	2	0.044	1.57	78.503	0.102	3	Medium	0.041	0.540579
BARR1_Vpp	BARR1-393_MINCYS	320	323	REIL	529.322	6.2729	1000	2	0.143	1.687	84.342	0.085	3	High	0.034	0.866468	BARR1_SH3_Vpp	BARR1-393_MINCYS	320	323	REIL	529.322	6.0801	1000	2	0.143	1.638	81.915	0.059	3	High	0.024	0.0577304
BARR1_Vpp	BARR1-393_MINCYS	320	323	REIL	529.322	6.2474	5000	2	0.616	1.703	85.139	0.041	3	High	0.017	0.118685	BARR1_SH3_Vpp	BARR1-393_MINCYS	320	323	REIL	529.322	6.1983	5000	2	0.616	1.637	81.87	0.09	2	High	0.01	0.0469141
BARR1_Vpp	BARR1-393_MINCYS	320	323	REIL	529.322	0	MAX	2	2	0	0	0	2	Low	0		BARR1_SH3_Vpp	BARR1-393_MINCYS	320	323	REIL	529.322	0	MAX	2	2	0	0	0	2	Low	0
BARR1_Vpp	BARR1-393_MINCYS	320	326	REILGII	812.512	11.2923	0	5	0	0	0	n/a	1	Medium	0		BARR1_SH3_Vpp	BARR1-393_MINCYS	320	326	REILGII	812.512	11.2923	0	5	0	0	0	n/a	1	Medium	0
BARR1_Vpp	BARR1-393_MINCYS	320	326	REILGII	812.512	11.2762	300	5	0.193	2.449	48.974	0.203	3	Medium	0.082	0.0660562	BARR1_SH3_Vpp	BARR1-393_MINCYS	320	326	REILGII	812.512	11.2269	300	5	0.193	2.397	47.934	0.148	3	Medium	0.06	0.0187735
BARR1_Vpp	BARR1-393_MINCYS	320	326	REILGII	812.512	11.2813	1000	5	0.599	2.66	53.209	0.171	3	Medium	0.069	0.0351247	BARR1_SH3_Vpp	BARR1-393_MINCYS	320	326	REILGII	812.512	11.1452	1000	5	0.599	2.659	53.184	0.413	3	Medium	0.166	0.177045
BARR1_Vpp	BARR1-393_MINCYS	320	326	REILGII	812.512	11.2555	5000	5	2.106	3.031	60.627	0.284	3	Medium	0.114	0.0438544	BARR1_SH3_Vpp	BARR1-393_MINCYS	320	326	REILGII	812.512	11.1908	5000	5	2.106	3.113	62.264	2.127	2	Medium	0.237	0.485861
BARR1_Vpp	BARR1-393_MINCYS	320	326	REILGII	812.512	11.1196	MAX	5	5	4.379	87.585	0.163	2	Medium	0.018		BARR1_SH3_Vpp	BARR1-393_MINCYS	320	326	REILGII	812.512	11.1196	MAX	5	5	4.379	87.585	0.163	2	Medium	0.018
BARR1_Vpp	BARR1-393_MINCYS	320	328	REILGIIVS	998.612	11.6786	0	7	0	0	0	n/a	1	Medium	0		BARR1_SH3_Vpp	BARR1-393_MINCYS	320	328	REILGIIVS	998.612	11.6786	0	7	0	0	0	n/a	1	Medium	0
BARR1_Vpp	BARR1-393_MINCYS	320	328	REILGIIVS	998.612	11.7112	300	7	0.29	2.754	39.338	0.03	3	Medium	0.012	7.67403e-05	BARR1_SH3_Vpp	BARR1-393_MINCYS	320	328	REILGIIVS	998.612	11.6508	300	7	0.29	2.764	39.484	0.114	3	Medium	0.046	0.0143881
BARR1_Vpp	BARR1-393_MINCYS	320	328	REILGIIVS	998.612	11.7106	1000	7	0.894	3.064	43.776	0.028	3	Medium	0.011	0.00019416	BARR1_SH3_Vpp	BARR1-393_MINCYS	320	328	REILGIIVS	998.612	11.6723	1000	7	0.894	3.092	44.17	0.173	3	Medium	0.07	0.0163043
BARR1_Vpp	BARR1-393_MINCYS	320	328	REILGIIVS	998.612	11.7296	5000	7	3.061	3.682	52.601	0.378	3	Medium	0.152	0.0173527	BARR1_SH3_Vpp	BARR1-393_MINCYS	320	328	REILGIIVS	998.612	11.58	5000	7	3.061	3.743	53.47	1.099	2	Medium	0.122	0.0824823
BARR1_Vpp	BARR1-393_MINCYS	320	328	REILGIIVS	998.612	11.5693	MAX	7	7	6.622	94.605	3.628	2	Medium	0.404		BARR1_SH3_Vpp	BARR1-393_MINCYS	320	328	REILGIIVS	998.612	11.5693	MAX	7	7	6.622	94.605	3.628	2	Medium	0.404
BARR1_Vpp	BARR1-393_MINCYS	320	329	REILGIIVSY	1161.68	12.7802	0	8	0	0	0	n/a	1	Medium	0		BARR1_SH3_Vpp	BARR1-393_MINCYS	320	329	REILGIIVSY	1161.68	12.7802	0	8	0	0	0	n/a	1	Medium	0
BARR1_Vpp	BARR1-393_MINCYS	320	329	REILGIIVSY	1161.68	12.9805	300	8	0.351	2.879	35.989	0.084	3	Medium	0.034	0.000554733	BARR1_SH3_Vpp	BARR1-393_MINCYS	320	329	REILGIIVSY	1161.68	12.6801	300	8	0.351	2.886	36.076	0.076	3	Medium	0.03	0.000564345
BARR1_Vpp	BARR1-393_MINCYS	320	329	REILGIIVSY	1161.68	12.9126	1000	8	1.084	3.42	42.754	0.087	3	Medium	0.035	0.000130208	BARR1_SH3_Vpp	BARR1-393_MINCYS	320	329	REILGIIVSY	1161.68	12.838	1000	8	1.084	3.489	43.613	0.456	3	Medium	0.184	0.0675043
BARR1_Vpp	BARR1-393_MINCYS	320	329	REILGIIVSY	1161.68	12.9149	5000	8	3.714	4.36	54.499	0.321	3	Medium	0.129	0.00797492	BARR1_SH3_Vpp	BARR1-393_MINCYS	320	329	REILGIIVSY	1161.68	12.7768	5000	8	3.714	4.41	55.128	3.282	2	Medium	0.365	0.310648
BARR1_Vpp	BARR1-393_MINCYS	320	329	REILGIIVSY	1161.68	12.7103	MAX	8	8	8.884	111.056	0.184	2	Medium	0.021		BARR1_SH3_Vpp	BARR1-393_MINCYS	320	329	REILGIIVSY	1161.68	12.7395	MAX	8	8	8.82	110.245	0.871	2	Medium	0.097
BARR1_Vpp	BARR1-393_MINCYS	321	325	EILGI	543.327	6.3962	0	3	0	0	0	n/a	1	Medium	0		BARR1_SH3_Vpp	BARR1-393_MINCYS	321	325	EILGI	543.327	6.314	0	3	0	0	0	n/a	1	Medium	0
BARR1_Vpp	BARR1-393_MINCYS	321	325	EILGI	543.327	6.3808	300	3	0.158	0.696	23.198	0.645	3	Medium	0.26	1	BARR1_SH3_Vpp	BARR1-393_MINCYS	321	325	EILGI	543.327	6.3352	300	3	0.158	0.176	5.852	0.464	2	Medium	0.052	1
BARR1_Vpp	BARR1-393_MINCYS	321	325	EILGI	543.327	6.3871	1000	3	0.483	1.031	34.363	0.788	3	Medium	0.317	1	BARR1_SH3_Vpp	BARR1-393_MINCYS	321	325	EILGI	543.327	6.3159	1000	3	0.483	0.415	13.847	0.128	2	Medium	0.014	1
BARR1_Vpp	BARR1-393_MINCYS	321	325	EILGI	543.327	6.4063	5000	3	1.602	1.013	33.754	0.524	3	Medium	0.211	0.680935	BARR1_SH3_Vpp	BARR1-393_MINCYS	321	325	EILGI	543.327	0	5000	3	1.602
BARR1_Vpp	BARR1-393_MINCYS	321	325	EILGI	543.327	6.443	MAX	3	3	2.615	87.182	0.12	2	Medium	0.013		BARR1_SH3_Vpp	BARR1-393_MINCYS	321	325	EILGI	543.327	6.4389	MAX	3	3	2.537	84.58	1.113	2	Medium	0.124
BARR1_Vpp	BARR1-393_MINCYS	324	328	GIIVS	487.301	5.588	0	3	0	0	0	n/a	1	High	0		BARR1_SH3_Vpp	BARR1-393_MINCYS	324	328	GIIVS	487.301	5.588	0	3	0	0	0	n/a	1	High	0
BARR1_Vpp	BARR1-393_MINCYS	324	328	GIIVS	487.301	5.5804	300	3	0.106	0.224	7.463	0.163	3	Medium	0.066	0.237797	BARR1_SH3_Vpp	BARR1-393_MINCYS	324	328	GIIVS	487.301	5.58	300	3	0.106	0.252	8.396	0.359	3	Medium	0.145	0.720147
BARR1_Vpp	BARR1-393_MINCYS	324	328	GIIVS	487.301	5.6397	1000	3	0.325	0.353	11.77	0.144	3	Medium	0.058	0.0224726	BARR1_SH3_Vpp	BARR1-393_MINCYS	324	328	GIIVS	487.301	5.6365	1000	3	0.325	0.41	13.655	0.389	3	Medium	0.157	0.294193
BARR1_Vpp	BARR1-393_MINCYS	324	328	GIIVS	487.301	5.5751	5000	3	1.099	0.796	26.54	0.12	3	Medium	0.048	0.00401192	BARR1_SH3_Vpp	BARR1-393_MINCYS	324	328	GIIVS	487.301	5.5958	5000	3	1.099	0.937	31.249	0.91	2	Medium	0.101	0.250674
BARR1_Vpp	BARR1-393_MINCYS	324	328	GIIVS	487.301	0	MAX	3	3	0	0	0	2	Low	0		BARR1_SH3_Vpp	BARR1-393_MINCYS	324	328	GIIVS	487.301	0	MAX	3	3	0	0	0	2	Low	0
BARR1_Vpp	BARR1-393_MINCYS	324	329	GIIVSY	650.364	9.1012	0	4	0	0	0	n/a	1	High	0		BARR1_SH3_Vpp	BARR1-393_MINCYS	324	329	GIIVSY	650.364	9.1012	0	4	0	0	0	n/a	1	High	0
BARR1_Vpp	BARR1-393_MINCYS	324	329	GIIVSY	650.364	9.195	300	4	0.167	0.349	8.714	0.116	3	High	0.047	0.0234753	BARR1_SH3_Vpp	BARR1-393_MINCYS	324	329	GIIVSY	650.364	9.0547	300	4	0.167	0.302	7.54	0.031	3	High	0.012	0.0191708
BARR1_Vpp	BARR1-393_MINCYS	324	329	GIIVSY	650.364	9.1758	1000	4	0.516	0.657	16.43	0.275	3	High	0.111	0.0446794	BARR1_SH3_Vpp	BARR1-393_MINCYS	324	329	GIIVSY	650.364	9.0704	1000	4	0.516	0.635	15.883	0.197	3	High	0.079	0.0230314
BARR1_Vpp	BARR1-393_MINCYS	324	329	GIIVSY	650.364	9.1394	5000	4	1.751	1.212	30.303	0.408	3	High	0.164	0.0785342	BARR1_SH3_Vpp	BARR1-393_MINCYS	324	329	GIIVSY	650.364	9.1477	5000	4	1.751	1.079	26.973	3.168	2	Medium	0.353	0.336259
BARR1_Vpp	BARR1-393_MINCYS	324	329	GIIVSY	650.364	0	MAX	4	4	0	0	0	2	Low	0		BARR1_SH3_Vpp	BARR1-393_MINCYS	324	329	GIIVSY	650.364	0	MAX	4	4	0	0	0	2	Low	0
BARR1_Vpp	BARR1-393_MINCYS	324	335	GIIVSYKVKVKL	1345.87	8.8672	0	10	0	0	0	n/a	1	High	0		BARR1_SH3_Vpp	BARR1-393_MINCYS	324	335	GIIVSYKVKVKL	1345.87	8.8672	0	10	0	0	0	n/a	1	High	0
BARR1_Vpp	BARR1-393_MINCYS	324	335	GIIVSYKVKVKL	1345.87	8.9942	300	10	0.397	0.405	4.045	0.057	3	Medium	0.023	0.066964	BARR1_SH3_Vpp	BARR1-393_MINCYS	324	335	GIIVSYKVKVKL	1345.87	8.9124	300	10	0.397	0.396	3.959	0.103	3	Medium	0.041	0.0500154
BARR1_Vpp	BARR1-393_MINCYS	324	335	GIIVSYKVKVKL	1345.87	9.0922	1000	10	1.246	0.711	7.109	0.153	3	Medium	0.062	0.0662173	BARR1_SH3_Vpp	BARR1-393_MINCYS	324	335	GIIVSYKVKVKL	1345.87	8.9002	1000	10	1.246	0.718	7.184	0.174	3	Medium	0.07	0.0762643
BARR1_Vpp	BARR1-393_MINCYS	324	335	GIIVSYKVKVKL	1345.87	8.9609	5000	10	4.573	1.301	13.01	0.293	3	Medium	0.118	0.398217	BARR1_SH3_Vpp	BARR1-393_MINCYS	324	335	GIIVSYKVKVKL	1345.87	8.9219	5000	10	4.573	1.305	13.052	1.955	2	Medium	0.218	0.531905
BARR1_Vpp	BARR1-393_MINCYS	324	335	GIIVSYKVKVKL	1345.87	8.825	MAX	10	10	8.994	89.939	0.502	2	Medium	0.316		BARR1_SH3_Vpp	BARR1-393_MINCYS	324	335	GIIVSYKVKVKL	1345.87	8.825	MAX	10	10	8.994	89.939	0.502	2	Medium	0.316
BARR1_Vpp	BARR1-393_MINCYS	325	328	IIVS	430.279	3.107	0	2	0	0	0	n/a	1	Medium	0		BARR1_SH3_Vpp	BARR1-393_MINCYS	325	328	IIVS	430.279	3.107	0	2	0	0	0	n/a	1	Medium	0
BARR1_Vpp	BARR1-393_MINCYS	325	328	IIVS	430.279	3.1101	300	2	0.096	0.112	5.586	0.042	2	Medium	0.005	0.187	BARR1_SH3_Vpp	BARR1-393_MINCYS	325	328	IIVS	430.279	3.1309	300	2	0.096	0.089	4.46	0.148	2	Medium	0.016	0.0730646
BARR1_Vpp	BARR1-393_MINCYS	325	328	IIVS	430.279	3.2356	1000	2	0.294	0.304	15.203	0.657	3	Medium	0.264	0.703788	BARR1_SH3_Vpp	BARR1-393_MINCYS	325	328	IIVS	430.279	3.1483	1000	2	0.294	0.141	7.04	0.058	2	Medium	0.006	0.00518753
BARR1_Vpp	BARR1-393_MINCYS	325	328	IIVS	430.279	3.2462	5000	2	0.955	0.483	24.134	0.459	3	Medium	0.185	0.437265	BARR1_SH3_Vpp	BARR1-393_MINCYS	325	328	IIVS	430.279	3.1366	5000	2	0.955	0.399	19.928		1	Medium	0
BARR1_Vpp	BARR1-393_MINCYS	325	328	IIVS	430.279	0	MAX	2	2	0	0	0	2	Low	0		BARR1_SH3_Vpp	BARR1-393_MINCYS	325	328	IIVS	430.279	0	MAX	2	2	0	0	0	2	Low	0
BARR1_Vpp	BARR1-393_MINCYS	325	329	IIVSY	593.342	8.2623	0	3	0	0	0	n/a	1	Medium	0		BARR1_SH3_Vpp	BARR1-393_MINCYS	325	329	IIVSY	593.342	8.2623	0	3	0	0	0	n/a	1	Medium	0
BARR1_Vpp	BARR1-393_MINCYS	325	329	IIVSY	593.342	8.2772	300	3	0.158	0.392	13.055	0.038	3	Medium	0.015	0.000999521	BARR1_SH3_Vpp	BARR1-393_MINCYS	325	329	IIVSY	593.342	8.2293	300	3	0.158	0.485	16.152	0.463	3	Medium	0.186	0.891581
BARR1_Vpp	BARR1-393_MINCYS	325	329	IIVSY	593.342	8.2665	1000	3	0.485	0.687	22.893	0.073	3	Medium	0.029	0.00686418	BARR1_SH3_Vpp	BARR1-393_MINCYS	325	329	IIVSY	593.342	8.2532	1000	3	0.485	0.821	27.367	0.433	3	Medium	0.174	0.684243
BARR1_Vpp	BARR1-393_MINCYS	325	329	IIVSY	593.342	8.3223	5000	3	1.608	1.197	39.916	0.115	3	Medium	0.046	0.00926449	BARR1_SH3_Vpp	BARR1-393_MINCYS	325	329	IIVSY	593.342	8.1691	5000	3	1.608	1.37	45.665	1.636	2	Medium	0.182	0.645903
BARR1_Vpp	BARR1-393_MINCYS	325	329	IIVSY	593.342	0	MAX	3	3	0	0	0	2	Low	0		BARR1_SH3_Vpp	BARR1-393_MINCYS	325	329	IIVSY	593.342	0	MAX	3	3	0	0	0	2	Low	0
BARR1_Vpp	BARR1-393_MINCYS	329	335	YKVKVKL	876.58	5.7117	0	5	0	0	0	n/a	1	Medium	0		BARR1_SH3_Vpp	BARR1-393_MINCYS	329	335	YKVKVKL	876.58	5.7117	0	5	0	0	0	n/a	1	Medium	0
BARR1_Vpp	BARR1-393_MINCYS	329	335	YKVKVKL	876.58	5.7004	300	5	0.177	0.073	1.455	0.066	3	Medium	0.026	0.326404	BARR1_SH3_Vpp	BARR1-393_MINCYS	329	335	YKVKVKL	876.58	5.7055	300	5	0.177	-0.006	-0.123	0.023	3	Medium	0.009	0.0101944
BARR1_Vpp	BARR1-393_MINCYS	329	335	YKVKVKL	876.58	5.8797	1000	5	0.564	0.074	1.473	0.059	3	Medium	0.024	0.235122	BARR1_SH3_Vpp	BARR1-393_MINCYS	329	335	YKVKVKL	876.58	5.5891	1000	5	0.564	-0.07	-1.405	0.289	3	Medium	0.116	0.212788
BARR1_Vpp	BARR1-393_MINCYS	329	335	YKVKVKL	876.58	5.9656	5000	5	2.226	0.089	1.777	0.077	3	Medium	0.031	0.873231	BARR1_SH3_Vpp	BARR1-393_MINCYS	329	335	YKVKVKL	876.58	5.7045	5000	5	2.226	0.023	0.456	0.199	2	Medium	0.022	0.108334
BARR1_Vpp	BARR1-393_MINCYS	329	335	YKVKVKL	876.58	5.744	MAX	5	5	4.458	89.155	0.078	2	Medium	0.031		BARR1_SH3_Vpp	BARR1-393_MINCYS	329	335	YKVKVKL	876.58	5.7476	MAX	5	5	4.505	90.1	0.073	2	Medium	0.046
BARR1_Vpp	BARR1-393_MINCYS	330	335	KVKVKL	713.516	2.2837	0	4	0	0	0	n/a	1	Medium	0		BARR1_SH3_Vpp	BARR1-393_MINCYS	330	335	KVKVKL	713.516	2.2837	0	4	0	0	0	n/a	1	Medium	0
BARR1_Vpp	BARR1-393_MINCYS	330	335	KVKVKL	713.516	2.3563	300	4	0.152	0.127	3.186	0.209	3	Medium	0.084	0.738174	BARR1_SH3_Vpp	BARR1-393_MINCYS	330	335	KVKVKL	713.516	2.4402	300	4	0.152	0.12	3.008	0.137	3	Medium	0.055	0.620374
BARR1_Vpp	BARR1-393_MINCYS	330	335	KVKVKL	713.516	2.4517	1000	4	0.483	0.127	3.17	0.207	3	High	0.083	0.783788	BARR1_SH3_Vpp	BARR1-393_MINCYS	330	335	KVKVKL	713.516	2.2678	1000	4	0.483	0.153	3.827	0.169	3	Medium	0.068	0.883409
BARR1_Vpp	BARR1-393_MINCYS	330	335	KVKVKL	713.516	2.3871	5000	4	1.879	0.16	4.001	0.189	3	Medium	0.076	0.751957	BARR1_SH3_Vpp	BARR1-393_MINCYS	330	335	KVKVKL	713.516	2.3575	5000	4	1.879	0.203	5.081	1.163	2	Medium	0.129	0.609689
BARR1_Vpp	BARR1-393_MINCYS	330	335	KVKVKL	713.516	0	MAX	4	4	0	0	0	2	Low	0		BARR1_SH3_Vpp	BARR1-393_MINCYS	330	335	KVKVKL	713.516	0	MAX	4	4	0	0	0	2	Low	0
BARR1_Vpp	BARR1-393_MINCYS	330	346	KVKVKLVVSRGGLLGDL	1780.13	10.1265	0	15	0	0	0	n/a	1	Medium	0		BARR1_SH3_Vpp	BARR1-393_MINCYS	330	346	KVKVKLVVSRGGLLGDL	1780.13	10.1265	0	15	0	0	0	n/a	1	Medium	0
BARR1_Vpp	BARR1-393_MINCYS	330	346	KVKVKLVVSRGGLLGDL	1780.13	10.2023	300	15	1.227	6.451	43.01	0.767	3	Medium	0.309	0.969154	BARR1_SH3_Vpp	BARR1-393_MINCYS	330	346	KVKVKLVVSRGGLLGDL	1780.13	10.1505	300	15	1.227	6.24	41.601	0.068	3	Medium	0.027	0.2077
BARR1_Vpp	BARR1-393_MINCYS	330	346	KVKVKLVVSRGGLLGDL	1780.13	10.2189	1000	15	3.51	6.563	43.754	0.656	3	Medium	0.264	0.516145	BARR1_SH3_Vpp	BARR1-393_MINCYS	330	346	KVKVKLVVSRGGLLGDL	1780.13	10.105	1000	15	3.51	6.331	42.21	0.24	3	Medium	0.097	0.222244
BARR1_Vpp	BARR1-393_MINCYS	330	346	KVKVKLVVSRGGLLGDL	1780.13	10.2016	5000	15	9.717	6.56	43.736	0.619	3	Medium	0.249	0.853987	BARR1_SH3_Vpp	BARR1-393_MINCYS	330	346	KVKVKLVVSRGGLLGDL	1780.13	10.0729	5000	15	9.717	6.477	43.179	0.879	2	Medium	0.098	0.580947
BARR1_Vpp	BARR1-393_MINCYS	330	346	KVKVKLVVSRGGLLGDL	1780.13	10.1035	MAX	15	15	10.847	72.313	0.309	2	Medium	0.37		BARR1_SH3_Vpp	BARR1-393_MINCYS	330	346	KVKVKLVVSRGGLLGDL	1780.13	10.066	MAX	15	15	10.828	72.184	0.277	2	Medium	0.331
BARR1_Vpp	BARR1-393_MINCYS	335	341	LVVSRGG	686.408	3.2029	0	5	0	0	0	n/a	1	Medium	0		BARR1_SH3_Vpp	BARR1-393_MINCYS	335	341	LVVSRGG	686.408	3.2029	0	5	0	0	0	n/a	1	Medium	0
BARR1_Vpp	BARR1-393_MINCYS	335	341	LVVSRGG	686.408	3.1174	300	5	0.496	3.898	77.967	0.189	3	Medium	0.076	0.628543	BARR1_SH3_Vpp	BARR1-393_MINCYS	335	341	LVVSRGG	686.408	3.1435	300	5	0.496	3.739	74.774	0.843	2	Medium	0.094	0.134312
BARR1_Vpp	BARR1-393_MINCYS	335	341	LVVSRGG	686.408	3.1882	1000	5	1.415	3.955	79.108	0.138	3	Medium	0.056	0.4261	BARR1_SH3_Vpp	BARR1-393_MINCYS	335	341	LVVSRGG	686.408	3.1357	1000	5	1.415	3.99	79.796	1.408	2	Medium	0.157	0.990319
BARR1_Vpp	BARR1-393_MINCYS	335	341	LVVSRGG	686.408	3.2127	5000	5	3.661	3.996	79.922	0.145	3	Medium	0.059	0.750901	BARR1_SH3_Vpp	BARR1-393_MINCYS	335	341	LVVSRGG	686.408	3.2203	5000	5	3.661	3.944	78.883		1	Medium	0
BARR1_Vpp	BARR1-393_MINCYS	335	341	LVVSRGG	686.408	3.1177	MAX	5	5	4.039	80.771	0.061	2	Medium	0.025		BARR1_SH3_Vpp	BARR1-393_MINCYS	335	341	LVVSRGG	686.408	3.1177	MAX	5	5	4.039	80.771	0.061	2	Medium	0.025
BARR1_Vpp	BARR1-393_MINCYS	335	342	LVVSRGGL	799.492	7.5627	0	6	0	0	0	n/a	1	Medium	0		BARR1_SH3_Vpp	BARR1-393_MINCYS	335	342	LVVSRGGL	799.492	7.5627	0	6	0	0	0	n/a	1	Medium	0
BARR1_Vpp	BARR1-393_MINCYS	335	342	LVVSRGGL	799.492	7.5438	300	6	0.586	4.369	72.821	0.07	3	Medium	0.028	0.345027	BARR1_SH3_Vpp	BARR1-393_MINCYS	335	342	LVVSRGGL	799.492	7.5525	300	6	0.586	4.156	69.273	0.869	2	Medium	0.097	0.195873
BARR1_Vpp	BARR1-393_MINCYS	335	342	LVVSRGGL	799.492	7.6363	1000	6	1.683	4.322	72.035	0.289	3	Medium	0.116	0.342648	BARR1_SH3_Vpp	BARR1-393_MINCYS	335	342	LVVSRGGL	799.492	7.5757	1000	6	1.683	4.413	73.552	0.006	2	Medium	0.001	0.48903
BARR1_Vpp	BARR1-393_MINCYS	335	342	LVVSRGGL	799.492	7.6334	5000	6	4.452	4.349	72.484	0.076	3	Medium	0.031	0.65365	BARR1_SH3_Vpp	BARR1-393_MINCYS	335	342	LVVSRGGL	799.492	7.5321	5000	6	4.452	4.173	69.551		1	Medium	0
BARR1_Vpp	BARR1-393_MINCYS	335	342	LVVSRGGL	799.492	7.3925	MAX	6	6	4.566	76.105	0.116	2	Medium	0.073		BARR1_SH3_Vpp	BARR1-393_MINCYS	335	342	LVVSRGGL	799.492	7.3925	MAX	6	6	4.566	76.105	0.116	2	Medium	0.073
BARR1_Vpp	BARR1-393_MINCYS	336	346	VVSRGGLLGDL	1084.62	11.5681	0	9	0	0	0	n/a	1	Medium	0		BARR1_SH3_Vpp	BARR1-393_MINCYS	336	346	VVSRGGLLGDL	1084.62	11.5681	0	9	0	0	0	n/a	1	Medium	0
BARR1_Vpp	BARR1-393_MINCYS	336	346	VVSRGGLLGDL	1084.62	11.5746	300	9	1.025	6.056	67.29	0.355	3	Medium	0.143	0.559363	BARR1_SH3_Vpp	BARR1-393_MINCYS	336	346	VVSRGGLLGDL	1084.62	11.4695	300	9	1.025	5.901	65.572	0.268	3	Medium	0.108	0.425187
BARR1_Vpp	BARR1-393_MINCYS	336	346	VVSRGGLLGDL	1084.62	11.5433	1000	9	2.867	6.116	67.956	0.3	3	Medium	0.121	0.520805	BARR1_SH3_Vpp	BARR1-393_MINCYS	336	346	VVSRGGLLGDL	1084.62	11.4826	1000	9	2.867	5.983	66.478	0.526	3	Medium	0.212	0.675048
BARR1_Vpp	BARR1-393_MINCYS	336	346	VVSRGGLLGDL	1084.62	11.5483	5000	9	7.159	6.091	67.679	0.229	3	Medium	0.092	0.716105	BARR1_SH3_Vpp	BARR1-393_MINCYS	336	346	VVSRGGLLGDL	1084.62	11.4462	5000	9	7.159	5.973	66.362	0.923	2	Medium	0.103	0.414541
BARR1_Vpp	BARR1-393_MINCYS	336	346	VVSRGGLLGDL	1084.62	11.3924	MAX	9	9	5.835	64.838	0.132	2	Medium	0.083		BARR1_SH3_Vpp	BARR1-393_MINCYS	336	346	VVSRGGLLGDL	1084.62	11.384	MAX	9	9	5.846	64.96	0.106	2	Medium	0.067
BARR1_Vpp	BARR1-393_MINCYS	336	351	VVSRGGLLGDLASSDV	1543.82	11.513	0	14	0	0	0	n/a	1	Medium	0		BARR1_SH3_Vpp	BARR1-393_MINCYS	336	351	VVSRGGLLGDLASSDV	1543.82	11.513	0	14	0	0	0	n/a	1	Medium	0
BARR1_Vpp	BARR1-393_MINCYS	336	351	VVSRGGLLGDLASSDV	1543.82	11.3158	300	14	1.793	9.291	66.365		1	Medium	0		BARR1_SH3_Vpp	BARR1-393_MINCYS	336	351	VVSRGGLLGDLASSDV	1543.82	11.3328	300	14	1.793	9.034	64.528	0.2	3	Medium	0.08	0.011618
BARR1_Vpp	BARR1-393_MINCYS	336	351	VVSRGGLLGDLASSDV	1543.82	11.2895	1000	14	4.917	9.391	67.079		1	Medium	0		BARR1_SH3_Vpp	BARR1-393_MINCYS	336	351	VVSRGGLLGDLASSDV	1543.82	11.371	1000	14	4.917	9.084	64.883	0.318	3	Medium	0.128	0.206081
BARR1_Vpp	BARR1-393_MINCYS	336	351	VVSRGGLLGDLASSDV	1543.82	11.2962	5000	14	11.51	9.376	66.973		1	Medium	0		BARR1_SH3_Vpp	BARR1-393_MINCYS	336	351	VVSRGGLLGDLASSDV	1543.82	11.308	5000	14	11.51	9.177	65.551	0.526	2	Medium	0.059	0.45987
BARR1_Vpp	BARR1-393_MINCYS	336	351	VVSRGGLLGDLASSDV	1543.82	11.3195	MAX	14	14	9.334	66.674	0.55	2	Medium	0.061		BARR1_SH3_Vpp	BARR1-393_MINCYS	336	351	VVSRGGLLGDLASSDV	1543.82	11.3195	MAX	14	14	9.334	66.674	0.55	2	Medium	0.061
BARR1_Vpp	BARR1-393_MINCYS	336	352	VVSRGGLLGDLASSDVA	1614.86	11.1407	0	15	0	0	0	n/a	1	Medium	0		BARR1_SH3_Vpp	BARR1-393_MINCYS	336	352	VVSRGGLLGDLASSDVA	1614.86	11.1407	0	15	0	0	0	n/a	1	Medium	0
BARR1_Vpp	BARR1-393_MINCYS	336	352	VVSRGGLLGDLASSDVA	1614.86	11.1256	300	15	1.902	10.213	68.087	0.213	3	Medium	0.086	0.0443399	BARR1_SH3_Vpp	BARR1-393_MINCYS	336	352	VVSRGGLLGDLASSDVA	1614.86	10.9928	300	15	1.902	10.031	66.872	0.392	3	Medium	0.158	0.815415
BARR1_Vpp	BARR1-393_MINCYS	336	352	VVSRGGLLGDLASSDVA	1614.86	11.1057	1000	15	5.235	10.317	68.782	0.241	3	Medium	0.097	0.0639869	BARR1_SH3_Vpp	BARR1-393_MINCYS	336	352	VVSRGGLLGDLASSDVA	1614.86	11.0197	1000	15	5.235	10.202	68.01	0.35	3	Medium	0.141	0.520806
BARR1_Vpp	BARR1-393_MINCYS	336	352	VVSRGGLLGDLASSDVA	1614.86	11.1272	5000	15	12.362	10.309	68.727	0.323	3	Medium	0.13	0.879278	BARR1_SH3_Vpp	BARR1-393_MINCYS	336	352	VVSRGGLLGDLASSDVA	1614.86	11.0067	5000	15	12.362	10.249	68.328	0.791	2	Medium	0.088	0.723771
BARR1_Vpp	BARR1-393_MINCYS	336	352	VVSRGGLLGDLASSDVA	1614.86	11.1987	MAX	15	15	9.442	62.949	1.378	2	Medium	0.866		BARR1_SH3_Vpp	BARR1-393_MINCYS	336	352	VVSRGGLLGDLASSDVA	1614.86	11.1987	MAX	15	15	9.442	62.949	1.378	2	Medium	0.866
BARR1_Vpp	BARR1-393_MINCYS	337	351	VSRGGLLGDLASSDV	1444.75	10.451	0	13	0	0	0	n/a	1	Medium	0		BARR1_SH3_Vpp	BARR1-393_MINCYS	337	351	VSRGGLLGDLASSDV	1444.75	10.451	0	13	0	0	0	n/a	1	Medium	0
BARR1_Vpp	BARR1-393_MINCYS	337	351	VSRGGLLGDLASSDV	1444.75	10.4201	300	13	1.709	8.981	69.088	0.341	3	Medium	0.137	0.421674	BARR1_SH3_Vpp	BARR1-393_MINCYS	337	351	VSRGGLLGDLASSDV	1444.75	10.3931	300	13	1.709	8.615	66.266	0.481	3	Medium	0.194	0.114292
BARR1_Vpp	BARR1-393_MINCYS	337	351	VSRGGLLGDLASSDV	1444.75	10.4309	1000	13	4.662	9.014	69.337	0.154	3	Medium	0.062	0.0366647	BARR1_SH3_Vpp	BARR1-393_MINCYS	337	351	VSRGGLLGDLASSDV	1444.75	10.4257	1000	13	4.662	8.722	67.093	0.374	3	Medium	0.151	0.241156
BARR1_Vpp	BARR1-393_MINCYS	337	351	VSRGGLLGDLASSDV	1444.75	10.4331	5000	13	10.741	8.999	69.222	0.044	3	Medium	0.018	0.957876	BARR1_SH3_Vpp	BARR1-393_MINCYS	337	351	VSRGGLLGDLASSDV	1444.75	10.4037	5000	13	10.741	8.71	67.001	2.012	2	Medium	0.224	0.313916
BARR1_Vpp	BARR1-393_MINCYS	337	351	VSRGGLLGDLASSDV	1444.75	10.3179	MAX	13	13	8.024	61.721	0.678	2	Medium	0.426		BARR1_SH3_Vpp	BARR1-393_MINCYS	337	351	VSRGGLLGDLASSDV	1444.75	10.3179	MAX	13	13	8.024	61.721	0.678	2	Medium	0.426
BARR1_Vpp	BARR1-393_MINCYS	344	352	GDLASSDVA	833.377	4.0536	0	7	0	0	0	n/a	1	Medium	0		BARR1_SH3_Vpp	BARR1-393_MINCYS	344	352	GDLASSDVA	833.377	4.0536	0	7	0	0	0	n/a	1	Medium	0
BARR1_Vpp	BARR1-393_MINCYS	344	352	GDLASSDVA	833.377	4.0739	300	7	0.946	4.83	69.002	1.157	3	Medium	0.466	0.790601	BARR1_SH3_Vpp	BARR1-393_MINCYS	344	352	GDLASSDVA	833.377	3.9849	300	7	0.946	4.732	67.599	1.199	3	Medium	0.483	0.594628
BARR1_Vpp	BARR1-393_MINCYS	344	352	GDLASSDVA	833.377	4.1476	1000	7	2.582	4.748	67.827	1.181	3	Medium	0.476	0.429234	BARR1_SH3_Vpp	BARR1-393_MINCYS	344	352	GDLASSDVA	833.377	3.9223	1000	7	2.582	4.595	65.64	0.529	2	Medium	0.059	0.0520636
BARR1_Vpp	BARR1-393_MINCYS	344	352	GDLASSDVA	833.377	4.0243	5000	7	5.905	4.93	70.426	0.768	3	Medium	0.309	0.319486	BARR1_SH3_Vpp	BARR1-393_MINCYS	344	352	GDLASSDVA	833.377	3.9657	5000	7	5.905	4.569	65.268		1	Medium	0
BARR1_Vpp	BARR1-393_MINCYS	344	352	GDLASSDVA	833.377	4.1949	MAX	7	7	5.437	77.668	1.05	2	Medium	0.423		BARR1_SH3_Vpp	BARR1-393_MINCYS	344	352	GDLASSDVA	833.377	4.1949	MAX	7	7	5.437	77.668	1.05	2	Medium	0.423
BARR1_Vpp	BARR1-393_MINCYS	346	383	LASSDVAVELPFTLMHPKPKEEPPHREVPESETPVDTN	4222.09	10.6443	0	29	0	0	0	n/a	1	High	0		BARR1_SH3_Vpp	BARR1-393_MINCYS	346	383	LASSDVAVELPFTLMHPKPKEEPPHREVPESETPVDTN	4222.09	10.589	0	29	0	0	0	n/a	1	High	0
BARR1_Vpp	BARR1-393_MINCYS	346	383	LASSDVAVELPFTLMHPKPKEEPPHREVPESETPVDTN	4222.09	10.7296	300	29	3.024	12.426	42.849	0.298	3	Medium	0.12	0.0149088	BARR1_SH3_Vpp	BARR1-393_MINCYS	346	383	LASSDVAVELPFTLMHPKPKEEPPHREVPESETPVDTN	4222.09	10.5772	300	29	3.024	12.33	42.518	0.749	3	Medium	0.301	0.117701
BARR1_Vpp	BARR1-393_MINCYS	346	383	LASSDVAVELPFTLMHPKPKEEPPHREVPESETPVDTN	4222.09	10.7266	1000	29	8.466	12.622	43.525	0.061	3	Medium	0.025	0.232754	BARR1_SH3_Vpp	BARR1-393_MINCYS	346	383	LASSDVAVELPFTLMHPKPKEEPPHREVPESETPVDTN	4222.09	10.5958	1000	29	8.466	12.638	43.579	1.185	3	Medium	0.477	0.351744
BARR1_Vpp	BARR1-393_MINCYS	346	383	LASSDVAVELPFTLMHPKPKEEPPHREVPESETPVDTN	4222.09	10.6673	5000	29	21.296	12.94	44.622	0.338	3	Medium	0.136	0.7304	BARR1_SH3_Vpp	BARR1-393_MINCYS	346	383	LASSDVAVELPFTLMHPKPKEEPPHREVPESETPVDTN	4222.09	10.5754	5000	29	21.296	13.138	45.302	1.025	2	Medium	0.114	0.431894
BARR1_Vpp	BARR1-393_MINCYS	346	383	LASSDVAVELPFTLMHPKPKEEPPHREVPESETPVDTN	4222.09	10.4189	MAX	29	29	19.075	65.775	0.557	2	Medium	0.666		BARR1_SH3_Vpp	BARR1-393_MINCYS	346	383	LASSDVAVELPFTLMHPKPKEEPPHREVPESETPVDTN	4222.09	10.3596	MAX	29	29	19.505	67.258	1.155	2	Medium	0.726
BARR1_Vpp	BARR1-393_MINCYS	351	384	VAVELPFTLMHPKPKEEPPHREVPESETPVDTNL	3861.96	10.375	0	25	0	0	0	n/a	1	High	0		BARR1_SH3_Vpp	BARR1-393_MINCYS	351	384	VAVELPFTLMHPKPKEEPPHREVPESETPVDTNL	3861.96	10.375	0	25	0	0	0	n/a	1	High	0
BARR1_Vpp	BARR1-393_MINCYS	351	384	VAVELPFTLMHPKPKEEPPHREVPESETPVDTNL	3861.96	10.3865	300	25	2.344	10.389	41.554	0.356	3	High	0.143	0.179328	BARR1_SH3_Vpp	BARR1-393_MINCYS	351	384	VAVELPFTLMHPKPKEEPPHREVPESETPVDTNL	3861.96	10.2927	300	25	2.344	9.994	39.975	0.189	3	Medium	0.076	0.528639
BARR1_Vpp	BARR1-393_MINCYS	351	384	VAVELPFTLMHPKPKEEPPHREVPESETPVDTNL	3861.96	10.3919	1000	25	6.668	10.56	42.241	0.181	3	Medium	0.073	0.211003	BARR1_SH3_Vpp	BARR1-393_MINCYS	351	384	VAVELPFTLMHPKPKEEPPHREVPESETPVDTNL	3861.96	10.3113	1000	25	6.668	10.274	41.095	0.309	3	Medium	0.124	0.94944
BARR1_Vpp	BARR1-393_MINCYS	351	384	VAVELPFTLMHPKPKEEPPHREVPESETPVDTNL	3861.96	10.408	5000	25	17.613	10.8	43.2	0.187	3	Medium	0.075	0.773846	BARR1_SH3_Vpp	BARR1-393_MINCYS	351	384	VAVELPFTLMHPKPKEEPPHREVPESETPVDTNL	3861.96	10.2906	5000	25	17.613	10.593	42.371	1.111	2	Medium	0.124	0.728398
BARR1_Vpp	BARR1-393_MINCYS	351	384	VAVELPFTLMHPKPKEEPPHREVPESETPVDTNL	3861.96	10.1868	MAX	25	25	16.682	66.729	0.157	2	High	0.188		BARR1_SH3_Vpp	BARR1-393_MINCYS	351	384	VAVELPFTLMHPKPKEEPPHREVPESETPVDTNL	3861.96	10.1868	MAX	25	25	16.682	66.729	0.157	2	High	0.188
BARR1_Vpp	BARR1-393_MINCYS	353	378	VELPFTLMHPKPKEEPPHREVPESET	3052.53	8.9224	0	18	0	0	0	n/a	1	Medium	0		BARR1_SH3_Vpp	BARR1-393_MINCYS	353	378	VELPFTLMHPKPKEEPPHREVPESET	3052.53	8.9224	0	18	0	0	0	n/a	1	Medium	0
BARR1_Vpp	BARR1-393_MINCYS	353	378	VELPFTLMHPKPKEEPPHREVPESET	3052.53	9.0582	300	18	1.759	6.988	38.823	1.8	3	Medium	0.725	0.643068	BARR1_SH3_Vpp	BARR1-393_MINCYS	353	378	VELPFTLMHPKPKEEPPHREVPESET	3052.53	0	300	18	1.759
BARR1_Vpp	BARR1-393_MINCYS	353	378	VELPFTLMHPKPKEEPPHREVPESET	3052.53	8.9834	1000	18	4.955	7.126	39.589	1.166	3	Medium	0.469	0.226289	BARR1_SH3_Vpp	BARR1-393_MINCYS	353	378	VELPFTLMHPKPKEEPPHREVPESET	3052.53	0	1000	18	4.955
BARR1_Vpp	BARR1-393_MINCYS	353	378	VELPFTLMHPKPKEEPPHREVPESET	3052.53	9	5000	18	12.817	7.279	40.437	0.183	3	Medium	0.074	0.55492	BARR1_SH3_Vpp	BARR1-393_MINCYS	353	378	VELPFTLMHPKPKEEPPHREVPESET	3052.53	0	5000	18	12.817
BARR1_Vpp	BARR1-393_MINCYS	353	378	VELPFTLMHPKPKEEPPHREVPESET	3052.53	8.8708	MAX	18	18	12.098	67.209	0.276	2	Medium	0.031		BARR1_SH3_Vpp	BARR1-393_MINCYS	353	378	VELPFTLMHPKPKEEPPHREVPESET	3052.53	8.8708	MAX	18	18	12.098	67.209	0.276	2	Medium	0.031
BARR1_Vpp	BARR1-393_MINCYS	356	384	PFTLMHPKPKEEPPHREVPESETPVDTNL	3350.66	8.0156	0	21	0	0	0	n/a	1	High	0		BARR1_SH3_Vpp	BARR1-393_MINCYS	356	384	PFTLMHPKPKEEPPHREVPESETPVDTNL	3350.66	8.0156	0	21	0	0	0	n/a	1	High	0
BARR1_Vpp	BARR1-393_MINCYS	356	384	PFTLMHPKPKEEPPHREVPESETPVDTNL	3350.66	8.0541	300	21	2.152	11.013	52.443	1.086	3	Medium	0.437	0.107831	BARR1_SH3_Vpp	BARR1-393_MINCYS	356	384	PFTLMHPKPKEEPPHREVPESETPVDTNL	3350.66	7.9375	300	21	2.152	9.885	47.073	0.907	2	Medium	0.101	0.0972973
BARR1_Vpp	BARR1-393_MINCYS	356	384	PFTLMHPKPKEEPPHREVPESETPVDTNL	3350.66	8.0378	1000	21	6.065	10.79	51.381	0.738	3	Medium	0.297	0.115114	BARR1_SH3_Vpp	BARR1-393_MINCYS	356	384	PFTLMHPKPKEEPPHREVPESETPVDTNL	3350.66	7.9743	1000	21	6.065	10.564	50.305	1.306	3	Medium	0.526	0.559878
BARR1_Vpp	BARR1-393_MINCYS	356	384	PFTLMHPKPKEEPPHREVPESETPVDTNL	3350.66	8.0015	5000	21	15.394	10.789	51.377	0.171	3	Medium	0.069	0.593926	BARR1_SH3_Vpp	BARR1-393_MINCYS	356	384	PFTLMHPKPKEEPPHREVPESETPVDTNL	3350.66	7.9092	5000	21	15.394	10.356	49.314		1	High	0
BARR1_Vpp	BARR1-393_MINCYS	356	384	PFTLMHPKPKEEPPHREVPESETPVDTNL	3350.66	7.7756	MAX	21	21	13.912	66.248	0.274	2	High	0.031		BARR1_SH3_Vpp	BARR1-393_MINCYS	356	384	PFTLMHPKPKEEPPHREVPESETPVDTNL	3350.66	7.7964	MAX	21	21	13.89	66.142	0.011	2	High	0.001
BARR1_Vpp	BARR1-393_MINCYS	360	385	MHPKPKEEPPHREVPESETPVDTNLI	3005.49	6.3232	0	18	0	0	0	n/a	1	Medium	0		BARR1_SH3_Vpp	BARR1-393_MINCYS	360	385	MHPKPKEEPPHREVPESETPVDTNLI	3005.49	6.314	0	18	0	0	0	n/a	1	High	0
BARR1_Vpp	BARR1-393_MINCYS	360	385	MHPKPKEEPPHREVPESETPVDTNLI	3005.49	6.3418	300	18	1.81	12.137	67.429	0.834	3	Medium	0.336	0.0142961	BARR1_SH3_Vpp	BARR1-393_MINCYS	360	385	MHPKPKEEPPHREVPESETPVDTNLI	3005.49	6.2934	300	18	1.81	10.374	57.633	0.41	2	Medium	0.046	0.00860779
BARR1_Vpp	BARR1-393_MINCYS	360	385	MHPKPKEEPPHREVPESETPVDTNLI	3005.49	6.4681	1000	18	5.144	12.22	67.887	1.052	3	Medium	0.423	0.125245	BARR1_SH3_Vpp	BARR1-393_MINCYS	360	385	MHPKPKEEPPHREVPESETPVDTNLI	3005.49	6.3117	1000	18	5.144	10.574	58.743	0.406	2	Medium	0.045	0.000475606
BARR1_Vpp	BARR1-393_MINCYS	360	385	MHPKPKEEPPHREVPESETPVDTNLI	3005.49	6.4676	5000	18	13.216	12.009	66.719	0.488	3	Medium	0.196	0.109779	BARR1_SH3_Vpp	BARR1-393_MINCYS	360	385	MHPKPKEEPPHREVPESETPVDTNLI	3005.49	6.3014	5000	18	13.216	10.692	59.399		1	Medium	0
BARR1_Vpp	BARR1-393_MINCYS	360	385	MHPKPKEEPPHREVPESETPVDTNLI	3005.49	6.2556	MAX	18	18	12.504	69.468	0.337	2	Medium	0.321		BARR1_SH3_Vpp	BARR1-393_MINCYS	360	385	MHPKPKEEPPHREVPESETPVDTNLI	3005.49	6.2556	MAX	18	18	12.476	69.312	1.922	2	High	0.214
BARR1_Vpp	BARR1-393_MINCYS	361	384	HPKPKEEPPHREVPESETPVDTNL	2761.37	5.9309	0	17	0	0	0	n/a	1	High	0		BARR1_SH3_Vpp	BARR1-393_MINCYS	361	384	HPKPKEEPPHREVPESETPVDTNL	2761.37	5.9856	0	17	0	0	0	n/a	1	Medium	0
BARR1_Vpp	BARR1-393_MINCYS	361	384	HPKPKEEPPHREVPESETPVDTNL	2761.37	5.9792	300	17	1.789	10.573	62.194	0.078	3	Medium	0.031	0.347965	BARR1_SH3_Vpp	BARR1-393_MINCYS	361	384	HPKPKEEPPHREVPESETPVDTNL	2761.37	5.8087	300	17	1.789	10.229	60.168	0.355	3	Medium	0.143	0.0646428
BARR1_Vpp	BARR1-393_MINCYS	361	384	HPKPKEEPPHREVPESETPVDTNL	2761.37	6.0776	1000	17	5.079	11.055	65.027	0.458	3	Medium	0.184	0.0361505	BARR1_SH3_Vpp	BARR1-393_MINCYS	361	384	HPKPKEEPPHREVPESETPVDTNL	2761.37	5.843	1000	17	5.079	10.427	61.338	0.35	3	Medium	0.141	0.305135
BARR1_Vpp	BARR1-393_MINCYS	361	384	HPKPKEEPPHREVPESETPVDTNL	2761.37	6.0772	5000	17	12.928	11.112	65.362	0.254	3	Medium	0.102	0.00625384	BARR1_SH3_Vpp	BARR1-393_MINCYS	361	384	HPKPKEEPPHREVPESETPVDTNL	2761.37	5.784	5000	17	12.928	10.483	61.664	0.737	2	Medium	0.082	0.383043
BARR1_Vpp	BARR1-393_MINCYS	361	384	HPKPKEEPPHREVPESETPVDTNL	2761.37	5.8142	MAX	17	17	12.229	71.934	0.027	2	High	0.003		BARR1_SH3_Vpp	BARR1-393_MINCYS	361	384	HPKPKEEPPHREVPESETPVDTNL	2761.37	5.9641	MAX	17	17	12.266	72.15	0.193	2	Medium	0.184
BARR1_Vpp	BARR1-393_MINCYS	385	396	IELDTNDDDIVF	1407.64	12.541	0	10	0	0	0	n/a	1	Medium	0		BARR1_SH3_Vpp	BARR1-393_MINCYS	385	396	IELDTNDDDIVF	1407.64	12.541	0	10	0	0	0	n/a	1	Medium	0
BARR1_Vpp	BARR1-393_MINCYS	385	396	IELDTNDDDIVF	1407.64	12.5788	300	10	1.792	5.145	51.453	0.083	3	Medium	0.033	0.0715096	BARR1_SH3_Vpp	BARR1-393_MINCYS	385	396	IELDTNDDDIVF	1407.64	12.5184	300	10	1.792	5.084	50.838	0.015	3	Medium	0.006	0.181497
BARR1_Vpp	BARR1-393_MINCYS	385	396	IELDTNDDDIVF	1407.64	12.5666	1000	10	4.042	5.235	52.347	0.063	3	Medium	0.025	0.10519	BARR1_SH3_Vpp	BARR1-393_MINCYS	385	396	IELDTNDDDIVF	1407.64	12.5257	1000	10	4.042	5.15	51.495	0.244	3	Medium	0.098	0.558554
BARR1_Vpp	BARR1-393_MINCYS	385	396	IELDTNDDDIVF	1407.64	12.583	5000	10	7.434	5.198	51.978	0.061	3	Medium	0.025	0.639687	BARR1_SH3_Vpp	BARR1-393_MINCYS	385	396	IELDTNDDDIVF	1407.64	12.4839	5000	10	7.434	5.136	51.357	0.127	2	Medium	0.014	0.532033
BARR1_Vpp	BARR1-393_MINCYS	385	396	IELDTNDDDIVF	1407.64	12.466	MAX	10	10	4.921	49.208	0.31	2	Medium	0.295		BARR1_SH3_Vpp	BARR1-393_MINCYS	385	396	IELDTNDDDIVF	1407.64	12.466	MAX	10	10	4.921	49.208	0.31	2	Medium	0.295
BARR1_Vpp	BARR1-393_MINCYS	386	394	ELDTNDDDI	1048.42	6.2319	0	7	0	0	0	n/a	1	High	0		BARR1_SH3_Vpp	BARR1-393_MINCYS	386	394	ELDTNDDDI	1048.42	6.2319	0	7	0	0	0	n/a	1	High	0
BARR1_Vpp	BARR1-393_MINCYS	386	394	ELDTNDDDI	1048.42	6.0796	300	7	1.693	3.766	53.806	0.303	3	Medium	0.122	0.555472	BARR1_SH3_Vpp	BARR1-393_MINCYS	386	394	ELDTNDDDI	1048.42	6.1154	300	7	1.693	3.668	52.403	0.192	3	High	0.077	0.439144
BARR1_Vpp	BARR1-393_MINCYS	386	394	ELDTNDDDI	1048.42	6.2672	1000	7	3.727	3.802	54.313	0.094	3	Medium	0.038	0.129813	BARR1_SH3_Vpp	BARR1-393_MINCYS	386	394	ELDTNDDDI	1048.42	6.2085	1000	7	3.727	3.732	53.32	0.076	3	High	0.031	0.538933
BARR1_Vpp	BARR1-393_MINCYS	386	394	ELDTNDDDI	1048.42	6.1052	5000	7	6.205	3.84	54.863	0.155	3	Medium	0.063	0.164343	BARR1_SH3_Vpp	BARR1-393_MINCYS	386	394	ELDTNDDDI	1048.42	6.173	5000	7	6.205	3.724	53.198	0.498	2	High	0.055	0.542287
BARR1_Vpp	BARR1-393_MINCYS	386	394	ELDTNDDDI	1048.42	6.1786	MAX	7	7	3.83	54.71	0.135	2	Medium	0.085		BARR1_SH3_Vpp	BARR1-393_MINCYS	386	394	ELDTNDDDI	1048.42	6.1786	MAX	7	7	3.83	54.71	0.135	2	Medium	0.085
BARR1_Vpp	BARR1-393_MINCYS	388	396	DTNDDDIVF	1052.43	10.8788	0	7	0	0	0	n/a	1	Medium	0		BARR1_SH3_Vpp	BARR1-393_MINCYS	388	396	DTNDDDIVF	1052.43	10.8788	0	7	0	0	0	n/a	1	Medium	0
BARR1_Vpp	BARR1-393_MINCYS	388	396	DTNDDDIVF	1052.43	10.9248	300	7	1.504	3.135	44.783	0.125	3	High	0.05	0.145468	BARR1_SH3_Vpp	BARR1-393_MINCYS	388	396	DTNDDDIVF	1052.43	10.8784	300	7	1.504	3.079	43.981	0.045	3	Medium	0.018	0.363204
BARR1_Vpp	BARR1-393_MINCYS	388	396	DTNDDDIVF	1052.43	10.9719	1000	7	3.199	3.175	45.352	0.053	3	High	0.021	0.339271	BARR1_SH3_Vpp	BARR1-393_MINCYS	388	396	DTNDDDIVF	1052.43	10.8998	1000	7	3.199	3.136	44.798	0.141	3	Medium	0.057	0.730209
BARR1_Vpp	BARR1-393_MINCYS	388	396	DTNDDDIVF	1052.43	10.9767	5000	7	5.123	3.151	45.014	0.082	3	High	0.033	0.641235	BARR1_SH3_Vpp	BARR1-393_MINCYS	388	396	DTNDDDIVF	1052.43	10.8308	5000	7	5.123	3.149	44.986	0.348	2	Medium	0.039	0.637547
BARR1_Vpp	BARR1-393_MINCYS	388	396	DTNDDDIVF	1052.43	10.7968	MAX	7	7	3.061	43.725	0.026	2	Medium	0.016		BARR1_SH3_Vpp	BARR1-393_MINCYS	388	396	DTNDDDIVF	1052.43	10.8093	MAX	7	7	3.06	43.718	0.025	2	Medium	0.016
BARR1_Vpp	BARR1-393_MINCYS	391	399	DDDIVFEDF	1113.45	2.0504	0	7	0	0	0	n/a	1	Medium	0		BARR1_SH3_Vpp	BARR1-393_MINCYS	391	399	DDDIVFEDF	1113.45	2.0504	0	7	0	0	0	n/a	1	Medium	0
BARR1_Vpp	BARR1-393_MINCYS	391	399	DDDIVFEDF	1113.45	2.1305	300	7	1.09	4.496	64.234	0.718	3	Medium	0.289	0.366622	BARR1_SH3_Vpp	BARR1-393_MINCYS	391	399	DDDIVFEDF	1113.45	2.0429	300	7	1.09	4.352	62.17	0.777	2	Medium	0.086	0.0978312
BARR1_Vpp	BARR1-393_MINCYS	391	399	DDDIVFEDF	1113.45	2.0264	1000	7	2.483	5.301	75.729	1.072	2	Medium	0.119	1	BARR1_SH3_Vpp	BARR1-393_MINCYS	391	399	DDDIVFEDF	1113.45	2.0268	1000	7	2.483	4.776	68.228	0.74	2	Medium	0.082	1
BARR1_Vpp	BARR1-393_MINCYS	391	399	DDDIVFEDF	1113.45	2.15	5000	7	4.781	5.893	84.179	0.336	3	Medium	0.135	0.211786	BARR1_SH3_Vpp	BARR1-393_MINCYS	391	399	DDDIVFEDF	1113.45	2.04	5000	7	4.781	5.189	74.132		1	Medium	0
BARR1_Vpp	BARR1-393_MINCYS	391	399	DDDIVFEDF	1113.45	2.0871	MAX	7	7	6.03	86.145	0.771	2	Medium	0.086		BARR1_SH3_Vpp	BARR1-393_MINCYS	391	399	DDDIVFEDF	1113.45	2.0871	MAX	7	7	6.03	86.145	0.771	2	Medium	0.086
BARR1_Vpp	BARR1-393_MINCYS	397	401	EDFAR	636.287	2.4209	0	3	0	0	0	n/a	1	High	0		BARR1_SH3_Vpp	BARR1-393_MINCYS	397	401	EDFAR	636.287	2.4209	0	3	0	0	0	n/a	1	High	0
BARR1_Vpp	BARR1-393_MINCYS	397	401	EDFAR	636.287	2.4762	300	3	0.264	2.389	79.649	0.094	3	Medium	0.038	0.803666	BARR1_SH3_Vpp	BARR1-393_MINCYS	397	401	EDFAR	636.287	2.5043	300	3	0.264	2.368	78.932	0.02	3	Medium	0.008	0.582995
BARR1_Vpp	BARR1-393_MINCYS	397	401	EDFAR	636.287	2.527	1000	3	0.786	2.417	80.571	0.072	3	Medium	0.029	0.613328	BARR1_SH3_Vpp	BARR1-393_MINCYS	397	401	EDFAR	636.287	2.4743	1000	3	0.786	2.409	80.316	0.099	3	Medium	0.04	0.511713
BARR1_Vpp	BARR1-393_MINCYS	397	401	EDFAR	636.287	2.5015	5000	3	2.283	2.397	79.914	0.072	3	Medium	0.029	0.156094	BARR1_SH3_Vpp	BARR1-393_MINCYS	397	401	EDFAR	636.287	2.5205	5000	3	2.283	2.424	80.806	0.125	2	Medium	0.014	0.526384
BARR1_Vpp	BARR1-393_MINCYS	397	401	EDFAR	636.287	2.5036	MAX	3	3	2.291	76.354	0.062	2	Medium	0.007		BARR1_SH3_Vpp	BARR1-393_MINCYS	397	401	EDFAR	636.287	2.5036	MAX	3	3	2.291	76.354	0.062	2	Medium	0.007
