# Supplementary material for: Mechanism of beta-arrestin 1 mediated Src activation via Src SH3 domain revealed by cryo-electron microscopy
Source: Nat Commun. 2026 Feb 20;17:2973. doi: 10.1038/s41467-026-69884-1 (PMC13035853; doi:10.1038/s41467-026-69884-1)
Supplement: Supplementary file 5 — Supplementary Data 3 [file 41467_2026_69884_MOESM5_ESM.xlsx]

## Sheet: Sheet1
Protein State	Protein	Start	End	Sequence	Peptide Mass	RT (min)	Deut Time (sec)	maxD	Theor Uptake #D	#D	%D	Conf Interval (#D)	#Rep	Confidence	Stddev	Protein State	Protein	Start	End	Sequence	Peptide Mass	RT (min)	Deut Time (sec)	maxD	Theor Uptake #D	#D	%D	Conf Interval (#D)	#Rep	Confidence	Stddev
SH3_ONLY	SH3	8	19	HHHDYDIPTTEN	1477.62	5.8948	0	9	0	0	0	n/a	1	High	0	SH3_BARR1	SH3	8	19	HHHDYDIPTTEN	1477.62	5.8948	0	9	0	0	0	n/a	1	High	0
SH3_ONLY	SH3	8	19	HHHDYDIPTTEN	1477.62	6.6563	300	9	2.159	5.932	65.908		1	High	0	SH3_BARR1	SH3	8	19	HHHDYDIPTTEN	1477.62	6.687	300	9	2.159	6.45	71.661		1	Medium	0
SH3_ONLY	SH3	8	19	HHHDYDIPTTEN	1477.62	6.7806	1000	9	4.061	6.507	72.3		1	High	0	SH3_BARR1	SH3	8	19	HHHDYDIPTTEN	1477.62	6.6309	1000	9	4.061	6.659	73.989		1	Medium	0
SH3_ONLY	SH3	8	19	HHHDYDIPTTEN	1477.62	6.7809	5000	9	7.176	7.146	79.405		1	High	0	SH3_BARR1	SH3	8	19	HHHDYDIPTTEN	1477.62	6.6737	5000	9	7.176	7.771	86.342		1	Medium	0
SH3_ONLY	SH3	8	20	HHHDYDIPTTENL	1590.71	7.2256	0	10	0	0	0	n/a	1	High	0	SH3_BARR1	SH3	8	20	HHHDYDIPTTENL	1590.71	7.2256	0	10	0	0	0	n/a	1	High	0
SH3_ONLY	SH3	8	20	HHHDYDIPTTENL	1590.71	7.8187	300	10	2.212	5.302	53.021		1	Medium	0	SH3_BARR1	SH3	8	20	HHHDYDIPTTENL	1590.71	7.6903	300	10	2.212	5.641	56.415		1	Medium	0
SH3_ONLY	SH3	8	20	HHHDYDIPTTENL	1590.71	7.7594	1000	10	4.227	5.468	54.684		1	High	0	SH3_BARR1	SH3	8	20	HHHDYDIPTTENL	1590.71	7.5847	1000	10	4.227	5.716	57.158		1	Medium	0
SH3_ONLY	SH3	8	20	HHHDYDIPTTENL	1590.71	7.7676	5000	10	7.771	5.435	54.354		1	Medium	0	SH3_BARR1	SH3	8	20	HHHDYDIPTTENL	1590.71	7.6269	5000	10	7.771	5.708	57.081		1	Medium	0
SH3_ONLY	SH3	9	20	HHDYDIPTTENL	1453.65	7.7916	0	9	0	0	0	n/a	1	Medium	0	SH3_BARR1	SH3	9	20	HHDYDIPTTENL	1453.65	7.7916	0	9	0	0	0	n/a	1	Medium	0
SH3_ONLY	SH3	9	20	HHDYDIPTTENL	1453.65	8.304	300	9	1.463	5.37	59.663		1	Medium	0	SH3_BARR1	SH3	9	20	HHDYDIPTTENL	1453.65	8.1753	300	9	1.463	5.457	60.636		1	Medium	0
SH3_ONLY	SH3	9	20	HHDYDIPTTENL	1453.65	8.2612	1000	9	3.237	5.532	61.464		1	Medium	0	SH3_BARR1	SH3	9	20	HHDYDIPTTENL	1453.65	8.145	1000	9	3.237	5.636	62.619		1	Medium	0
SH3_ONLY	SH3	9	20	HHDYDIPTTENL	1453.65	8.3112	5000	9	6.771	5.511	61.229		1	Medium	0	SH3_BARR1	SH3	9	20	HHDYDIPTTENL	1453.65	8.129	5000	9	6.771	5.667	62.966		1	Medium	0
SH3_ONLY	SH3	13	20	DIPTTENL	901.439	7.5154	0	5	0	0	0	n/a	1	Medium	0	SH3_BARR1	SH3	13	20	DIPTTENL	901.439	7.5154	0	5	0	0	0	n/a	1	Medium	0
SH3_ONLY	SH3	13	20	DIPTTENL	901.439	7.9777	300	5	0.474	3.748	74.969		1	Medium	0	SH3_BARR1	SH3	13	20	DIPTTENL	901.439	8.0415	300	5	0.474	3.9	78		1	Medium	0
SH3_ONLY	SH3	13	20	DIPTTENL	901.439	7.9936	1000	5	1.325	3.854	77.072		1	Medium	0	SH3_BARR1	SH3	13	20	DIPTTENL	901.439	8.0196	1000	5	1.325	3.968	79.361		1	Medium	0
SH3_ONLY	SH3	13	20	DIPTTENL	901.439	7.9684	5000	5	3.44	3.887	77.731		1	Medium	0	SH3_BARR1	SH3	13	20	DIPTTENL	901.439	8.0369	5000	5	3.44	3.949	78.987		1	Medium	0
SH3_ONLY	SH3	19	24	NLYFQG	740.349	9.2253	0	4	0	0	0	n/a	1	High	0	SH3_BARR1	SH3	19	24	NLYFQG	740.349	9.2253	0	4	0	0	0	n/a	1	High	0
SH3_ONLY	SH3	19	24	NLYFQG	740.349	9.609	300	4	0.27	2.733	68.322		1	High	0	SH3_BARR1	SH3	19	24	NLYFQG	740.349	9.4047	300	4	0.27	2.682	67.061		1	Medium	0
SH3_ONLY	SH3	19	24	NLYFQG	740.349	9.6661	1000	4	0.824	2.815	70.37		1	High	0	SH3_BARR1	SH3	19	24	NLYFQG	740.349	9.3911	1000	4	0.824	2.697	67.417		1	Medium	0
SH3_ONLY	SH3	19	24	NLYFQG	740.349	9.3735	5000	4	2.672	2.812	70.293		1	High	0	SH3_BARR1	SH3	19	24	NLYFQG	740.349	9.4091	5000	4	2.672	2.648	66.208		1	Medium	0
SH3_ONLY	SH3	20	30	LYFQGHMVTTF	1342.64	11.141	0	9	0	0	0	n/a	1	High	0	SH3_BARR1	SH3	20	30	LYFQGHMVTTF	1342.64	11.1456	0	9	0	0	0	n/a	1	Medium	0
SH3_ONLY	SH3	20	30	LYFQGHMVTTF	1342.64	11.5069	300	9	0.864	5.495	61.056		1	High	0	SH3_BARR1	SH3	20	30	LYFQGHMVTTF	1342.64	11.3373	300	9	0.864	5.571	61.896		1	Medium	0
SH3_ONLY	SH3	20	30	LYFQGHMVTTF	1342.64	11.4396	1000	9	2.355	5.86	65.115		1	High	0	SH3_BARR1	SH3	20	30	LYFQGHMVTTF	1342.64	11.3736	1000	9	2.355	5.98	66.442		1	Medium	0
SH3_ONLY	SH3	20	30	LYFQGHMVTTF	1342.64	11.423	5000	9	5.929	6.15	68.328		1	High	0	SH3_BARR1	SH3	20	30	LYFQGHMVTTF	1342.64	11.3737	5000	9	5.929	6.181	68.68		1	Medium	0
SH3_ONLY	SH3	21	24	YFQG	513.222	3.745	0	2	0	0	0	n/a	1	High	0	SH3_BARR1	SH3	21	24	YFQG	513.222	3.745	0	2	0	0	0	n/a	1	High	0
SH3_ONLY	SH3	21	24	YFQG	513.222	4.3057	300	2	0.165	1.403	70.131		1	High	0	SH3_BARR1	SH3	21	24	YFQG	513.222	4.2527	300	2	0.165	1.461	73.04		1	Medium	0
SH3_ONLY	SH3	21	24	YFQG	513.222	4.3047	1000	2	0.496	1.442	72.1		1	High	0	SH3_BARR1	SH3	21	24	YFQG	513.222	4.0204	1000	2	0.496	1.42	70.977		1	Medium	0
SH3_ONLY	SH3	21	24	YFQG	513.222	4.1293	5000	2	1.496	1.449	72.44		1	High	0	SH3_BARR1	SH3	21	24	YFQG	513.222	4.3659	5000	2	1.496	1.47	73.515		1	Medium	0
SH3_ONLY	SH3	21	28	YFQGHMVT	981.438	6.3602	0	6	0	0	0	n/a	1	Medium	0	SH3_BARR1	SH3	21	28	YFQGHMVT	981.438	6.3602	0	6	0	0	0	n/a	1	Medium	0
SH3_ONLY	SH3	21	28	YFQGHMVT	981.438	7.1329	300	6	0.721	4.001	66.684		1	High	0	SH3_BARR1	SH3	21	28	YFQGHMVT	981.438	7.0213	300	6	0.721	3.8	63.334		1	Medium	0
SH3_ONLY	SH3	21	28	YFQGHMVT	981.438	7.0985	1000	6	1.903	4.124	68.731		1	High	0	SH3_BARR1	SH3	21	28	YFQGHMVT	981.438	6.9824	1000	6	1.903	4.053	67.553		1	Medium	0
SH3_ONLY	SH3	21	28	YFQGHMVT	981.438	7.1155	5000	6	4.259	4.158	69.301		1	Medium	0	SH3_BARR1	SH3	21	28	YFQGHMVT	981.438	7.0249	5000	6	4.259	3.949	65.822		1	Medium	0
SH3_ONLY	SH3	21	29	YFQGHMVTT	1082.49	6.1869	0	7	0	0	0	n/a	1	Medium	0	SH3_BARR1	SH3	21	29	YFQGHMVTT	1082.49	6.1869	0	7	0	0	0	n/a	1	Medium	0
SH3_ONLY	SH3	21	29	YFQGHMVTT	1082.49	7.0325	300	7	0.773	4.822	68.884		1	High	0	SH3_BARR1	SH3	21	29	YFQGHMVTT	1082.49	6.8125	300	7	0.773	4.921	70.306		1	Medium	0
SH3_ONLY	SH3	21	29	YFQGHMVTT	1082.49	7.0064	1000	7	2.068	4.949	70.7		1	High	0	SH3_BARR1	SH3	21	29	YFQGHMVTT	1082.49	6.7982	1000	7	2.068	5.025	71.787		1	Medium	0
SH3_ONLY	SH3	21	29	YFQGHMVTT	1082.49	7.0485	5000	7	4.852	4.967	70.953		1	High	0	SH3_BARR1	SH3	21	29	YFQGHMVTT	1082.49	6.8159	5000	7	4.852	5.041	72.016		1	Medium	0
SH3_ONLY	SH3	21	30	YFQGHMVTTF	1229.55	10.1083	0	8	0	0	0	n/a	1	High	0	SH3_BARR1	SH3	21	30	YFQGHMVTTF	1229.55	10.1083	0	8	0	0	0	n/a	1	High	0
SH3_ONLY	SH3	21	30	YFQGHMVTTF	1229.55	10.2947	300	8	0.82	4.473	55.913		1	High	0	SH3_BARR1	SH3	21	30	YFQGHMVTTF	1229.55	10.1829	300	8	0.82	4.33	54.124		1	Medium	0
SH3_ONLY	SH3	21	30	YFQGHMVTTF	1229.55	10.2766	1000	8	2.217	4.826	60.321		1	High	0	SH3_BARR1	SH3	21	30	YFQGHMVTTF	1229.55	10.2359	1000	8	2.217	4.718	58.977		1	Medium	0
SH3_ONLY	SH3	21	30	YFQGHMVTTF	1229.55	10.2935	5000	8	5.405	5.107	63.843		1	High	0	SH3_BARR1	SH3	21	30	YFQGHMVTTF	1229.55	10.2618	5000	8	5.405	4.849	60.618		1	Medium	0
SH3_ONLY	SH3	22	29	FQGHMVTT	919.422	7.1843	0	6	0	0	0	n/a	1	Medium	0	SH3_BARR1	SH3	22	29	FQGHMVTT	919.422	7.1843	0	6	0	0	0	n/a	1	Medium	0
SH3_ONLY	SH3	22	29	FQGHMVTT	919.422	7.8271	300	6	0.709	3.161	52.685		1	Medium	0	SH3_BARR1	SH3	22	29	FQGHMVTT	919.422	7.707	300	6	0.709	3.209	53.484		1	Medium	0
SH3_ONLY	SH3	22	29	FQGHMVTT	919.422	7.8096	1000	6	1.871	3.503	58.388		1	Medium	0	SH3_BARR1	SH3	22	29	FQGHMVTT	919.422	7.6601	1000	6	1.871	3.524	58.73		1	Medium	0
SH3_ONLY	SH3	22	29	FQGHMVTT	919.422	7.8095	5000	6	4.186	3.622	60.375		1	Medium	0	SH3_BARR1	SH3	22	29	FQGHMVTT	919.422	7.7107	5000	6	4.186	3.623	60.382		1	Medium	0
SH3_ONLY	SH3	22	30	FQGHMVTTF	1066.49	9.0049	0	7	0	0	0	n/a	1	Medium	0	SH3_BARR1	SH3	22	30	FQGHMVTTF	1066.49	9.0049	0	7	0	0	0	n/a	1	Medium	0
SH3_ONLY	SH3	22	30	FQGHMVTTF	1066.49	9.3665	300	7	0.757	3.658	52.258		1	Medium	0	SH3_BARR1	SH3	22	30	FQGHMVTTF	1066.49	9.2039	300	7	0.757	3.533	50.475		1	Medium	0
SH3_ONLY	SH3	22	30	FQGHMVTTF	1066.49	9.2981	1000	7	2.02	4.047	57.817		1	Medium	0	SH3_BARR1	SH3	22	30	FQGHMVTTF	1066.49	9.1988	1000	7	2.02	3.889	55.553		1	Medium	0
SH3_ONLY	SH3	22	30	FQGHMVTTF	1066.49	9.3567	5000	7	4.74	4.16	59.426		1	Medium	0	SH3_BARR1	SH3	22	30	FQGHMVTTF	1066.49	9.0326	5000	7	4.74	3.874	55.336		1	Medium	0
SH3_ONLY	SH3	23	30	QGHMVTTF	919.422	7.1843	0	6	0	0	0	n/a	1	Medium	0	SH3_BARR1	SH3	23	30	QGHMVTTF	919.422	7.1843	0	6	0	0	0	n/a	1	Medium	0
SH3_ONLY	SH3	23	30	QGHMVTTF	919.422	7.8271	300	6	0.656	3.161	52.685		1	Medium	0	SH3_BARR1	SH3	23	30	QGHMVTTF	919.422	7.7154	300	6	0.656	3.198	53.304		1	Medium	0
SH3_ONLY	SH3	23	30	QGHMVTTF	919.422	7.8096	1000	6	1.721	3.503	58.388		1	Medium	0	SH3_BARR1	SH3	23	30	QGHMVTTF	919.422	7.6601	1000	6	1.721	3.524	58.73		1	Medium	0
SH3_ONLY	SH3	23	30	QGHMVTTF	919.422	7.8095	5000	6	3.909	3.622	60.375		1	Medium	0	SH3_BARR1	SH3	23	30	QGHMVTTF	919.422	7.7107	5000	6	3.909	3.623	60.382		1	Medium	0
SH3_ONLY	SH3	24	30	GHMVTTF	791.364	7.0742	0	5	0	0	0	n/a	1	High	0	SH3_BARR1	SH3	24	30	GHMVTTF	791.364	7.0742	0	5	0	0	0	n/a	1	High	0
SH3_ONLY	SH3	24	30	GHMVTTF	791.364	7.8019	300	5	0.362	3.016	60.317		1	High	0	SH3_BARR1	SH3	24	30	GHMVTTF	791.364	7.5147	300	5	0.362	3.056	61.118		1	Medium	0
SH3_ONLY	SH3	24	30	GHMVTTF	791.364	7.7427	1000	5	1.034	3.322	66.433		1	High	0	SH3_BARR1	SH3	24	30	GHMVTTF	791.364	7.5681	1000	5	1.034	3.331	66.624		1	Medium	0
SH3_ONLY	SH3	24	30	GHMVTTF	791.364	7.8011	5000	5	2.912	3.39	67.797		1	High	0	SH3_BARR1	SH3	24	30	GHMVTTF	791.364	7.5016	5000	5	2.912	3.364	67.275		1	Medium	0
SH3_ONLY	SH3	25	30	HMVTTF	734.342	6.9784	0	4	0	0	0	n/a	1	High	0	SH3_BARR1	SH3	25	30	HMVTTF	734.342	6.9784	0	4	0	0	0	n/a	1	Medium	0
SH3_ONLY	SH3	25	30	HMVTTF	734.342	7.4758	300	4	0.159	2.463	61.578		1	High	0	SH3_BARR1	SH3	25	30	HMVTTF	734.342	7.3559	300	4	0.159	2.465	61.619		1	High	0
SH3_ONLY	SH3	25	30	HMVTTF	734.342	7.5754	1000	4	0.505	2.731	68.28		1	High	0	SH3_BARR1	SH3	25	30	HMVTTF	734.342	7.3004	1000	4	0.505	2.742	68.551		1	Medium	0
SH3_ONLY	SH3	25	30	HMVTTF	734.342	7.5837	5000	4	1.935	2.931	73.268		1	High	0	SH3_BARR1	SH3	25	30	HMVTTF	734.342	7.4682	5000	4	1.935	2.828	70.699		1	Medium	0
SH3_ONLY	SH3	26	30	MVTTF	597.283	8.2879	0	3	0	0	0	n/a	1	Medium	0	SH3_BARR1	SH3	26	30	MVTTF	597.283	8.2879	0	3	0	0	0	n/a	1	Medium	0
SH3_ONLY	SH3	26	30	MVTTF	597.283	8.7642	300	3	0.134	2.228	74.254		1	Medium	0	SH3_BARR1	SH3	26	30	MVTTF	597.283	8.6688	300	3	0.134	2.27	75.674		1	Medium	0
SH3_ONLY	SH3	26	30	MVTTF	597.283	8.8634	1000	3	0.423	2.533	84.425		1	Medium	0	SH3_BARR1	SH3	26	30	MVTTF	597.283	8.7305	1000	3	0.423	2.373	79.105		1	Medium	0
SH3_ONLY	SH3	26	30	MVTTF	597.283	8.5204	5000	3	1.587	2.654	88.451		1	Medium	0	SH3_BARR1	SH3	26	30	MVTTF	597.283	8.6478	5000	3	1.587	2.527	84.234		1	Medium	0
SH3_ONLY	SH3	27	30	VTTF	466.243	5.319	0	2	0	0	0	n/a	1	High	0	SH3_BARR1	SH3	27	30	VTTF	466.243	5.319	0	2	0	0	0	n/a	1	High	0
SH3_ONLY	SH3	27	30	VTTF	466.243	5.9792	300	2	0.1	1.196	59.796		1	Medium	0	SH3_BARR1	SH3	27	30	VTTF	466.243	5.9345	300	2	0.1	1.603	80.141		1	Medium	0
SH3_ONLY	SH3	27	30	VTTF	466.243	5.9278	1000	2	0.313	1.479	73.963		1	Medium	0	SH3_BARR1	SH3	27	30	VTTF	466.243	5.9199	1000	2	0.313	1.711	85.532		1	Medium	0
SH3_ONLY	SH3	27	30	VTTF	466.243	6.0697	5000	2	1.146	1.711	85.547		1	Medium	0	SH3_BARR1	SH3	27	30	VTTF	466.243	5.9463	5000	2	1.146	1.744	87.223		1	Medium	0
SH3_ONLY	SH3	28	31	TTFV	466.243	5.319	0	2	0	0	0	n/a	1	High	0	SH3_BARR1	SH3	28	31	TTFV	466.243	5.319	0	2	0	0	0	n/a	1	High	0
SH3_ONLY	SH3	28	31	TTFV	466.243	6.0126	300	2	0.067	1.197	59.869		1	Medium	0	SH3_BARR1	SH3	28	31	TTFV	466.243	5.9345	300	2	0.067	1.603	80.141		1	Medium	0
SH3_ONLY	SH3	28	31	TTFV	466.243	5.9278	1000	2	0.213	1.479	73.963		1	Medium	0	SH3_BARR1	SH3	28	31	TTFV	466.243	5.9199	1000	2	0.213	1.711	85.532		1	Medium	0
SH3_ONLY	SH3	28	31	TTFV	466.243	6.0697	5000	2	0.834	1.711	85.547		1	Medium	0	SH3_BARR1	SH3	28	31	TTFV	466.243	5.9463	5000	2	0.834	1.744	87.223		1	Medium	0
SH3_ONLY	SH3	31	44	VALYDYESRTETDL	1673.78	9.5836	0	12	0	0	0	n/a	1	High	0	SH3_BARR1	SH3	31	44	VALYDYESRTETDL	1673.78	9.5836	0	12	0	0	0	n/a	1	High	0
SH3_ONLY	SH3	31	44	VALYDYESRTETDL	1673.78	9.7679	300	12	1.314	6.701	55.844		1	High	0	SH3_BARR1	SH3	31	44	VALYDYESRTETDL	1673.78	9.7309	300	12	1.314	6.874	57.282		1	Medium	0
SH3_ONLY	SH3	31	44	VALYDYESRTETDL	1673.78	9.7833	1000	12	3.723	7.565	63.042		1	High	0	SH3_BARR1	SH3	31	44	VALYDYESRTETDL	1673.78	9.7591	1000	12	3.723	7.715	64.29		1	Medium	0
SH3_ONLY	SH3	31	44	VALYDYESRTETDL	1673.78	9.8421	5000	12	9.516	8.272	68.933		1	High	0	SH3_BARR1	SH3	31	44	VALYDYESRTETDL	1673.78	9.7602	5000	12	9.516	8.379	69.827		1	Medium	0
SH3_ONLY	SH3	33	45	LYDYESRTETDLS	1590.7	7.2533	0	11	0	0	0	n/a	1	High	0	SH3_BARR1	SH3	33	45	LYDYESRTETDLS	1590.7	7.2119	0	11	0	0	0	n/a	1	High	0
SH3_ONLY	SH3	33	45	LYDYESRTETDLS	1590.7	7.8354	300	11	1.288	5.266	47.87		1	Medium	0	SH3_BARR1	SH3	33	45	LYDYESRTETDLS	1590.7	7.6486	300	11	1.288	5.203	47.304		1	Medium	0
SH3_ONLY	SH3	33	45	LYDYESRTETDLS	1590.7	7.7092	1000	11	3.631	5.391	49.006		1	Medium	0	SH3_BARR1	SH3	33	45	LYDYESRTETDLS	1590.7	7.6935	1000	11	3.631	5.252	47.746		1	Medium	0
SH3_ONLY	SH3	33	45	LYDYESRTETDLS	1590.7	7.7676	5000	11	9.044	5.436	49.419		1	Medium	0	SH3_BARR1	SH3	33	45	LYDYESRTETDLS	1590.7	7.7189	5000	11	9.044	5.269	47.904		1	Medium	0
SH3_ONLY	SH3	33	51	LYDYESRTETDLSFKKGER	2336.13	7.874	0	17	0	0	0	n/a	1	Medium	0	SH3_BARR1	SH3	33	51	LYDYESRTETDLSFKKGER	2336.13	7.874	0	17	0	0	0	n/a	1	Medium	0
SH3_ONLY	SH3	33	51	LYDYESRTETDLSFKKGER	2336.13	8.2874	300	17	1.81	6.451	37.944		1	High	0	SH3_BARR1	SH3	33	51	LYDYESRTETDLSFKKGER	2336.13	8.1752	300	17	1.81	6.529	38.406		1	Medium	0
SH3_ONLY	SH3	33	51	LYDYESRTETDLSFKKGER	2336.13	8.2529	1000	17	5.178	7.709	45.349		1	High	0	SH3_BARR1	SH3	33	51	LYDYESRTETDLSFKKGER	2336.13	8.1366	1000	17	5.178	8.112	47.716		1	Medium	0
SH3_ONLY	SH3	33	51	LYDYESRTETDLSFKKGER	2336.13	8.2526	5000	17	13.507	9.229	54.287		1	Medium	0	SH3_BARR1	SH3	33	51	LYDYESRTETDLSFKKGER	2336.13	8.1541	5000	17	13.507	10.196	59.976		1	Medium	0
SH3_ONLY	SH3	34	40	YDYESRT	932.388	2.5928	0	5	0	0	0	n/a	1	High	0	SH3_BARR1	SH3	34	40	YDYESRT	932.388	2.5928	0	5	0	0	0	n/a	1	High	0
SH3_ONLY	SH3	34	40	YDYESRT	932.388	2.9001	300	5	0.543	3.519	70.38		1	High	0	SH3_BARR1	SH3	34	40	YDYESRT	932.388	2.7731	300	5	0.543	3.612	72.248		1	Medium	0
SH3_ONLY	SH3	34	40	YDYESRT	932.388	2.9082	1000	5	1.554	3.708	74.152		1	High	0	SH3_BARR1	SH3	34	40	YDYESRT	932.388	2.7653	1000	5	1.554	3.765	75.291		1	Medium	0
SH3_ONLY	SH3	34	40	YDYESRT	932.388	2.9166	5000	5	4.024	4.097	81.937		1	High	0	SH3_BARR1	SH3	34	40	YDYESRT	932.388	2.9603	5000	5	4.024	4.148	82.969		1	Medium	0
SH3_ONLY	SH3	34	42	YDYESRTET	1162.48	2.6063	0	7	0	0	0	n/a	1	Medium	0	SH3_BARR1	SH3	34	42	YDYESRTET	1162.48	2.6063	0	7	0	0	0	n/a	1	Medium	0
SH3_ONLY	SH3	34	42	YDYESRTET	1162.48	3.0508	300	7	0.722	4.951	70.722		1	High	0	SH3_BARR1	SH3	34	42	YDYESRTET	1162.48	3.1327	300	7	0.722	4.985	71.22		1	Medium	0
SH3_ONLY	SH3	34	42	YDYESRTET	1162.48	3.0837	1000	7	2.091	5.168	73.831		1	High	0	SH3_BARR1	SH3	34	42	YDYESRTET	1162.48	3.1167	1000	7	2.091	5.146	73.521		1	Medium	0
SH3_ONLY	SH3	34	42	YDYESRTET	1162.48	3.0339	5000	7	5.599	5.579	79.694		1	High	0	SH3_BARR1	SH3	34	42	YDYESRTET	1162.48	3.1024	5000	7	5.599	5.547	79.242		1	Medium	0
SH3_ONLY	SH3	34	44	YDYESRTETDL	1390.59	7.0744	0	9	0	0	0	n/a	1	Medium	0	SH3_BARR1	SH3	34	44	YDYESRTETDL	1390.59	7.0744	0	9	0	0	0	n/a	1	Medium	0
SH3_ONLY	SH3	34	44	YDYESRTETDL	1390.59	7.6682	300	9	1.022	5.222	58.021		1	High	0	SH3_BARR1	SH3	34	44	YDYESRTETDL	1390.59	7.615	300	9	1.022	5.192	57.694		1	Medium	0
SH3_ONLY	SH3	34	44	YDYESRTETDL	1390.59	7.6507	1000	9	2.886	5.706	63.403		1	High	0	SH3_BARR1	SH3	34	44	YDYESRTETDL	1390.59	7.5849	1000	9	2.886	5.636	62.619		1	Medium	0
SH3_ONLY	SH3	34	44	YDYESRTETDL	1390.59	7.7508	5000	9	7.288	6.123	68.031		1	Medium	0	SH3_BARR1	SH3	34	44	YDYESRTETDL	1390.59	7.6187	5000	9	7.288	6.075	67.503		1	Medium	0
SH3_ONLY	SH3	34	45	YDYESRTETDLS	1477.62	5.8948	0	10	0	0	0	n/a	1	High	0	SH3_BARR1	SH3	34	45	YDYESRTETDLS	1477.62	5.8261	0	10	0	0	0	n/a	1	High	0
SH3_ONLY	SH3	34	45	YDYESRTETDLS	1477.62	6.8821	300	10	1.113	5.819	58.194		1	High	0	SH3_BARR1	SH3	34	45	YDYESRTETDLS	1477.62	6.6787	300	10	1.113	6.057	60.569		1	Medium	0
SH3_ONLY	SH3	34	45	YDYESRTETDLS	1477.62	6.6721	1000	10	3.159	6.519	65.191		1	High	0	SH3_BARR1	SH3	34	45	YDYESRTETDLS	1477.62	6.5975	1000	10	3.159	6.641	66.412		1	Medium	0
SH3_ONLY	SH3	34	45	YDYESRTETDLS	1477.62	6.9064	5000	10	8.085	6.97	69.695		1	Medium	0	SH3_BARR1	SH3	34	45	YDYESRTETDLS	1477.62	6.682	5000	10	8.085	7.15	71.504		1	Medium	0
SH3_ONLY	SH3	34	46	YDYESRTETDLSF	1624.69	9.9426	0	11	0	0	0	n/a	1	High	0	SH3_BARR1	SH3	34	46	YDYESRTETDLSF	1624.69	9.9426	0	11	0	0	0	n/a	1	High	0
SH3_ONLY	SH3	34	46	YDYESRTETDLSF	1624.69	10.3449	300	11	1.171	4.899	44.539		1	High	0	SH3_BARR1	SH3	34	46	YDYESRTETDLSF	1624.69	10.3252	300	11	1.171	5.66	51.455		1	Medium	0
SH3_ONLY	SH3	34	46	YDYESRTETDLSF	1624.69	10.4522	1000	11	3.34	5.723	52.029		1	Medium	0	SH3_BARR1	SH3	34	46	YDYESRTETDLSF	1624.69	10.328	1000	11	3.34	6.651	60.459		1	Medium	0
SH3_ONLY	SH3	34	46	YDYESRTETDLSF	1624.69	10.3859	5000	11	8.716	6.447	58.61		1	Medium	0	SH3_BARR1	SH3	34	46	YDYESRTETDLSF	1624.69	10.2536	5000	11	8.716	7.2	65.458		1	Medium	0
SH3_ONLY	SH3	35	42	DYESRTET	999.414	2.0989	0	6	0	0	0	n/a	1	Medium	0	SH3_BARR1	SH3	35	42	DYESRTET	999.414	2.0989	0	6	0	0	0	n/a	1	Medium	0
SH3_ONLY	SH3	35	42	DYESRTET	999.414	2.0802	300	6	0.606	4.64	77.333		1	Medium	0	SH3_BARR1	SH3	35	42	DYESRTET	999.414	2.0878	300	6	0.606	4.911	81.842		1	Medium	0
SH3_ONLY	SH3	35	42	DYESRTET	999.414	2.1131	1000	6	1.751	4.774	79.561		1	Medium	0	SH3_BARR1	SH3	35	42	DYESRTET	999.414	2.1713	1000	6	1.751	5.203	86.719		1	Medium	0
SH3_ONLY	SH3	35	42	DYESRTET	999.414	2.139	5000	6	4.725	4.885	81.409		1	Medium	0	SH3_BARR1	SH3	35	42	DYESRTET	999.414	2.0986	5000	6	4.725	5.302	88.372		1	Medium	0
SH3_ONLY	SH3	37	44	ESRTETDL	949.435	2.9088	0	6	0	0	0	n/a	1	Medium	0	SH3_BARR1	SH3	37	44	ESRTETDL	949.435	2.9634	0	6	0	0	0	n/a	1	Medium	0
SH3_ONLY	SH3	37	44	ESRTETDL	949.435	3.3434	300	6	0.628	4.27	71.159		1	Medium	0	SH3_BARR1	SH3	37	44	ESRTETDL	949.435	3.3666	300	6	0.628	4.504	75.072		1	Medium	0
SH3_ONLY	SH3	37	44	ESRTETDL	949.435	3.393	1000	6	1.786	4.652	77.53		1	Medium	0	SH3_BARR1	SH3	37	44	ESRTETDL	949.435	3.3511	1000	6	1.786	4.727	78.792		1	Medium	0
SH3_ONLY	SH3	37	44	ESRTETDL	949.435	3.3936	5000	6	4.693	4.8	80.003		1	Medium	0	SH3_BARR1	SH3	37	44	ESRTETDL	949.435	3.3704	5000	6	4.693	4.728	78.801		1	Medium	0
SH3_ONLY	SH3	39	45	RTETDLS	820.393	2.8127	0	5	0	0	0	n/a	1	Medium	0	SH3_BARR1	SH3	39	45	RTETDLS	820.393	2.8127	0	5	0	0	0	n/a	1	Medium	0
SH3_ONLY	SH3	39	45	RTETDLS	820.393	3.1845	300	5	0.57	3.383	67.656		1	High	0	SH3_BARR1	SH3	39	45	RTETDLS	820.393	3.0907	300	5	0.57	3.344	66.879		1	Medium	0
SH3_ONLY	SH3	39	45	RTETDLS	820.393	3.2007	1000	5	1.605	3.734	74.676		1	High	0	SH3_BARR1	SH3	39	45	RTETDLS	820.393	3.0832	1000	5	1.605	3.653	73.062		1	Medium	0
SH3_ONLY	SH3	39	45	RTETDLS	820.393	3.2012	5000	5	4.062	3.947	78.939		1	High	0	SH3_BARR1	SH3	39	45	RTETDLS	820.393	3.0941	5000	5	4.062	3.794	75.877		1	Medium	0
SH3_ONLY	SH3	41	52	ETDLSFKKGERL	1421.75	6.5799	0	10	0	0	0	n/a	1	Medium	0	SH3_BARR1	SH3	41	52	ETDLSFKKGERL	1421.75	6.5799	0	10	0	0	0	n/a	1	Medium	0
SH3_ONLY	SH3	41	52	ETDLSFKKGERL	1421.75	7.2584	300	10	0.95	2.794	27.941		1	High	0	SH3_BARR1	SH3	41	52	ETDLSFKKGERL	1421.75	6.9545	300	10	0.95	2.845	28.451		1	Medium	0
SH3_ONLY	SH3	41	52	ETDLSFKKGERL	1421.75	7.1488	1000	10	2.734	4.299	42.991		1	High	0	SH3_BARR1	SH3	41	52	ETDLSFKKGERL	1421.75	6.8903	1000	10	2.734	4.34	43.396		1	Medium	0
SH3_ONLY	SH3	41	52	ETDLSFKKGERL	1421.75	7.0654	5000	10	7.416	6.335	63.349		1	High	0	SH3_BARR1	SH3	41	52	ETDLSFKKGERL	1421.75	6.9581	5000	10	7.416	6.551	65.508		1	Medium	0
SH3_ONLY	SH3	43	52	DLSFKKGERL	1191.66	6.6714	0	8	0	0	0	n/a	1	Medium	0	SH3_BARR1	SH3	43	52	DLSFKKGERL	1191.66	6.6714	0	8	0	0	0	n/a	1	Medium	0
SH3_ONLY	SH3	43	52	DLSFKKGERL	1191.66	7.3252	300	8	0.651	2.299	28.736		1	High	0	SH3_BARR1	SH3	43	52	DLSFKKGERL	1191.66	7.038	300	8	0.651	2.125	26.562		1	Medium	0
SH3_ONLY	SH3	43	52	DLSFKKGERL	1191.66	7.3243	1000	8	1.939	3.552	44.406		1	High	0	SH3_BARR1	SH3	43	52	DLSFKKGERL	1191.66	7.0158	1000	8	1.939	3.194	39.924		1	Medium	0
SH3_ONLY	SH3	43	52	DLSFKKGERL	1191.66	7.2409	5000	8	5.727	5.484	68.55		1	High	0	SH3_BARR1	SH3	43	52	DLSFKKGERL	1191.66	0	5000	8	5.727
SH3_ONLY	SH3	43	62	DLSFKKGERLQIVNNTEGDW	2348.18	10.0067	0	18	0	0	0	n/a	1	Medium	0	SH3_BARR1	SH3	43	62	DLSFKKGERLQIVNNTEGDW	2348.18	10.0067	0	18	0	0	0	n/a	1	Medium	0
SH3_ONLY	SH3	43	62	DLSFKKGERLQIVNNTEGDW	2348.18	10.3114	300	18	1.714	8.104	45.022		1	Medium	0	SH3_BARR1	SH3	43	62	DLSFKKGERLQIVNNTEGDW	2348.18	0	300	18	1.714
SH3_ONLY	SH3	43	62	DLSFKKGERLQIVNNTEGDW	2348.18	10.2934	1000	18	4.891	9.435	52.418		1	Medium	0	SH3_BARR1	SH3	43	62	DLSFKKGERLQIVNNTEGDW	2348.18	0	1000	18	4.891
SH3_ONLY	SH3	43	62	DLSFKKGERLQIVNNTEGDW	2348.18	10.3102	5000	18	12.951	11.228	62.378		1	Medium	0	SH3_BARR1	SH3	43	62	DLSFKKGERLQIVNNTEGDW	2348.18	0	5000	18	12.951
SH3_ONLY	SH3	45	52	SFKKGERL	963.55	2.3528	0	6	0	0	0	n/a	1	High	0	SH3_BARR1	SH3	45	52	SFKKGERL	963.55	2.3528	0	6	0	0	0	n/a	1	High	0
SH3_ONLY	SH3	45	52	SFKKGERL	963.55	2.4985	300	6	0.501	2.116	35.268		1	High	0	SH3_BARR1	SH3	45	52	SFKKGERL	963.55	2.3718	300	6	0.501	2.011	33.524		1	High	0
SH3_ONLY	SH3	45	52	SFKKGERL	963.55	2.4982	1000	6	1.484	3.029	50.483		1	High	0	SH3_BARR1	SH3	45	52	SFKKGERL	963.55	2.372	1000	6	1.484	2.939	48.983		1	High	0
SH3_ONLY	SH3	45	52	SFKKGERL	963.55	2.4819	5000	6	4.299	4.567	76.121		1	High	0	SH3_BARR1	SH3	45	52	SFKKGERL	963.55	2.3747	5000	6	4.299	4.451	74.178		1	High	0
SH3_ONLY	SH3	45	57	SFKKGERLQIVNN	1531.85	3.3473	0	11	0	0	0	n/a	1	Medium	0	SH3_BARR1	SH3	45	57	SFKKGERLQIVNN	1531.85	3.3473	0	11	0	0	0	n/a	1	Medium	0
SH3_ONLY	SH3	45	57	SFKKGERLQIVNN	1531.85	4.7076	300	11	0.909	5.017	45.61		1	Medium	0	SH3_BARR1	SH3	45	57	SFKKGERLQIVNN	1531.85	0	300	11	0.909
SH3_ONLY	SH3	45	57	SFKKGERLQIVNN	1531.85	4.6394	1000	11	2.628	6.227	56.605		1	Medium	0	SH3_BARR1	SH3	45	57	SFKKGERLQIVNN	1531.85	0	1000	11	2.628
SH3_ONLY	SH3	45	57	SFKKGERLQIVNN	1531.85	5.0076	5000	11	7.249	7.99	72.637		1	Medium	0	SH3_BARR1	SH3	45	57	SFKKGERLQIVNN	1531.85	0	5000	11	7.249
SH3_ONLY	SH3	45	62	SFKKGERLQIVNNTEGDW	2120.07	8.7559	0	16	0	0	0	n/a	1	High	0	SH3_BARR1	SH3	45	62	SFKKGERLQIVNNTEGDW	2120.07	8.7559	0	16	0	0	0	n/a	1	High	0
SH3_ONLY	SH3	45	62	SFKKGERLQIVNNTEGDW	2120.07	9.1406	300	16	1.565	7.986	49.912		1	High	0	SH3_BARR1	SH3	45	62	SFKKGERLQIVNNTEGDW	2120.07	9.045	300	16	1.565	7.658	47.863		1	Medium	0
SH3_ONLY	SH3	45	62	SFKKGERLQIVNNTEGDW	2120.07	9.1226	1000	16	4.437	8.982	56.135		1	High	0	SH3_BARR1	SH3	45	62	SFKKGERLQIVNNTEGDW	2120.07	8.8476	1000	16	4.437	8.618	53.862		1	Medium	0
SH3_ONLY	SH3	45	62	SFKKGERLQIVNNTEGDW	2120.07	9.1226	5000	16	11.522	10.454	65.338		1	High	0	SH3_BARR1	SH3	45	62	SFKKGERLQIVNNTEGDW	2120.07	9.0327	5000	16	11.522	10.14	63.377		1	Medium	0
SH3_ONLY	SH3	46	52	FKKGERL	876.518	2.2871	0	5	0	0	0	n/a	1	Medium	0	SH3_BARR1	SH3	46	52	FKKGERL	876.518	2.3458	0	5	0	0	0	n/a	1	Medium	0
SH3_ONLY	SH3	46	52	FKKGERL	876.518	2.4316	300	5	0.45	1.858	37.155		1	High	0	SH3_BARR1	SH3	46	52	FKKGERL	876.518	2.3718	300	5	0.45	1.867	37.337		1	Medium	0
SH3_ONLY	SH3	46	52	FKKGERL	876.518	2.4229	1000	5	1.323	2.613	52.259		1	High	0	SH3_BARR1	SH3	46	52	FKKGERL	876.518	2.372	1000	5	1.323	2.527	50.532		1	Medium	0
SH3_ONLY	SH3	46	52	FKKGERL	876.518	2.4484	5000	5	3.715	3.899	77.988		1	High	0	SH3_BARR1	SH3	46	52	FKKGERL	876.518	2.3746	5000	5	3.715	3.497	69.938		1	Medium	0
SH3_ONLY	SH3	46	62	FKKGERLQIVNNTEGDW	2033.03	8.7195	0	15	0	0	0	n/a	1	High	0	SH3_BARR1	SH3	46	62	FKKGERLQIVNNTEGDW	2033.03	8.701	0	15	0	0	0	n/a	1	High	0
SH3_ONLY	SH3	46	62	FKKGERLQIVNNTEGDW	2033.03	9.0988	300	15	1.513	7.647	50.979		1	High	0	SH3_BARR1	SH3	46	62	FKKGERLQIVNNTEGDW	2033.03	8.9281	300	15	1.513	7.112	47.412		1	Medium	0
SH3_ONLY	SH3	46	62	FKKGERLQIVNNTEGDW	2033.03	9.0891	1000	15	4.276	8.533	56.889		1	High	0	SH3_BARR1	SH3	46	62	FKKGERLQIVNNTEGDW	2033.03	8.9312	1000	15	4.276	7.978	53.187		1	Medium	0
SH3_ONLY	SH3	46	62	FKKGERLQIVNNTEGDW	2033.03	9.0808	5000	15	10.938	9.689	64.591		1	High	0	SH3_BARR1	SH3	46	62	FKKGERLQIVNNTEGDW	2033.03	8.9072	5000	15	10.938	8.912	59.413		1	Medium	0
SH3_ONLY	SH3	47	62	KKGERLQIVNNTEGDW	1885.96	8.2739	0	14	0	0	0	n/a	1	High	0	SH3_BARR1	SH3	47	62	KKGERLQIVNNTEGDW	1885.96	8.2739	0	14	0	0	0	n/a	1	High	0
SH3_ONLY	SH3	47	62	KKGERLQIVNNTEGDW	1885.96	8.6973	300	14	1.451	7.424	53.032		1	High	0	SH3_BARR1	SH3	47	62	KKGERLQIVNNTEGDW	1885.96	8.4764	300	14	1.451	7.122	50.874		1	Medium	0
SH3_ONLY	SH3	47	62	KKGERLQIVNNTEGDW	1885.96	8.6879	1000	14	4.083	8.194	58.526		1	High	0	SH3_BARR1	SH3	47	62	KKGERLQIVNNTEGDW	1885.96	8.4879	1000	14	4.083	7.923	56.594		1	Medium	0
SH3_ONLY	SH3	47	62	KKGERLQIVNNTEGDW	1885.96	8.6541	5000	14	10.28	9.157	65.407		1	High	0	SH3_BARR1	SH3	47	62	KKGERLQIVNNTEGDW	1885.96	8.472	5000	14	10.28	8.945	63.893		1	Medium	0
SH3_ONLY	SH3	53	62	QIVNNTEGDW	1174.53	8.9904	0	8	0	0	0	n/a	1	High	0	SH3_BARR1	SH3	53	62	QIVNNTEGDW	1174.53	8.9904	0	8	0	0	0	n/a	1	High	0
SH3_ONLY	SH3	53	62	QIVNNTEGDW	1174.53	9.2743	300	8	0.976	5.481	68.511		1	High	0	SH3_BARR1	SH3	53	62	QIVNNTEGDW	1174.53	8.9866	300	8	0.976	5.542	69.27		1	Medium	0
SH3_ONLY	SH3	53	62	QIVNNTEGDW	1174.53	9.2899	1000	8	2.679	5.636	70.445		1	High	0	SH3_BARR1	SH3	53	62	QIVNNTEGDW	1174.53	9.2741	1000	8	2.679	5.619	70.236		1	Medium	0
SH3_ONLY	SH3	53	62	QIVNNTEGDW	1174.53	9.3066	5000	8	6.24	5.665	70.807		1	High	0	SH3_BARR1	SH3	53	62	QIVNNTEGDW	1174.53	9.2587	5000	8	6.24	5.616	70.195		1	Medium	0
SH3_ONLY	SH3	57	66	NTEGDWWLAH	1227.53	5.511	0	8	0	0	0	n/a	1	Medium	0	SH3_BARR1	SH3	57	66	NTEGDWWLAH	1227.53	5.2919	0	8	0	0	0	n/a	1	Medium	0
SH3_ONLY	SH3	57	66	NTEGDWWLAH	1227.53	6.0546	300	8	0.99	5.505	68.811		1	Medium	0	SH3_BARR1	SH3	57	66	NTEGDWWLAH	1227.53	6.6035	300	8	0.99	5.57	69.629		1	Medium	0
SH3_ONLY	SH3	57	66	NTEGDWWLAH	1227.53	6.6804	1000	8	2.709	5.883	73.543		1	Medium	0	SH3_BARR1	SH3	57	66	NTEGDWWLAH	1227.53	6.5389	1000	8	2.709	5.83	72.878		1	Medium	0
SH3_ONLY	SH3	57	66	NTEGDWWLAH	1227.53	6.6806	5000	8	6.229	6.052	75.655		1	Medium	0	SH3_BARR1	SH3	57	66	NTEGDWWLAH	1227.53	6.3643	5000	8	6.229	6.036	75.453		1	Medium	0
SH3_ONLY	SH3	63	79	WLAHSLTTGQTGYIPSN	1844.91	9.0041	0	14	0	0	0	n/a	1	High	0	SH3_BARR1	SH3	63	79	WLAHSLTTGQTGYIPSN	1844.91	9.0041	0	14	0	0	0	n/a	1	High	0
SH3_ONLY	SH3	63	79	WLAHSLTTGQTGYIPSN	1844.91	9.2243	300	14	1.683	6.299	44.991		1	High	0	SH3_BARR1	SH3	63	79	WLAHSLTTGQTGYIPSN	1844.91	9.0117	300	14	1.683	6.23	44.498		1	Medium	0
SH3_ONLY	SH3	63	79	WLAHSLTTGQTGYIPSN	1844.91	9.2061	1000	14	4.452	7.375	52.682		1	High	0	SH3_BARR1	SH3	63	79	WLAHSLTTGQTGYIPSN	1844.91	9.0817	1000	14	4.452	7.136	50.969		1	Medium	0
SH3_ONLY	SH3	63	79	WLAHSLTTGQTGYIPSN	1844.91	9.2062	5000	14	10.387	8.656	61.825		1	High	0	SH3_BARR1	SH3	63	79	WLAHSLTTGQTGYIPSN	1844.91	9.0411	5000	14	10.387	8.434	60.24		1	Medium	0
SH3_ONLY	SH3	63	86	WLAHSLTTGQTGYIPSNYVAPSDD	2592.21	9.8412	0	20	0	0	0	n/a	1	Medium	0	SH3_BARR1	SH3	63	86	WLAHSLTTGQTGYIPSNYVAPSDD	2592.21	9.8412	0	20	0	0	0	n/a	1	Medium	0
SH3_ONLY	SH3	63	86	WLAHSLTTGQTGYIPSNYVAPSDD	2592.21	9.9769	300	20	2.735	9.706	48.531		1	High	0	SH3_BARR1	SH3	63	86	WLAHSLTTGQTGYIPSNYVAPSDD	2592.21	9.9236	300	20	2.735	9.277	46.383		1	High	0
SH3_ONLY	SH3	63	86	WLAHSLTTGQTGYIPSNYVAPSDD	2592.21	9.9757	1000	20	6.893	11.404	57.02		1	High	0	SH3_BARR1	SH3	63	86	WLAHSLTTGQTGYIPSNYVAPSDD	2592.21	9.9431	1000	20	6.893	10.918	54.591		1	High	0
SH3_ONLY	SH3	63	86	WLAHSLTTGQTGYIPSNYVAPSDD	2592.21	9.9592	5000	20	15.069	12.93	64.649		1	High	0	SH3_BARR1	SH3	63	86	WLAHSLTTGQTGYIPSNYVAPSDD	2592.21	9.9442	5000	20	15.069	12.602	63.01		1	High	0
SH3_ONLY	SH3	63	93	WLAHSLTTGQTGYIPSNYVAPSDDYKDDDDK	3471.57	9.0317	0	27	0	0	0	n/a	1	Medium	0	SH3_BARR1	SH3	63	93	WLAHSLTTGQTGYIPSNYVAPSDDYKDDDDK	3471.57	9.0317	0	27	0	0	0	n/a	1	Medium	0
SH3_ONLY	SH3	63	93	WLAHSLTTGQTGYIPSNYVAPSDDYKDDDDK	3471.57	9.358	300	27	4.583	11.144	41.274		1	High	0	SH3_BARR1	SH3	63	93	WLAHSLTTGQTGYIPSNYVAPSDDYKDDDDK	3471.57	9.2207	300	27	4.583	11.181	41.41		1	High	0
SH3_ONLY	SH3	63	93	WLAHSLTTGQTGYIPSNYVAPSDDYKDDDDK	3471.57	9.3568	1000	27	10.726	12.947	47.95		1	High	0	SH3_BARR1	SH3	63	93	WLAHSLTTGQTGYIPSNYVAPSDDYKDDDDK	3471.57	9.2239	1000	27	10.726	12.855	47.61		1	High	0
SH3_ONLY	SH3	63	93	WLAHSLTTGQTGYIPSNYVAPSDDYKDDDDK	3471.57	9.3484	5000	27	21.063	14.518	53.771		1	High	0	SH3_BARR1	SH3	63	93	WLAHSLTTGQTGYIPSNYVAPSDDYKDDDDK	3471.57	9.2085	5000	27	21.063	14.518	53.772		1	High	0
SH3_ONLY	SH3	80	93	YVAPSDDYKDDDDK	1644.68	2.4691	0	11	0	0	0	n/a	1	High	0	SH3_BARR1	SH3	80	93	YVAPSDDYKDDDDK	1644.68	2.4691	0	11	0	0	0	n/a	1	High	0
SH3_ONLY	SH3	80	93	YVAPSDDYKDDDDK	1644.68	2.7746	300	11	2.793	5.891	53.551		1	High	0	SH3_BARR1	SH3	80	93	YVAPSDDYKDDDDK	1644.68	2.6311	300	11	2.793	5.896	53.598		1	High	0
SH3_ONLY	SH3	80	93	YVAPSDDYKDDDDK	1644.68	2.6657	1000	11	5.948	6.447	58.605		1	High	0	SH3_BARR1	SH3	80	93	YVAPSDDYKDDDDK	1644.68	2.6146	1000	11	5.948	6.309	57.353		1	High	0
SH3_ONLY	SH3	80	93	YVAPSDDYKDDDDK	1644.68	2.6492	5000	11	9.604	6.776	61.598		1	High	0	SH3_BARR1	SH3	80	93	YVAPSDDYKDDDDK	1644.68	2.6172	5000	11	9.604	6.701	60.917		1	High	0
SH3_ONLY	SH3	81	87	VAPSDDY	765.318	2.4142	0	4	0	0	0	n/a	1	High	0	SH3_BARR1	SH3	81	87	VAPSDDY	765.318	2.4142	0	4	0	0	0	n/a	1	High	0
SH3_ONLY	SH3	81	87	VAPSDDY	765.318	2.5321	300	4	0.955	2.467	61.667		1	High	0	SH3_BARR1	SH3	81	87	VAPSDDY	765.318	2.4554	300	4	0.955	2.808	70.21		1	Medium	0
SH3_ONLY	SH3	81	87	VAPSDDY	765.318	2.5232	1000	4	2.136	2.897	72.427		1	High	0	SH3_BARR1	SH3	81	87	VAPSDDY	765.318	2.4809	1000	4	2.136	3.092	77.295		1	Medium	0
SH3_ONLY	SH3	81	87	VAPSDDY	765.318	2.5321	5000	4	3.631	3.125	78.124		1	High	0	SH3_BARR1	SH3	81	87	VAPSDDY	765.318	2.4835	5000	4	3.631	3.436	85.89		1	Medium	0
SH3_ONLY	SH3	81	93	VAPSDDYKDDDDK	1481.62	2.142	0	10	0	0	0	n/a	1	Medium	0	SH3_BARR1	SH3	81	93	VAPSDDYKDDDDK	1481.62	2.142	0	10	0	0	0	n/a	1	Medium	0
SH3_ONLY	SH3	81	93	VAPSDDYKDDDDK	1481.62	2.2308	300	10	2.685	5.776	57.761		1	Medium	0	SH3_BARR1	SH3	81	93	VAPSDDYKDDDDK	1481.62	2.1964	300	10	2.685	6.045	60.453		1	Medium	0
SH3_ONLY	SH3	81	93	VAPSDDYKDDDDK	1481.62	2.2218	1000	10	5.63	6.011	60.11		1	Medium	0	SH3_BARR1	SH3	81	93	VAPSDDYKDDDDK	1481.62	2.1796	1000	10	5.63	6.135	61.349		1	Medium	0
SH3_ONLY	SH3	81	93	VAPSDDYKDDDDK	1481.62	2.2478	5000	10	8.751	6.129	61.292		1	Medium	0	SH3_BARR1	SH3	81	93	VAPSDDYKDDDDK	1481.62	2.1905	5000	10	8.751	6.225	62.245		1	Medium	0
