# Supplementary material for: Mechanism of beta-arrestin 1 mediated Src activation via Src SH3 domain revealed by cryo-electron microscopy
Source: Nat Commun. 2026 Feb 20;17:2973. doi: 10.1038/s41467-026-69884-1 (PMC13035853; doi:10.1038/s41467-026-69884-1)
Supplement: Supplementary file 6 — Supplementary Data 4 [file 41467_2026_69884_MOESM6_ESM.xlsx]

## Sheet: Sheet1
Protein State	Protein	Start	End	Sequence	Peptide Mass	RT (min)	Deut Time (sec)	maxD	Theor Uptake #D	#D	%D	Conf Interval (#D)	#Rep	Confidence	Stddev	Protein State	Protein	Start	End	Sequence	Peptide Mass	RT (min)	Deut Time (sec)	maxD	Theor Uptake #D	#D	%D	Conf Interval (#D)	#Rep	Confidence	Stddev
SH3_Vpp	SH3	8	19	HHHDYDIPTTEN	1477.62	5.8948	0	9	0	0	0	n/a	1	High	0	SH3_BARR1_Vpp	SH3	8	19	HHHDYDIPTTEN	1477.62	5.8948	0	9	0	0	0	n/a	1	High	0
SH3_Vpp	SH3	8	19	HHHDYDIPTTEN	1477.62	6.766	300	9	2.159	5.823	64.704		1	High	0	SH3_BARR1_Vpp	SH3	8	19	HHHDYDIPTTEN	1477.62	6.7403	300	9	2.159	6.275	69.725		1	Medium	0
SH3_Vpp	SH3	8	19	HHHDYDIPTTEN	1477.62	6.8649	1000	9	4.061	6.529	72.546		1	High	0	SH3_BARR1_Vpp	SH3	8	19	HHHDYDIPTTEN	1477.62	6.6632	1000	9	4.061	6.749	74.984		1	Medium	0
SH3_Vpp	SH3	8	19	HHHDYDIPTTEN	1477.62	6.9825	5000	9	7.176	7.228	80.312		1	Medium	0	SH3_BARR1_Vpp	SH3	8	19	HHHDYDIPTTEN	1477.62	6.5971	5000	9	7.176	7.464	82.931		1	Medium	0
SH3_Vpp	SH3	8	20	HHHDYDIPTTENL	1590.71	7.2256	0	10	0	0	0	n/a	1	High	0	SH3_BARR1_Vpp	SH3	8	20	HHHDYDIPTTENL	1590.71	7.2256	0	10	0	0	0	n/a	1	High	0
SH3_Vpp	SH3	8	20	HHHDYDIPTTENL	1590.71	8.1964	300	10	2.212	5.659	56.586		1	High	0	SH3_BARR1_Vpp	SH3	8	20	HHHDYDIPTTENL	1590.71	0	300	10	2.212
SH3_Vpp	SH3	8	20	HHHDYDIPTTENL	1590.71	8.1366	1000	10	4.227	5.693	56.935		1	High	0	SH3_BARR1_Vpp	SH3	8	20	HHHDYDIPTTENL	1590.71	0	1000	10	4.227
SH3_Vpp	SH3	8	20	HHHDYDIPTTENL	1590.71	8.0371	5000	10	7.771	5.717	57.174		1	High	0	SH3_BARR1_Vpp	SH3	8	20	HHHDYDIPTTENL	1590.71	0	5000	10	7.771
SH3_Vpp	SH3	9	20	HHDYDIPTTENL	1453.65	7.7916	0	9	0	0	0	n/a	1	Medium	0	SH3_BARR1_Vpp	SH3	9	20	HHDYDIPTTENL	1453.65	7.7916	0	9	0	0	0	n/a	1	Medium	0
SH3_Vpp	SH3	9	20	HHDYDIPTTENL	1453.65	8.3134	300	9	1.463	5.54	61.559		1	Medium	0	SH3_BARR1_Vpp	SH3	9	20	HHDYDIPTTENL	1453.65	0	300	9	1.463
SH3_Vpp	SH3	9	20	HHDYDIPTTENL	1453.65	8.2454	1000	9	3.237	5.619	62.433		1	Medium	0	SH3_BARR1_Vpp	SH3	9	20	HHDYDIPTTENL	1453.65	0	1000	9	3.237
SH3_Vpp	SH3	9	20	HHDYDIPTTENL	1453.65	8.3465	5000	9	6.771	5.629	62.54		1	Medium	0	SH3_BARR1_Vpp	SH3	9	20	HHDYDIPTTENL	1453.65	0	5000	9	6.771
SH3_Vpp	SH3	13	20	DIPTTENL	901.439	7.5154	0	5	0	0	0	n/a	1	Medium	0	SH3_BARR1_Vpp	SH3	13	20	DIPTTENL	901.439	7.5154	0	5	0	0	0	n/a	1	Medium	0
SH3_Vpp	SH3	13	20	DIPTTENL	901.439	8.0711	300	5	0.474	3.878	77.564		1	Medium	0	SH3_BARR1_Vpp	SH3	13	20	DIPTTENL	901.439	8.053	300	5	0.474	3.925	78.497		1	Medium	0
SH3_Vpp	SH3	13	20	DIPTTENL	901.439	7.7518	1000	5	1.325	3.895	77.902		1	Medium	0	SH3_BARR1_Vpp	SH3	13	20	DIPTTENL	901.439	8.0853	1000	5	1.325	3.958	79.151		1	Medium	0
SH3_Vpp	SH3	13	20	DIPTTENL	901.439	8.104	5000	5	3.44	3.942	78.845		1	Medium	0	SH3_BARR1_Vpp	SH3	13	20	DIPTTENL	901.439	8.0607	5000	5	3.44	3.993	79.853		1	Medium	0
SH3_Vpp	SH3	19	24	NLYFQG	740.349	9.1565	0	4	0	0	0	n/a	1	Medium	0	SH3_BARR1_Vpp	SH3	19	24	NLYFQG	740.349	9.1565	0	4	0	0	0	n/a	1	Medium	0
SH3_Vpp	SH3	19	24	NLYFQG	740.349	9.6178	300	4	0.27	2.704	67.601		1	Medium	0	SH3_BARR1_Vpp	SH3	19	24	NLYFQG	740.349	0	300	4	0.27
SH3_Vpp	SH3	19	24	NLYFQG	740.349	9.6923	1000	4	0.824	2.719	67.975		1	Medium	0	SH3_BARR1_Vpp	SH3	19	24	NLYFQG	740.349	0	1000	4	0.824
SH3_Vpp	SH3	19	24	NLYFQG	740.349	9.5675	5000	4	2.672	2.562	64.039		1	Medium	0	SH3_BARR1_Vpp	SH3	19	24	NLYFQG	740.349	0	5000	4	2.672
SH3_Vpp	SH3	20	30	LYFQGHMVTTF	1342.64	11.1456	0	9	0	0	0	n/a	1	Medium	0	SH3_BARR1_Vpp	SH3	20	30	LYFQGHMVTTF	1342.64	11.1456	0	9	0	0	0	n/a	1	Medium	0
SH3_Vpp	SH3	20	30	LYFQGHMVTTF	1342.64	11.4243	300	9	0.864	5.805	64.505		1	Medium	0	SH3_BARR1_Vpp	SH3	20	30	LYFQGHMVTTF	1342.64	0	300	9	0.864
SH3_Vpp	SH3	20	30	LYFQGHMVTTF	1342.64	11.3982	1000	9	2.355	6.131	68.119		1	Medium	0	SH3_BARR1_Vpp	SH3	20	30	LYFQGHMVTTF	1342.64	0	1000	9	2.355
SH3_Vpp	SH3	20	30	LYFQGHMVTTF	1342.64	11.4585	5000	9	5.929	6.486	72.065		1	Medium	0	SH3_BARR1_Vpp	SH3	20	30	LYFQGHMVTTF	1342.64	0	5000	9	5.929
SH3_Vpp	SH3	21	24	YFQG	513.222	3.745	0	2	0	0	0	n/a	1	High	0	SH3_BARR1_Vpp	SH3	21	24	YFQG	513.222	3.745	0	2	0	0	0	n/a	1	High	0
SH3_Vpp	SH3	21	24	YFQG	513.222	4.3244	300	2	0.165	1.412	70.607		1	High	0	SH3_BARR1_Vpp	SH3	21	24	YFQG	513.222	4.2805	300	2	0.165	1.475	73.772		1	Medium	0
SH3_Vpp	SH3	21	24	YFQG	513.222	4.3218	1000	2	0.496	1.437	71.848		1	High	0	SH3_BARR1_Vpp	SH3	21	24	YFQG	513.222	4.3128	1000	2	0.496	1.406	70.306		1	Medium	0
SH3_Vpp	SH3	21	24	YFQG	513.222	4.3477	5000	2	1.496	1.441	72.071		1	High	0	SH3_BARR1_Vpp	SH3	21	24	YFQG	513.222	0	5000	2	1.496
SH3_Vpp	SH3	21	28	YFQGHMVT	981.438	6.3602	0	6	0	0	0	n/a	1	Medium	0	SH3_BARR1_Vpp	SH3	21	28	YFQGHMVT	981.438	6.3602	0	6	0	0	0	n/a	1	Medium	0
SH3_Vpp	SH3	21	28	YFQGHMVT	981.438	7.0672	300	6	0.721	4.152	69.197		1	High	0	SH3_BARR1_Vpp	SH3	21	28	YFQGHMVT	981.438	0	300	6	0.721
SH3_Vpp	SH3	21	28	YFQGHMVT	981.438	7.2834	1000	6	1.903	4.096	68.27		1	Medium	0	SH3_BARR1_Vpp	SH3	21	28	YFQGHMVT	981.438	0	1000	6	1.903
SH3_Vpp	SH3	21	28	YFQGHMVT	981.438	7.2506	5000	6	4.259	4.204	70.067		1	High	0	SH3_BARR1_Vpp	SH3	21	28	YFQGHMVT	981.438	0	5000	6	4.259
SH3_Vpp	SH3	21	29	YFQGHMVTT	1082.49	6.1869	0	7	0	0	0	n/a	1	Medium	0	SH3_BARR1_Vpp	SH3	21	29	YFQGHMVTT	1082.49	6.1869	0	7	0	0	0	n/a	1	Medium	0
SH3_Vpp	SH3	21	29	YFQGHMVTT	1082.49	6.8833	300	7	0.773	4.986	71.224		1	Medium	0	SH3_BARR1_Vpp	SH3	21	29	YFQGHMVTT	1082.49	0	300	7	0.773
SH3_Vpp	SH3	21	29	YFQGHMVTT	1082.49	6.9318	1000	7	2.068	5.014	71.626		1	Medium	0	SH3_BARR1_Vpp	SH3	21	29	YFQGHMVTT	1082.49	0	1000	7	2.068
SH3_Vpp	SH3	21	29	YFQGHMVTT	1082.49	6.9742	5000	7	4.852	5.004	71.492		1	Medium	0	SH3_BARR1_Vpp	SH3	21	29	YFQGHMVTT	1082.49	0	5000	7	4.852
SH3_Vpp	SH3	21	30	YFQGHMVTTF	1229.55	10.1083	0	8	0	0	0	n/a	1	High	0	SH3_BARR1_Vpp	SH3	21	30	YFQGHMVTTF	1229.55	10.1083	0	8	0	0	0	n/a	1	High	0
SH3_Vpp	SH3	21	30	YFQGHMVTTF	1229.55	10.2785	300	8	0.82	4.581	57.264		1	High	0	SH3_BARR1_Vpp	SH3	21	30	YFQGHMVTTF	1229.55	10.2189	300	8	0.82	4.328	54.096		1	Medium	0
SH3_Vpp	SH3	21	30	YFQGHMVTTF	1229.55	10.3275	1000	8	2.217	4.913	61.417		1	High	0	SH3_BARR1_Vpp	SH3	21	30	YFQGHMVTTF	1229.55	10.2667	1000	8	2.217	4.58	57.252		1	Medium	0
SH3_Vpp	SH3	21	30	YFQGHMVTTF	1229.55	10.3285	5000	8	5.405	5.178	64.726		1	High	0	SH3_BARR1_Vpp	SH3	21	30	YFQGHMVTTF	1229.55	10.3021	5000	8	5.405	4.812	60.154		1	Medium	0
SH3_Vpp	SH3	22	29	FQGHMVTT	919.422	7.1843	0	6	0	0	0	n/a	1	Medium	0	SH3_BARR1_Vpp	SH3	22	29	FQGHMVTT	919.422	7.1843	0	6	0	0	0	n/a	1	Medium	0
SH3_Vpp	SH3	22	29	FQGHMVTT	919.422	7.77	300	6	0.709	3.236	53.941		1	Medium	0	SH3_BARR1_Vpp	SH3	22	29	FQGHMVTT	919.422	7.6934	300	6	0.709	3.194	53.24		1	Medium	0
SH3_Vpp	SH3	22	29	FQGHMVTT	919.422	7.7853	1000	6	1.871	3.526	58.772		1	Medium	0	SH3_BARR1_Vpp	SH3	22	29	FQGHMVTT	919.422	7.7176	1000	6	1.871	3.508	58.475		1	Medium	0
SH3_Vpp	SH3	22	29	FQGHMVTT	919.422	7.7947	5000	6	4.186	3.651	60.858		1	Medium	0	SH3_BARR1_Vpp	SH3	22	29	FQGHMVTT	919.422	7.7012	5000	6	4.186	3.65	60.835		1	Medium	0
SH3_Vpp	SH3	22	30	FQGHMVTTF	1066.49	8.9081	0	7	0	0	0	n/a	1	Medium	0	SH3_BARR1_Vpp	SH3	22	30	FQGHMVTTF	1066.49	8.9081	0	7	0	0	0	n/a	1	Medium	0
SH3_Vpp	SH3	22	30	FQGHMVTTF	1066.49	9.392	300	7	0.757	3.623	51.756		1	Medium	0	SH3_BARR1_Vpp	SH3	22	30	FQGHMVTTF	1066.49	9.0482	300	7	0.757	3.389	48.42		1	Medium	0
SH3_Vpp	SH3	22	30	FQGHMVTTF	1066.49	9.0818	1000	7	2.02	3.81	54.424		1	Medium	0	SH3_BARR1_Vpp	SH3	22	30	FQGHMVTTF	1066.49	9.0628	1000	7	2.02	3.654	52.203		1	Medium	0
SH3_Vpp	SH3	22	30	FQGHMVTTF	1066.49	9.0491	5000	7	4.74	3.892	55.596		1	Medium	0	SH3_BARR1_Vpp	SH3	22	30	FQGHMVTTF	1066.49	9.2568	5000	7	4.74	4.013	57.329		1	Medium	0
SH3_Vpp	SH3	23	30	QGHMVTTF	919.422	7.1843	0	6	0	0	0	n/a	1	Medium	0	SH3_BARR1_Vpp	SH3	23	30	QGHMVTTF	919.422	7.1843	0	6	0	0	0	n/a	1	Medium	0
SH3_Vpp	SH3	23	30	QGHMVTTF	919.422	7.77	300	6	0.656	3.236	53.941		1	Medium	0	SH3_BARR1_Vpp	SH3	23	30	QGHMVTTF	919.422	7.6934	300	6	0.656	3.194	53.24		1	Medium	0
SH3_Vpp	SH3	23	30	QGHMVTTF	919.422	7.7853	1000	6	1.721	3.526	58.772		1	Medium	0	SH3_BARR1_Vpp	SH3	23	30	QGHMVTTF	919.422	7.7176	1000	6	1.721	3.508	58.475		1	Medium	0
SH3_Vpp	SH3	23	30	QGHMVTTF	919.422	7.7947	5000	6	3.909	3.651	60.858		1	Medium	0	SH3_BARR1_Vpp	SH3	23	30	QGHMVTTF	919.422	7.7012	5000	6	3.909	3.65	60.835		1	Medium	0
SH3_Vpp	SH3	24	30	GHMVTTF	791.364	7.0742	0	5	0	0	0	n/a	1	High	0	SH3_BARR1_Vpp	SH3	24	30	GHMVTTF	791.364	7.0742	0	5	0	0	0	n/a	1	High	0
SH3_Vpp	SH3	24	30	GHMVTTF	791.364	7.77	300	5	0.362	2.997	59.943		1	High	0	SH3_BARR1_Vpp	SH3	24	30	GHMVTTF	791.364	7.5263	300	5	0.362	2.924	58.479		1	Medium	0
SH3_Vpp	SH3	24	30	GHMVTTF	791.364	7.7853	1000	5	1.034	3.274	65.482		1	High	0	SH3_BARR1_Vpp	SH3	24	30	GHMVTTF	791.364	7.525	1000	5	1.034	3.2	63.996		1	Medium	0
SH3_Vpp	SH3	24	30	GHMVTTF	791.364	7.7863	5000	5	2.912	3.374	67.488		1	High	0	SH3_BARR1_Vpp	SH3	24	30	GHMVTTF	791.364	7.651	5000	5	2.912	3.479	69.576		1	Medium	0
SH3_Vpp	SH3	25	30	HMVTTF	734.342	6.9784	0	4	0	0	0	n/a	1	High	0	SH3_BARR1_Vpp	SH3	25	30	HMVTTF	734.342	6.9373	0	4	0	0	0	n/a	1	High	0
SH3_Vpp	SH3	25	30	HMVTTF	734.342	7.5525	300	4	0.159	2.481	62.037		1	High	0	SH3_BARR1_Vpp	SH3	25	30	HMVTTF	734.342	6.9409	300	4	0.159	1.159	28.985		1	Medium	0
SH3_Vpp	SH3	25	30	HMVTTF	734.342	7.5844	1000	4	0.505	2.743	68.582		1	High	0	SH3_BARR1_Vpp	SH3	25	30	HMVTTF	734.342	7.383	1000	4	0.505	2.597	64.935		1	High	0
SH3_Vpp	SH3	25	30	HMVTTF	734.342	7.6187	5000	4	1.935	2.909	72.732		1	High	0	SH3_BARR1_Vpp	SH3	25	30	HMVTTF	734.342	7.3834	5000	4	1.935	2.754	68.847		1	High	0
SH3_Vpp	SH3	26	30	MVTTF	597.283	8.2879	0	3	0	0	0	n/a	1	Medium	0	SH3_BARR1_Vpp	SH3	26	30	MVTTF	597.283	8.2879	0	3	0	0	0	n/a	1	Medium	0
SH3_Vpp	SH3	26	30	MVTTF	597.283	8.6893	300	3	0.134	2.491	83.025		1	Medium	0	SH3_BARR1_Vpp	SH3	26	30	MVTTF	597.283	8.4542	300	3	0.134	2.306	76.862		1	Medium	0
SH3_Vpp	SH3	26	30	MVTTF	597.283	8.7053	1000	3	0.423	2.556	85.216		1	Medium	0	SH3_BARR1_Vpp	SH3	26	30	MVTTF	597.283	8.6784	1000	3	0.423	2.57	85.681		1	Medium	0
SH3_Vpp	SH3	26	30	MVTTF	597.283	8.7565	5000	3	1.587	2.787	92.908		1	Medium	0	SH3_BARR1_Vpp	SH3	26	30	MVTTF	597.283	8.5793	5000	3	1.587	2.702	90.052		1	Medium	0
SH3_Vpp	SH3	27	30	VTTF	466.243	5.319	0	2	0	0	0	n/a	1	High	0	SH3_BARR1_Vpp	SH3	27	30	VTTF	466.243	5.319	0	2	0	0	0	n/a	1	High	0
SH3_Vpp	SH3	27	30	VTTF	466.243	6.0214	300	2	0.1	1.363	68.159		1	Medium	0	SH3_BARR1_Vpp	SH3	27	30	VTTF	466.243	6.2131	300	2	0.1	1.741	87.044		1	Medium	0
SH3_Vpp	SH3	27	30	VTTF	466.243	6.0534	1000	2	0.313	1.58	79.019		1	Medium	0	SH3_BARR1_Vpp	SH3	27	30	VTTF	466.243	5.8852	1000	2	0.313	1.758	87.877		1	Medium	0
SH3_Vpp	SH3	27	30	VTTF	466.243	6.0373	5000	2	1.146	1.689	84.454		1	Medium	0	SH3_BARR1_Vpp	SH3	27	30	VTTF	466.243	6.112	5000	2	1.146	1.759	87.926		1	Medium	0
SH3_Vpp	SH3	28	31	TTFV	466.243	5.319	0	2	0	0	0	n/a	1	High	0	SH3_BARR1_Vpp	SH3	28	31	TTFV	466.243	5.319	0	2	0	0	0	n/a	1	High	0
SH3_Vpp	SH3	28	31	TTFV	466.243	6.0214	300	2	0.067	1.363	68.159		1	Medium	0	SH3_BARR1_Vpp	SH3	28	31	TTFV	466.243	5.8532	300	2	0.067	1.729	86.471		1	Medium	0
SH3_Vpp	SH3	28	31	TTFV	466.243	6.0534	1000	2	0.213	1.58	79.019		1	Medium	0	SH3_BARR1_Vpp	SH3	28	31	TTFV	466.243	5.8852	1000	2	0.213	1.758	87.877		1	Medium	0
SH3_Vpp	SH3	28	31	TTFV	466.243	6.0373	5000	2	0.834	1.689	84.454		1	Medium	0	SH3_BARR1_Vpp	SH3	28	31	TTFV	466.243	6.112	5000	2	0.834	1.759	87.926		1	Medium	0
SH3_Vpp	SH3	31	44	VALYDYESRTETDL	1673.78	9.5836	0	12	0	0	0	n/a	1	High	0	SH3_BARR1_Vpp	SH3	31	44	VALYDYESRTETDL	1673.78	9.5836	0	12	0	0	0	n/a	1	High	0
SH3_Vpp	SH3	31	44	VALYDYESRTETDL	1673.78	9.9356	300	12	1.314	6.582	54.849		1	Medium	0	SH3_BARR1_Vpp	SH3	31	44	VALYDYESRTETDL	1673.78	0	300	12	1.314
SH3_Vpp	SH3	31	44	VALYDYESRTETDL	1673.78	9.9513	1000	12	3.723	7.514	62.615		1	High	0	SH3_BARR1_Vpp	SH3	31	44	VALYDYESRTETDL	1673.78	0	1000	12	3.723
SH3_Vpp	SH3	31	44	VALYDYESRTETDL	1673.78	9.9354	5000	12	9.516	8.448	70.396		1	Medium	0	SH3_BARR1_Vpp	SH3	31	44	VALYDYESRTETDL	1673.78	0	5000	12	9.516
SH3_Vpp	SH3	33	45	LYDYESRTETDLS	1590.7	7.2533	0	11	0	0	0	n/a	1	High	0	SH3_BARR1_Vpp	SH3	33	45	LYDYESRTETDLS	1590.7	7.2533	0	11	0	0	0	n/a	1	High	0
SH3_Vpp	SH3	33	45	LYDYESRTETDLS	1590.7	8.1964	300	11	1.288	5.659	51.441		1	High	0	SH3_BARR1_Vpp	SH3	33	45	LYDYESRTETDLS	1590.7	0	300	11	1.288
SH3_Vpp	SH3	33	45	LYDYESRTETDLS	1590.7	8.1366	1000	11	3.631	5.693	51.756		1	High	0	SH3_BARR1_Vpp	SH3	33	45	LYDYESRTETDLS	1590.7	0	1000	11	3.631
SH3_Vpp	SH3	33	45	LYDYESRTETDLS	1590.7	8.104	5000	11	9.044	5.728	52.073		1	Medium	0	SH3_BARR1_Vpp	SH3	33	45	LYDYESRTETDLS	1590.7	0	5000	11	9.044
SH3_Vpp	SH3	33	51	LYDYESRTETDLSFKKGER	2336.13	7.874	0	17	0	0	0	n/a	1	Medium	0	SH3_BARR1_Vpp	SH3	33	51	LYDYESRTETDLSFKKGER	2336.13	7.874	0	17	0	0	0	n/a	1	Medium	0
SH3_Vpp	SH3	33	51	LYDYESRTETDLSFKKGER	2336.13	8.3552	300	17	1.81	7.327	43.098		1	High	0	SH3_BARR1_Vpp	SH3	33	51	LYDYESRTETDLSFKKGER	2336.13	8.0864	300	17	1.81	6.781	39.887		1	Medium	0
SH3_Vpp	SH3	33	51	LYDYESRTETDLSFKKGER	2336.13	8.3209	1000	17	5.178	8.836	51.979		1	High	0	SH3_BARR1_Vpp	SH3	33	51	LYDYESRTETDLSFKKGER	2336.13	8.1104	1000	17	5.178	8.263	48.607		1	Medium	0
SH3_Vpp	SH3	33	51	LYDYESRTETDLSFKKGER	2336.13	8.3549	5000	17	13.507	11.292	66.423		1	Medium	0	SH3_BARR1_Vpp	SH3	33	51	LYDYESRTETDLSFKKGER	2336.13	8.1193	5000	17	13.507	10.113	59.488		1	Medium	0
SH3_Vpp	SH3	34	40	YDYESRT	932.388	2.5928	0	5	0	0	0	n/a	1	High	0	SH3_BARR1_Vpp	SH3	34	40	YDYESRT	932.388	2.5928	0	5	0	0	0	n/a	1	High	0
SH3_Vpp	SH3	34	40	YDYESRT	932.388	2.9355	300	5	0.543	3.404	68.076		1	High	0	SH3_BARR1_Vpp	SH3	34	40	YDYESRT	932.388	2.7818	300	5	0.543	3.767	75.346		1	Medium	0
SH3_Vpp	SH3	34	40	YDYESRT	932.388	2.9252	1000	5	1.554	3.546	70.923		1	High	0	SH3_BARR1_Vpp	SH3	34	40	YDYESRT	932.388	2.7657	1000	5	1.554	3.795	75.891		1	Medium	0
SH3_Vpp	SH3	34	40	YDYESRT	932.388	2.9512	5000	5	4.024	3.965	79.294		1	High	0	SH3_BARR1_Vpp	SH3	34	40	YDYESRT	932.388	2.7985	5000	5	4.024	4.099	81.974		1	Medium	0
SH3_Vpp	SH3	34	42	YDYESRTET	1162.48	2.6063	0	7	0	0	0	n/a	1	Medium	0	SH3_BARR1_Vpp	SH3	34	42	YDYESRTET	1162.48	2.6063	0	7	0	0	0	n/a	1	Medium	0
SH3_Vpp	SH3	34	42	YDYESRTET	1162.48	2.9522	300	7	0.722	5.238	74.824		1	High	0	SH3_BARR1_Vpp	SH3	34	42	YDYESRTET	1162.48	2.9909	300	7	0.722	5.442	77.739		1	Medium	0
SH3_Vpp	SH3	34	42	YDYESRTET	1162.48	3.0757	1000	7	2.091	5.544	79.2		1	Medium	0	SH3_BARR1_Vpp	SH3	34	42	YDYESRTET	1162.48	2.9161	1000	7	2.091	5.463	78.039		1	Medium	0
SH3_Vpp	SH3	34	42	YDYESRTET	1162.48	2.9261	5000	7	5.599	5.902	84.314		1	High	0	SH3_BARR1_Vpp	SH3	34	42	YDYESRTET	1162.48	2.924	5000	7	5.599	5.82	83.14		1	Medium	0
SH3_Vpp	SH3	34	44	YDYESRTETDL	1390.59	7.0744	0	9	0	0	0	n/a	1	Medium	0	SH3_BARR1_Vpp	SH3	34	44	YDYESRTETDL	1390.59	7.0744	0	9	0	0	0	n/a	1	Medium	0
SH3_Vpp	SH3	34	44	YDYESRTETDL	1390.59	7.6445	300	9	1.022	5.272	58.575		1	High	0	SH3_BARR1_Vpp	SH3	34	44	YDYESRTETDL	1390.59	7.6265	300	9	1.022	5.257	58.412		1	Medium	0
SH3_Vpp	SH3	34	44	YDYESRTETDL	1390.59	7.6347	1000	9	2.886	5.706	63.395		1	High	0	SH3_BARR1_Vpp	SH3	34	44	YDYESRTETDL	1390.59	7.6841	1000	9	2.886	5.65	62.774		1	Medium	0
SH3_Vpp	SH3	34	44	YDYESRTETDL	1390.59	7.6857	5000	9	7.288	6.216	69.067		1	High	0	SH3_BARR1_Vpp	SH3	34	44	YDYESRTETDL	1390.59	7.651	5000	9	7.288	6.184	68.713		1	Medium	0
SH3_Vpp	SH3	34	45	YDYESRTETDLS	1477.62	5.8399	0	10	0	0	0	n/a	1	High	0	SH3_BARR1_Vpp	SH3	34	45	YDYESRTETDLS	1477.62	5.8399	0	10	0	0	0	n/a	1	High	0
SH3_Vpp	SH3	34	45	YDYESRTETDLS	1477.62	6.7576	300	10	1.113	5.834	58.339		1	High	0	SH3_BARR1_Vpp	SH3	34	45	YDYESRTETDLS	1477.62	6.6064	300	10	1.113	6.278	62.778		1	Medium	0
SH3_Vpp	SH3	34	45	YDYESRTETDLS	1477.62	6.915	1000	10	3.159	6.502	65.019		1	High	0	SH3_BARR1_Vpp	SH3	34	45	YDYESRTETDLS	1477.62	6.6381	1000	10	3.159	6.764	67.639		1	Medium	0
SH3_Vpp	SH3	34	45	YDYESRTETDLS	1477.62	6.7735	5000	10	8.085	7.307	73.072		1	Medium	0	SH3_BARR1_Vpp	SH3	34	45	YDYESRTETDLS	1477.62	6.6054	5000	10	8.085	7.455	74.552		1	Medium	0
SH3_Vpp	SH3	34	46	YDYESRTETDLSF	1624.69	9.9426	0	11	0	0	0	n/a	1	High	0	SH3_BARR1_Vpp	SH3	34	46	YDYESRTETDLSF	1624.69	9.9426	0	11	0	0	0	n/a	1	High	0
SH3_Vpp	SH3	34	46	YDYESRTETDLSF	1624.69	10.2868	300	11	1.171	5.249	47.721		1	Medium	0	SH3_BARR1_Vpp	SH3	34	46	YDYESRTETDLSF	1624.69	10.2607	300	11	1.171	5.821	52.917		1	Medium	0
SH3_Vpp	SH3	34	46	YDYESRTETDLSF	1624.69	10.3692	1000	11	3.34	6.06	55.092		1	Medium	0	SH3_BARR1_Vpp	SH3	34	46	YDYESRTETDLSF	1624.69	10.1079	1000	11	3.34	6.878	62.529		1	Medium	0
SH3_Vpp	SH3	34	46	YDYESRTETDLSF	1624.69	10.4706	5000	11	8.716	7.241	65.83		1	Medium	0	SH3_BARR1_Vpp	SH3	34	46	YDYESRTETDLSF	1624.69	10.0763	5000	11	8.716	7.61	69.186		1	Medium	0
SH3_Vpp	SH3	35	42	DYESRTET	999.414	2.0924	0	6	0	0	0	n/a	1	Medium	0	SH3_BARR1_Vpp	SH3	35	42	DYESRTET	999.414	2.0989	0	6	0	0	0	n/a	1	Medium	0
SH3_Vpp	SH3	35	42	DYESRTET	999.414	2.0984	300	6	0.606	4.724	78.729		1	Medium	0	SH3_BARR1_Vpp	SH3	35	42	DYESRTET	999.414	2.0961	300	6	0.606	5.111	85.18		1	Medium	0
SH3_Vpp	SH3	35	42	DYESRTET	999.414	2.1054	1000	6	1.751	4.76	79.339		1	Medium	0	SH3_BARR1_Vpp	SH3	35	42	DYESRTET	999.414	2.08	1000	6	1.751	5.15	85.84		1	Medium	0
SH3_Vpp	SH3	35	42	DYESRTET	999.414	2.1643	5000	6	4.725	4.843	80.713		1	Medium	0	SH3_BARR1_Vpp	SH3	35	42	DYESRTET	999.414	2.1799	5000	6	4.725	5.181	86.342		1	Medium	0
SH3_Vpp	SH3	37	44	ESRTETDL	949.435	2.8949	0	6	0	0	0	n/a	1	Medium	0	SH3_BARR1_Vpp	SH3	37	44	ESRTETDL	949.435	2.9634	0	6	0	0	0	n/a	1	Medium	0
SH3_Vpp	SH3	37	44	ESRTETDL	949.435	3.2033	300	6	0.628	4.173	69.552		1	Medium	0	SH3_BARR1_Vpp	SH3	37	44	ESRTETDL	949.435	3.2753	300	6	0.628	4.649	77.477		1	Medium	0
SH3_Vpp	SH3	37	44	ESRTETDL	949.435	3.2097	1000	6	1.786	4.634	77.234		1	Medium	0	SH3_BARR1_Vpp	SH3	37	44	ESRTETDL	949.435	3.2841	1000	6	1.786	4.733	78.885		1	Medium	0
SH3_Vpp	SH3	37	44	ESRTETDL	949.435	3.2023	5000	6	4.693	4.874	81.242		1	Medium	0	SH3_BARR1_Vpp	SH3	37	44	ESRTETDL	949.435	3.3255	5000	6	4.693	4.72	78.669		1	Medium	0
SH3_Vpp	SH3	39	45	RTETDLS	820.393	2.8127	0	5	0	0	0	n/a	1	Medium	0	SH3_BARR1_Vpp	SH3	39	45	RTETDLS	820.393	2.8127	0	5	0	0	0	n/a	1	Medium	0
SH3_Vpp	SH3	39	45	RTETDLS	820.393	3.1362	300	5	0.57	3.4	67.997		1	High	0	SH3_BARR1_Vpp	SH3	39	45	RTETDLS	820.393	3.0578	300	5	0.57	3.382	67.639		1	Medium	0
SH3_Vpp	SH3	39	45	RTETDLS	820.393	3.1512	1000	5	1.605	3.74	74.806		1	High	0	SH3_BARR1_Vpp	SH3	39	45	RTETDLS	820.393	3.125	1000	5	1.605	3.592	71.833		1	Medium	0
SH3_Vpp	SH3	39	45	RTETDLS	820.393	3.1605	5000	5	4.062	3.962	79.231		1	High	0	SH3_BARR1_Vpp	SH3	39	45	RTETDLS	820.393	3.0411	5000	5	4.062	3.828	76.552		1	Medium	0
SH3_Vpp	SH3	41	52	ETDLSFKKGERL	1421.75	6.5799	0	10	0	0	0	n/a	1	Medium	0	SH3_BARR1_Vpp	SH3	41	52	ETDLSFKKGERL	1421.75	6.5799	0	10	0	0	0	n/a	1	Medium	0
SH3_Vpp	SH3	41	52	ETDLSFKKGERL	1421.75	7.2429	300	10	0.95	2.744	27.44		1	High	0	SH3_BARR1_Vpp	SH3	41	52	ETDLSFKKGERL	1421.75	6.983	300	10	0.95	2.937	29.365		1	Medium	0
SH3_Vpp	SH3	41	52	ETDLSFKKGERL	1421.75	7.2583	1000	10	2.734	4.249	42.489		1	High	0	SH3_BARR1_Vpp	SH3	41	52	ETDLSFKKGERL	1421.75	6.9978	1000	10	2.734	4.595	45.95		1	Medium	0
SH3_Vpp	SH3	41	52	ETDLSFKKGERL	1421.75	7.3092	5000	10	7.416	6.45	64.498		1	Medium	0	SH3_BARR1_Vpp	SH3	41	52	ETDLSFKKGERL	1421.75	7.0237	5000	10	7.416	7	69.995		1	Medium	0
SH3_Vpp	SH3	43	52	DLSFKKGERL	1191.66	6.6714	0	8	0	0	0	n/a	1	Medium	0	SH3_BARR1_Vpp	SH3	43	52	DLSFKKGERL	1191.66	6.6714	0	8	0	0	0	n/a	1	Medium	0
SH3_Vpp	SH3	43	52	DLSFKKGERL	1191.66	7.3015	300	8	0.651	2.266	28.325		1	High	0	SH3_BARR1_Vpp	SH3	43	52	DLSFKKGERL	1191.66	7.1583	300	8	0.651	2.303	28.786		1	Medium	0
SH3_Vpp	SH3	43	52	DLSFKKGERL	1191.66	7.3168	1000	8	1.939	3.51	43.869		1	High	0	SH3_BARR1_Vpp	SH3	43	52	DLSFKKGERL	1191.66	7.1737	1000	8	1.939	3.4	42.496		1	Medium	0
SH3_Vpp	SH3	43	52	DLSFKKGERL	1191.66	7.3343	5000	8	5.727	5.578	69.726		1	High	0	SH3_BARR1_Vpp	SH3	43	52	DLSFKKGERL	1191.66	7.0739	5000	8	5.727	5.232	65.402		1	Medium	0
SH3_Vpp	SH3	43	62	DLSFKKGERLQIVNNTEGDW	2348.18	10.0067	0	18	0	0	0	n/a	1	Medium	0	SH3_BARR1_Vpp	SH3	43	62	DLSFKKGERLQIVNNTEGDW	2348.18	10.0067	0	18	0	0	0	n/a	1	Medium	0
SH3_Vpp	SH3	43	62	DLSFKKGERLQIVNNTEGDW	2348.18	10.3119	300	18	1.714	8.783	48.795		1	Medium	0	SH3_BARR1_Vpp	SH3	43	62	DLSFKKGERLQIVNNTEGDW	2348.18	10.2858	300	18	1.714	9.095	50.529		1	Medium	0
SH3_Vpp	SH3	43	62	DLSFKKGERLQIVNNTEGDW	2348.18	10.3525	1000	18	4.891	10.204	56.69		1	Medium	0	SH3_BARR1_Vpp	SH3	43	62	DLSFKKGERLQIVNNTEGDW	2348.18	10.2751	1000	18	4.891	10.324	57.357		1	Medium	0
SH3_Vpp	SH3	43	62	DLSFKKGERLQIVNNTEGDW	2348.18	0	5000	18	12.951							SH3_BARR1_Vpp	SH3	43	62	DLSFKKGERLQIVNNTEGDW	2348.18	0	5000	18	12.951
SH3_Vpp	SH3	45	52	SFKKGERL	963.55	2.3528	0	6	0	0	0	n/a	1	High	0	SH3_BARR1_Vpp	SH3	45	52	SFKKGERL	963.55	2.3528	0	6	0	0	0	n/a	1	High	0
SH3_Vpp	SH3	45	52	SFKKGERL	963.55	2.4837	300	6	0.501	2.109	35.154		1	High	0	SH3_BARR1_Vpp	SH3	45	52	SFKKGERL	963.55	2.3971	300	6	0.501	2.053	34.22		1	High	0
SH3_Vpp	SH3	45	52	SFKKGERL	963.55	2.4985	1000	6	1.484	3.018	50.303		1	High	0	SH3_BARR1_Vpp	SH3	45	52	SFKKGERL	963.55	2.3891	1000	6	1.484	2.984	49.728		1	High	0
SH3_Vpp	SH3	45	52	SFKKGERL	963.55	2.4657	5000	6	4.299	4.679	77.979		1	High	0	SH3_BARR1_Vpp	SH3	45	52	SFKKGERL	963.55	2.4139	5000	6	4.299	4.439	73.988		1	High	0
SH3_Vpp	SH3	45	57	SFKKGERLQIVNN	1531.85	3.3473	0	11	0	0	0	n/a	1	Medium	0	SH3_BARR1_Vpp	SH3	45	57	SFKKGERLQIVNN	1531.85	3.3473	0	11	0	0	0	n/a	1	Medium	0
SH3_Vpp	SH3	45	57	SFKKGERLQIVNN	1531.85	4.8093	300	11	0.909	4.973	45.211		1	Medium	0	SH3_BARR1_Vpp	SH3	45	57	SFKKGERLQIVNN	1531.85	0	300	11	0.909
SH3_Vpp	SH3	45	57	SFKKGERLQIVNN	1531.85	4.7569	1000	11	2.628	6.116	55.6		1	Medium	0	SH3_BARR1_Vpp	SH3	45	57	SFKKGERLQIVNN	1531.85	0	1000	11	2.628
SH3_Vpp	SH3	45	57	SFKKGERLQIVNN	1531.85	4.6823	5000	11	7.249	8.93	81.182		1	Medium	0	SH3_BARR1_Vpp	SH3	45	57	SFKKGERLQIVNN	1531.85	0	5000	11	7.249
SH3_Vpp	SH3	45	62	SFKKGERLQIVNNTEGDW	2120.07	8.7835	0	16	0	0	0	n/a	1	High	0	SH3_BARR1_Vpp	SH3	45	62	SFKKGERLQIVNNTEGDW	2120.07	8.7835	0	16	0	0	0	n/a	1	High	0
SH3_Vpp	SH3	45	62	SFKKGERLQIVNNTEGDW	2120.07	9.2247	300	16	1.565	8.526	53.287		1	High	0	SH3_BARR1_Vpp	SH3	45	62	SFKKGERLQIVNNTEGDW	2120.07	9.1737	300	16	1.565	7.883	49.267		1	Medium	0
SH3_Vpp	SH3	45	62	SFKKGERLQIVNNTEGDW	2120.07	9.2239	1000	16	4.437	9.602	60.014		1	High	0	SH3_BARR1_Vpp	SH3	45	62	SFKKGERLQIVNNTEGDW	2120.07	8.9792	1000	16	4.437	8.568	53.553		1	Medium	0
SH3_Vpp	SH3	45	62	SFKKGERLQIVNNTEGDW	2120.07	9.1913	5000	16	11.522	11.502	71.885		1	High	0	SH3_BARR1_Vpp	SH3	45	62	SFKKGERLQIVNNTEGDW	2120.07	8.9808	5000	16	11.522	10.571	66.068		1	Medium	0
SH3_Vpp	SH3	46	52	FKKGERL	876.518	2.2871	0	5	0	0	0	n/a	1	Medium	0	SH3_BARR1_Vpp	SH3	46	52	FKKGERL	876.518	2.2871	0	5	0	0	0	n/a	1	Medium	0
SH3_Vpp	SH3	46	52	FKKGERL	876.518	2.4251	300	5	0.45	1.853	37.068		1	High	0	SH3_BARR1_Vpp	SH3	46	52	FKKGERL	876.518	2.3469	300	5	0.45	1.844	36.889		1	Medium	0
SH3_Vpp	SH3	46	52	FKKGERL	876.518	2.4651	1000	5	1.323	2.622	52.444		1	High	0	SH3_BARR1_Vpp	SH3	46	52	FKKGERL	876.518	2.3307	1000	5	1.323	2.676	53.526		1	Medium	0
SH3_Vpp	SH3	46	52	FKKGERL	876.518	2.449	5000	5	3.715	3.986	79.721		1	High	0	SH3_BARR1_Vpp	SH3	46	52	FKKGERL	876.518	2.3387	5000	5	3.715	3.826	76.512		1	Medium	0
SH3_Vpp	SH3	46	62	FKKGERLQIVNNTEGDW	2033.03	8.7195	0	15	0	0	0	n/a	1	High	0	SH3_BARR1_Vpp	SH3	46	62	FKKGERLQIVNNTEGDW	2033.03	8.7195	0	15	0	0	0	n/a	1	High	0
SH3_Vpp	SH3	46	62	FKKGERLQIVNNTEGDW	2033.03	9.2415	300	15	1.513	8.365	55.765		1	High	0	SH3_BARR1_Vpp	SH3	46	62	FKKGERLQIVNNTEGDW	2033.03	8.9979	300	15	1.513	7.473	49.818		1	Medium	0
SH3_Vpp	SH3	46	62	FKKGERLQIVNNTEGDW	2033.03	9.2407	1000	15	4.276	9.281	61.876		1	High	0	SH3_BARR1_Vpp	SH3	46	62	FKKGERLQIVNNTEGDW	2033.03	8.9708	1000	15	4.276	8.344	55.627		1	Medium	0
SH3_Vpp	SH3	46	62	FKKGERLQIVNNTEGDW	2033.03	9.158	5000	15	10.938	11.034	73.563		1	High	0	SH3_BARR1_Vpp	SH3	46	62	FKKGERLQIVNNTEGDW	2033.03	8.9724	5000	15	10.938	9.717	64.777		1	Medium	0
SH3_Vpp	SH3	47	62	KKGERLQIVNNTEGDW	1885.96	8.2784	0	14	0	0	0	n/a	1	High	0	SH3_BARR1_Vpp	SH3	47	62	KKGERLQIVNNTEGDW	1885.96	8.2784	0	14	0	0	0	n/a	1	High	0
SH3_Vpp	SH3	47	62	KKGERLQIVNNTEGDW	1885.96	8.7731	300	14	1.451	7.986	57.043		1	Medium	0	SH3_BARR1_Vpp	SH3	47	62	KKGERLQIVNNTEGDW	1885.96	8.4709	300	14	1.451	7.532	53.798		1	Medium	0
SH3_Vpp	SH3	47	62	KKGERLQIVNNTEGDW	1885.96	8.7556	1000	14	4.083	8.683	62.02		1	Medium	0	SH3_BARR1_Vpp	SH3	47	62	KKGERLQIVNNTEGDW	1885.96	8.5448	1000	14	4.083	8.175	58.395		1	High	0
SH3_Vpp	SH3	47	62	KKGERLQIVNNTEGDW	1885.96	8.7228	5000	14	10.28	9.93	70.931		1	Medium	0	SH3_BARR1_Vpp	SH3	47	62	KKGERLQIVNNTEGDW	1885.96	8.5206	5000	14	10.28	9.307	66.479		1	High	0
SH3_Vpp	SH3	53	62	QIVNNTEGDW	1174.53	8.9904	0	8	0	0	0	n/a	1	High	0	SH3_BARR1_Vpp	SH3	53	62	QIVNNTEGDW	1174.53	8.9904	0	8	0	0	0	n/a	1	High	0
SH3_Vpp	SH3	53	62	QIVNNTEGDW	1174.53	9.2749	300	8	0.976	5.52	69.002		1	High	0	SH3_BARR1_Vpp	SH3	53	62	QIVNNTEGDW	1174.53	9.274	300	8	0.976	5.576	69.695		1	Medium	0
SH3_Vpp	SH3	53	62	QIVNNTEGDW	1174.53	9.2909	1000	8	2.679	5.614	70.172		1	High	0	SH3_BARR1_Vpp	SH3	53	62	QIVNNTEGDW	1174.53	9.3051	1000	8	2.679	5.653	70.668		1	Medium	0
SH3_Vpp	SH3	53	62	QIVNNTEGDW	1174.53	9.3083	5000	8	6.24	5.669	70.861		1	High	0	SH3_BARR1_Vpp	SH3	53	62	QIVNNTEGDW	1174.53	9.2568	5000	8	6.24	5.702	71.274		1	Medium	0
SH3_Vpp	SH3	57	66	NTEGDWWLAH	1227.53	5.511	0	8	0	0	0	n/a	1	Medium	0	SH3_BARR1_Vpp	SH3	57	66	NTEGDWWLAH	1227.53	5.511	0	8	0	0	0	n/a	1	Medium	0
SH3_Vpp	SH3	57	66	NTEGDWWLAH	1227.53	6.5819	300	8	0.99	5.728	71.599		1	Medium	0	SH3_BARR1_Vpp	SH3	57	66	NTEGDWWLAH	1227.53	6.4725	300	8	0.99	5.931	74.139		1	Medium	0
SH3_Vpp	SH3	57	66	NTEGDWWLAH	1227.53	6.7228	1000	8	2.709	5.878	73.473		1	Medium	0	SH3_BARR1_Vpp	SH3	57	66	NTEGDWWLAH	1227.53	6.5043	1000	8	2.709	5.938	74.219		1	Medium	0
SH3_Vpp	SH3	57	66	NTEGDWWLAH	1227.53	6.7233	5000	8	6.229	5.971	74.643		1	Medium	0	SH3_BARR1_Vpp	SH3	57	66	NTEGDWWLAH	1227.53	6.5386	5000	8	6.229	5.998	74.977		1	Medium	0
SH3_Vpp	SH3	63	79	WLAHSLTTGQTGYIPSN	1844.91	8.9765	0	14	0	0	0	n/a	1	Medium	0	SH3_BARR1_Vpp	SH3	63	79	WLAHSLTTGQTGYIPSN	1844.91	8.9765	0	14	0	0	0	n/a	1	Medium	0
SH3_Vpp	SH3	63	79	WLAHSLTTGQTGYIPSN	1844.91	9.2415	300	14	1.683	6.357	45.406		1	High	0	SH3_BARR1_Vpp	SH3	63	79	WLAHSLTTGQTGYIPSN	1844.91	9.0899	300	14	1.683	6.225	44.461		1	High	0
SH3_Vpp	SH3	63	79	WLAHSLTTGQTGYIPSN	1844.91	9.2407	1000	14	4.452	7.381	52.723		1	High	0	SH3_BARR1_Vpp	SH3	63	79	WLAHSLTTGQTGYIPSN	1844.91	9.1129	1000	14	4.452	7.27	51.932		1	Medium	0
SH3_Vpp	SH3	63	79	WLAHSLTTGQTGYIPSN	1844.91	9.2248	5000	14	10.387	8.803	62.876		1	High	0	SH3_BARR1_Vpp	SH3	63	79	WLAHSLTTGQTGYIPSN	1844.91	9.0813	5000	14	10.387	8.663	61.876		1	High	0
SH3_Vpp	SH3	63	86	WLAHSLTTGQTGYIPSNYVAPSDD	2592.21	9.8412	0	20	0	0	0	n/a	1	Medium	0	SH3_BARR1_Vpp	SH3	63	86	WLAHSLTTGQTGYIPSNYVAPSDD	2592.21	9.8412	0	20	0	0	0	n/a	1	Medium	0
SH3_Vpp	SH3	63	86	WLAHSLTTGQTGYIPSNYVAPSDD	2592.21	9.9689	300	20	2.735	9.704	48.52		1	High	0	SH3_BARR1_Vpp	SH3	63	86	WLAHSLTTGQTGYIPSNYVAPSDD	2592.21	10.0267	300	20	2.735	9.263	46.314		1	Medium	0
SH3_Vpp	SH3	63	86	WLAHSLTTGQTGYIPSNYVAPSDD	2592.21	9.9931	1000	20	6.893	11.292	56.461		1	High	0	SH3_BARR1_Vpp	SH3	63	86	WLAHSLTTGQTGYIPSNYVAPSDD	2592.21	10.0242	1000	20	6.893	10.973	54.865		1	Medium	0
SH3_Vpp	SH3	63	86	WLAHSLTTGQTGYIPSNYVAPSDD	2592.21	9.9438	5000	20	15.069	13.162	65.81		1	High	0	SH3_BARR1_Vpp	SH3	63	86	WLAHSLTTGQTGYIPSNYVAPSDD	2592.21	10.0595	5000	20	15.069	12.943	64.717		1	High	0
SH3_Vpp	SH3	63	93	WLAHSLTTGQTGYIPSNYVAPSDDYKDDDDK	3471.57	9.0317	0	27	0	0	0	n/a	1	Medium	0	SH3_BARR1_Vpp	SH3	63	93	WLAHSLTTGQTGYIPSNYVAPSDDYKDDDDK	3471.57	9.0317	0	27	0	0	0	n/a	1	Medium	0
SH3_Vpp	SH3	63	93	WLAHSLTTGQTGYIPSNYVAPSDDYKDDDDK	3471.57	9.3334	300	27	4.583	11.554	42.791		1	High	0	SH3_BARR1_Vpp	SH3	63	93	WLAHSLTTGQTGYIPSNYVAPSDDYKDDDDK	3471.57	9.2573	300	27	4.583	11.337	41.989		1	High	0
SH3_Vpp	SH3	63	93	WLAHSLTTGQTGYIPSNYVAPSDDYKDDDDK	3471.57	9.4247	1000	27	10.726	13.21	48.925		1	High	0	SH3_BARR1_Vpp	SH3	63	93	WLAHSLTTGQTGYIPSNYVAPSDDYKDDDDK	3471.57	9.255	1000	27	10.726	13.041	48.299		1	High	0
SH3_Vpp	SH3	63	93	WLAHSLTTGQTGYIPSNYVAPSDDYKDDDDK	3471.57	9.325	5000	27	21.063	15.123	56.011		1	High	0	SH3_BARR1_Vpp	SH3	63	93	WLAHSLTTGQTGYIPSNYVAPSDDYKDDDDK	3471.57	9.2568	5000	27	21.063	15.081	55.855		1	High	0
SH3_Vpp	SH3	80	93	YVAPSDDYKDDDDK	1644.68	2.4691	0	11	0	0	0	n/a	1	High	0	SH3_BARR1_Vpp	SH3	80	93	YVAPSDDYKDDDDK	1644.68	2.4691	0	11	0	0	0	n/a	1	High	0
SH3_Vpp	SH3	80	93	YVAPSDDYKDDDDK	1644.68	2.6342	300	11	2.793	5.956	54.148		1	High	0	SH3_BARR1_Vpp	SH3	80	93	YVAPSDDYKDDDDK	1644.68	2.648	300	11	2.793	5.935	53.958		1	High	0
SH3_Vpp	SH3	80	93	YVAPSDDYKDDDDK	1644.68	2.666	1000	11	5.948	6.393	58.115		1	High	0	SH3_BARR1_Vpp	SH3	80	93	YVAPSDDYKDDDDK	1644.68	2.6234	1000	11	5.948	6.336	57.602		1	High	0
SH3_Vpp	SH3	80	93	YVAPSDDYKDDDDK	1644.68	2.5494	5000	11	9.604	6.905	62.771		1	High	0	SH3_BARR1_Vpp	SH3	80	93	YVAPSDDYKDDDDK	1644.68	2.648	5000	11	9.604	6.565	59.682		1	High	0
SH3_Vpp	SH3	81	87	VAPSDDY	765.318	2.4142	0	4	0	0	0	n/a	1	High	0	SH3_BARR1_Vpp	SH3	81	87	VAPSDDY	765.318	2.4142	0	4	0	0	0	n/a	1	High	0
SH3_Vpp	SH3	81	87	VAPSDDY	765.318	2.4669	300	4	0.955	2.479	61.967		1	Medium	0	SH3_BARR1_Vpp	SH3	81	87	VAPSDDY	765.318	2.5393	300	4	0.955	2.481	62.019		1	Medium	0
SH3_Vpp	SH3	81	87	VAPSDDY	765.318	2.5069	1000	4	2.136	3.394	84.846		1	Medium	0	SH3_BARR1_Vpp	SH3	81	87	VAPSDDY	765.318	2.5398	1000	4	2.136	2.914	72.854		1	Medium	0
SH3_Vpp	SH3	81	87	VAPSDDY	765.318	2.4573	5000	4	3.631	3.71	92.742		1	Medium	0	SH3_BARR1_Vpp	SH3	81	87	VAPSDDY	765.318	2.5059	5000	4	3.631	3.215	80.387		1	Medium	0
SH3_Vpp	SH3	81	93	VAPSDDYKDDDDK	1481.62	2.142	0	10	0	0	0	n/a	1	Medium	0	SH3_BARR1_Vpp	SH3	81	93	VAPSDDYKDDDDK	1481.62	2.142	0	10	0	0	0	n/a	1	Medium	0
SH3_Vpp	SH3	81	93	VAPSDDYKDDDDK	1481.62	2.2073	300	10	2.685	5.992	59.917		1	Medium	0	SH3_BARR1_Vpp	SH3	81	93	VAPSDDYKDDDDK	1481.62	2.1714	300	10	2.685	6.103	61.027		1	Medium	0
SH3_Vpp	SH3	81	93	VAPSDDYKDDDDK	1481.62	2.2142	1000	10	5.63	6.102	61.024		1	Medium	0	SH3_BARR1_Vpp	SH3	81	93	VAPSDDYKDDDDK	1481.62	2.1635	1000	10	5.63	6.21	62.097		1	Medium	0
SH3_Vpp	SH3	81	93	VAPSDDYKDDDDK	1481.62	2.2063	5000	10	8.751	6.396	63.959		1	Medium	0	SH3_BARR1_Vpp	SH3	81	93	VAPSDDYKDDDDK	1481.62	2.1715	5000	10	8.751	6.15	61.499		1	Medium	0
