# Supplementary material for: Mechanism of beta-arrestin 1 mediated Src activation via Src SH3 domain revealed by cryo-electron microscopy
Source: Nat Commun. 2026 Feb 20;17:2973. doi: 10.1038/s41467-026-69884-1 (PMC13035853; doi:10.1038/s41467-026-69884-1)
Supplement: Supplementary file 14 — Source Data [file 41467_2026_69884_MOESM14_ESM.xlsx]

## Sheet: Figure 1
Figure 1c
	Barr1_82C				Barr1_87C				Barr1_88C				Barr1_89C				Barr1_90C				Barr1_91C				Barr1_92C				Barr1_93C				Barr1_94C				Barr1_95C				Barr1_96C				Barr1_113C				Barr1_114C
SH3_89C	2.82318	2.67967	2.13963		3.90431	4.22848	4.02193		5.83061	6.01788	9.33021		3.46706	3.08132	2.41899		3.40227	4.12653	2.9675		2.52782	3.21008	3.79338		3.90055	4.26099	4.48704	3.74546	2.45422	2.03515	1.21572		3.46956	3.65995	1.69808		2.93989	2.66223	1.88776		3.61572	2.30535	3.02975		0.174634	0.184508	0.184508		1.24154
SH3_90C	2.18312	1.8872	2.2329		2.85627	3.17225	3.6773		6.30186	5.84619	8.00983		2.76984	2.61893	2.42784		5.43887	5.78915	4.89927		3.30442	4.88107	5.18142		5.09844	6.57498	7.35333	8.42663	4.07009	3.33467	2.71309		4.75612	4.20601	3.5822		3.80243	3.97459	2.54894		6.20924	4.27889	4.56553		0.210012	0.0818434	0.0818434		0.576126
SH3_92C	2.37908	3.10161	3.15105		3.34933	3.66427	5.13996		6.47855	6.58805	7.32723		3.34133	4.63315	3.61293		5.36056	4.91083	5.11537		3.6544	3.70841	4.39642		5.3773	4.86397	4.83146	6.30947	2.915	2.71425	3.10335		3.51807	3.43786	3.25296		5.80483	4.58557	3.85101		3.67844	2.21561	2.82008		0.0732564	0.0793648	0.0793648		1.45762
SH3_95C	3.79371	3.79908	3.17005		4.47885	4.26159	5.19876		8.61871	8.53251	9.95268		4.67292	4.83646	4.67194		7.65314	7.36935	7.41892		7.78782	8.25527	10.5873		10.9187	9.36299	9.99087	12.8036	7.15791	6.04713	6.11283		5.84594	6.01451	5.07369		4.99067	5.28527	3.19417		8.39551	7.40096	8.34331		0.092112	0.0986508	0.0986508		0.415789
SH3_115C	2.10453	1.80225	1.14869		3.4252	2.64102	1.27341		6.30811	5.6746	8.17644		3.24673	2.54144	1.06511		4.45732	6.95141	2.18493		5.74596	5.13388	10.2653		7.84481	8.72116	9.0249	7.64514	8.56445	6.91637	1.42235		3.96174	5.59387	0.73473		2.67373	3.58124	0.571163		6.24159	3.87549	6.2299		0.0670727	0.0709442	0.0709442		0.101433
SH3_117C	2.10185	1.16183	0.985929		2.51621	2.3256	0.929992		3.13097	3.01827	7.10383		1.5909	1.8194	0.551868		2.24303	4.76008	0.673739		2.21321	2.49527	6.97968		6.43233	6.87753	6.34054	5.89628	6.15777	4.14664	0.488154		3.2249	5.07102	0.717265		1.42584	2.50747	0.38042		4.93438	2.83499	5.78163		0.144869	0.133956	0.133956		0.160193
SH3_118C	2.40708	2.54753	2.1506		2.9411	3.38088	3.34274		5.25099	5.65502	6.16462		2.56983	2.8034	1.91944		3.99383	4.45379	3.31206		3.63478	4.20776	6.08522		6.52275	7.40747	7.06888	8.50106	4.19115	3.41952	3.43845		3.21634	3.42685	2.85029		6.26558	6.20299	3.93631		3.97529	3.5358	4.01651		0.0975331	0.111797	0.111797		0.991601
SH3_131C	2.63802	2.75515	2.25305		2.56103	2.89627	3.49097		4.63247	4.86777	5.84797		2.14326	2.6047	1.87088		4.42333	4.43753	4.1194		3.63303	3.70521	4.62793		3.63097	4.50389	4.51102	8.18552	1.91676	0.999153	1.679		2.21047	2.90556	2.12407		2.71145	2.09169	2.07249		2.53722	1.53872	1.89294		0.0597983	0.0539499	0.0539499		0.524922
SH3_133C	4.37553	4.3609	3.11686		4.93743	4.89038	5.45858		7.03951	7.56758	8.22741		5.27587	4.76828	4.65545		5.2351	6.00361	4.84726		4.97164	5.7528	6.91151		5.89106	7.09785	7.52551	6.32032	5.79877	4.82807	4.37496		5.40073	4.9118	4.1617		6.53614	6.08976	3.8418		6.71173	5.12115	6.44991		0.85834	0.831379	0.831379		1.50066
SH3_134C	2.92995	3.24344	2.83288		2.29201	2.9404	3.44159		4.00232	3.91222	4.56576		2.67838	3.38585	2.42611		2.90346	2.56941	2.57296		1.49106	1.95642	2.66031		3.30982	3.98871	4.63336	3.71703	2.41512	1.86633	1.36859		2.69283	2.60239	2.33725		4.36317	3.82527	3.39858		2.52751	1.86356	1.8493		0.347677	0.43049	0.43049		1.10959
SH3_135C	1.80574	2.35465	2.48967		3.18659	3.64153	3.94736		7.43889	8.42648	7.06715		2.79365	3.0878	2.76389		5.75769	4.41912	5.79728		6.79584	8.08842	7.031		7.94742	9.51685	8.98878	11.0621	4.97736	3.39443	4.2182		2.31035	3.23236	2.48455		2.6324	1.82019	2.43247		4.86115	3.76731	4.68834		0.0987262	0.134603	0.134603		0.208032
SH3_136C	1.68689	2.11316	2.08743		2.13874	2.38694	2.61978		2.72762	2.9449	3.79024		1.39702	2.53719	1.35988		2.35735	1.70235	1.88166		0.939042	1.44918	1.2795		1.49931	2.19666	2.62958	2.29058	0.951651	0.494766	0.60081		1.1366	1.31234	1.13712		2.63426	1.50178	2.50044		1.61172	0.818465	1.08607		0.114606	0.200833	0.200833		0.760703
SH3_138C	0.631167	1.00866	0.98853		1.15045	1.75748	1.86149		3.23162	2.56956	3.66058		0.67276	0.938904	1.16645		2.18192	1.8914	1.88871		2.49374	2.44322	2.8198		2.09713	2.64191	2.76422	3.73272	1.43161	1.00258	1.12255		0.817786	0.909105	0.913731		0.598967	0.500511	0.976762		3.31101	1.9953	2.82841		0.0751633	0.074987	0.074987		0.279601
Figure 1d
Coomassie Blue Gel			Anti-Barr1 Western Blot			Anti-His Western Blot
[truncated: 18 more columns]

## Sheet: Figure 2
Figure 2d
Pull-down SH3-FLAG mutants			Pull-down Barr1 WT				Note: After protein transfer, the membranes were cut horizontally to allow separate immunoblotting of proteins in different molecular weight ranges (Barr: 45 kDa; SH3: 10 kDa). Each blot therefore represents the full, uncropped image of the corresponding membrane segment.
Input SH3-FLAG mutants			Input Barr1 WT
Figure 2e
Pull-down SH3-FLAG			Pull-down Barr1 mutants
Input SH3-FLAG			Input Barr1 mutants

## Sheet: Figure 3
Figure 3b
Peptide SFPPAPEDKKPLTRLQ, #D
Barr1 300s	Barr1 1000s	Barr1 5000s	Barr1+SH3 300s	Barr1+SH3 1000s	Barr1+SH3 5000s
6.041	6.349	6.455	5.494	5.711	5.851
6.016	6.318	6.398	5.549	5.725	5.854
		6.334	5.516	5.78
Peptide LTFRKDLFVANVQ, #D
Barr1 300s	Barr1 1000s	Barr1 5000s	Barr1+SH3 300s	Barr1+SH3 1000s	Barr1+SH3 5000s
4.583	5.093	5.103	4.382	4.585	4.805
4.385	5.1	5.092	4.321	4.77	4.863
4.365	4.928	5.191	4.5	4.465	4.817
Peptide IKKLGEHAYPFTFEIPPNLPSS, #D
Barr1-V2Rpp 300s	Barr1-V2Rpp 1000s	Barr1-V2Rpp 5000s	Barr1-V2Rpp+SH3 300s	Barr1-V2Rpp+SH3 1000s	Barr1-V2Rpp+SH3 5000s
4.536	5.131	5.991	3.704	4.598	5.235
4.48	5.169	6.067	3.697	4.603	5.31
4.592	5.217	5.846	3.896	4.709
Peptide RKDLFVANVQSFPPAPEDK, #D
Barr1 300s	Barr1 1000s	Barr1 5000s	Barr1+SH3 300s	Barr1+SH3 1000s	Barr1+SH3 5000s
7.208	7.807	8.388	6.943	7.515	8.161
7.258	7.655	8.314	6.935	7.515	8.143
7.253	7.918	8.633
Figure 3c
Peptide ISVRQYADIVLF, #D
Barr1-V2Rpp 300s	Barr1-V2Rpp 1000s	Barr1-V2Rpp 5000s	Barr1-V2Rpp+SH3 300s	Barr1-V2Rpp+SH3 1000s	Barr1-V2Rpp+SH3 5000s
5.678	6.15	6.542	5.599	6.201	6.501
5.678	6.125	6.554	5.595	6.026	6.535
5.66	6.024	6.566	5.68	5.996
Peptide GIIVSYKVKVKL, #D
Barr1-V2Rpp 300s	Barr1-V2Rpp 1000s	Barr1-V2Rpp 5000s	Barr1-V2Rpp+SH3 300s	Barr1-V2Rpp+SH3 1000s	Barr1-V2Rpp+SH3 5000s
0.342	0.65	1.513	0.347		1.374
0.407	0.875	1.135	0.378	0.64	1.182
0.392	0.653	1.169

## Sheet: Figure 4
Figure 4d
Src C-terminal phosphorylation						Src C-terminal phosphorylation					Note: After protein transfer, membranes were cut horizontally in the ~25–75 kDa region to enable immunoblotting of proteins of interest (Barr1: 45 kDa; Src: 55 kDa). Each blot therefore represents the full, uncropped image of the corresponding membrane segment.
pY527 Src						Total Src
											The region framed in rectange in displayed in Figure 4d
M2-FLAG pull-down						M2-FLAG pull-down
Total Src						Barr1-FLAG
						Input Barr1-FLAG

## Sheet: Figure 5
Figure 5d
GST-pull down (anti-His: SH1)						GST-pull down (anti-GST: Barr1)					Note: After protein transfer, membranes were cut horizontally in the ~25–75 kDa region to enable immunoblotting of proteins of interest (GST-Barr1 constructs: 35–75 kDa; SH1: 35 kDa). Each blot therefore represents the full, uncropped image of the corresponding membrane segment.
Input (anti-His: SH1)						Input (anti-GST: Barr1)

## Sheet: Figure 7
Figure 7a
no βarr1	βarr1 _WT	1	2	3	4
1	1.809	0.930428	0.883057	0.850237	1.87926
1	1.42115	0.797965	1.1782	0.820536	0.996532
1	2.04645	1.93259	1.8013	1.97161	2.04832
1	1.50486	1.37311	1.16974	1.29251	1.40715
1	2.29834	1.51556	1.4905	1.85091	1.71113
1	1.21491	1.22813	1.29783	1.47961	1.31148
Phospho Src (Y416P)				Total Src				Barr1				B2V2 (anti-FLAG)
Figure 7b
no βarr1	βarr1 _WT	1	2	3	4
0.979164	1.52003	1.06329	1.44081	1.06403	1.04307
1.11233	1.45189	1.04478	0.817317	1.11572	1.01285
1.27003	1.88031	1.40713	1.28279	0.83307	0.853222
0.97873	1.9144	0.907716	1.49158	1.16539	0.863497
Phospho Src (Y416P)					Total Src					Barr1
Figure 7c
Initial velocity of optimal Src peptide phosphorylation by Src
no βarr1	βarr1 _WT	1	2	3	4	5	6
0.278447	1.51311	0.255237	1.09324	0.0359252	1.01198	0.557196	0.644792
0.51636	0.256718	0.0284468	0.274744	0.416857	0.40248	0.100209	0.267841
0.823224	1.23661	0.618801	0.822937	0.780849	0.753756	0.299664	0.473741
0.43154	1.17943	0.370637	0.843589	0.143403	0.532544	0.241167	0.217285
0.402879	0.850185	0.430113	0.524842	0.16615	0.307578	0.380888	0.228622
0.517709	0.912253	0.456825	0.881886	0.442205	0.441348	0.2462	0.397345
0.0240768	0.413388	0.502884	0.53119	0.409607	0.723307	0.349274	0.225451
0.531058	0.496171	0.64829	0.614786	0.679816	0.714148	0.304419	0.113427
0.220589	0.700195	0.432997	0.619712	0.188366	1.16944	0.506504	0.40019
0.385508	0.569362	0.311438	0.394235	0.31251	0.654035	0.42282	0.407064

## Sheet: Figure 8b
Figure 8b
Left panel: Raw data (line graph of bimane fluorescence)						Right panel: Peak fluoresence bar graph
Wavelength [nm]	βarr1*	V2R(Apo)+βarr1*	V2R+AVP+βarr1*	V2R+AVP+βarr1*+SH3		βarr1*	V2R(Apo)+βarr1*	V2R+AVP+βarr1*	V2R+AVP+βarr1*+SH3
410	-0.366859	0.0896619	0.000588524	0.887044		1	1.072	1.439	1.324
410.5	-0.197303	0.0499179	1.12712	0.72168		1	1.239	1.645	1.368
411	-0.30289	-0.0304925	0.807258	0.566093		1	1.064	1.466	1.257
411.5	-0.206551	0.134968	0.935557	0.446381		1	1.199	2.02	1.582
412	-0.249711	0.0263423	0.734282	0.37532		1	1.194	1.744	1.456
412.5	-0.208478	-0.0378131	0.799853	0.386572		1	1.143	1.665	1.268
413	-0.177649	-0.0529729	0.749828	0.328722
413.5	-0.0870906	-0.0374384	0.737077	0.386318
414	-0.19499	-0.0161397	0.776949	0.374651
414.5	-0.166089	0.0254489	0.661501	0.284706
415	-0.145279	-0.0180707	0.786954	0.343133
415.5	-0.0797688	-0.0268035	0.801864	0.273293
416	-0.180732	0.0414733	0.691319	0.231237
416.5	-0.312909	-0.000172926	0.565473	0.258837
417	-0.168786	-0.0498026	0.717116	0.343409
417.5	-0.287476	-0.0736087	0.621972	0.280164
418	-0.0990366	-0.0183878	0.747474	0.237486
418.5	-0.249711	-0.0681903	0.769201	0.287266
419	-0.237765	-0.0866934	0.737175	0.191026
419.5	-0.140655	-0.0293109	0.730652	0.183833
420	-0.176879	-0.077903	0.689799	0.261649
420.5	-0.238536	-0.0675851	0.749387	0.183371
421	-0.206551	0.00562008	0.73536	0.238823
421.5	-0.276301	-0.0770672	0.755665	0.301861
422	-0.130636	-0.0451336	0.860177	0.247423
422.5	-0.134489	-0.0225092	0.798921	0.350511
423	-0.118304	-0.0905266	0.844875	0.29386
423.5	-0.213873	-0.0819667	0.904659	0.296742
424	-0.138728	-0.046517	0.708485	0.286044
424.5	-0.11869	-0.084503	0.819372	0.306657
425	-0.0913295	-0.0624261	0.620942	0.250513
425.5	-0.0539499	-0.0877886	0.620991	0.332826
426	-0.207322	-0.0689973	0.667239	0.323142
426.5	-0.108285	-0.0537799	0.763806	0.3189
427	-0.132563	-0.138975	0.68102	0.277328
427.5	-0.135645	-0.00835807	0.762972	0.349381
428	-0.107514	-0.0708995	0.784257	0.336976
428.5	-0.0863198	-0.0220192	0.78666	0.290909
429	-0.196917	-0.0195406	0.69897	0.313136
429.5	-0.163006	-0.0453642	0.793428	0.324387
430	-0.153757	-0.0420786	0.846739	0.364552
430.5	-0.02158	0.00662882	0.888965	0.449794
431	-0.0986513	-0.08482	0.78102	0.455811
431.5	-0.0204239	-0.0241231	0.860029	0.413272
432	-0.0373796	-0.0265153	0.749681	0.435337
432.5	-0.0258189	0.0944174	0.763168	0.447995
433	0.0651252	0.0106637	0.896224	0.440087
433.5	-0.0289017	-0.0491685	0.920745	0.441447
434	0.145279	0.0287345	0.847572	0.501372
434.5	-0.00385356	0.0560567	0.807062	0.467248
435	0.0539499	0.0427414	0.966405	0.629891
435.5	0.106358	0.0246419	0.929966	0.587605
436	0.0620424	0.0120472	0.947916	0.574739
436.5	0.0624277	0.118742	0.770672	0.595513
437	0.114451	0.0197712	0.968514	0.575269
437.5	0.202697	0.0763755	0.938892	0.591524
438	0.149904	0.0423668	0.843404	0.637454
438.5	0.187283	0.175231	0.916479	0.581564
439	0.11368	0.113526	0.985336	0.623965
439.5	0.156455	0.120154	1.01947	0.640981
440	0.094027	0.164049	0.986562	0.6642
440.5	0.174181	0.143298	0.979009	0.653225
441	0.176493	0.107761	1.06523	0.675728
441.5	0.181503	0.0917659	1.07121	0.71421
442	0.267823	0.218059	1.07479	0.722188
442.5	0.304046	0.225149	1.14664	0.695557
443	0.278227	0.207136	1.04767	0.70946
443.5	0.326782	0.265297	1.16209	0.767886
444	0.271676	0.212699	1.11609	0.772797
444.5	0.330636	0.290544	1.17739	0.747804
445	0.359152	0.351298	1.14546	0.747412
445.5	0.40501	0.331095	1.17479	0.785502
446	0.251638	0.333199	1.23678	0.779138
446.5	0.420039	0.267112	1.19058	0.79846
447	0.4921	0.380811	1.27558	0.816767
447.5	0.284778	0.330634	1.14468	0.807383
448	0.400385	0.47984	1.29171	0.895414
448.5	0.379576	0.461049	1.30991	0.821448
449	0.454721	0.458426	1.31236	0.869498
449.5	0.492486	0.383434	1.38318	0.89493
450	0.497881	0.457821	1.35611	0.911462
450.5	0.601156	0.563363	1.40083	0.906043
451	0.522543	0.50134	1.35669	0.949113
451.5	0.566474	0.581779	1.41393	1.04738
452	0.484393	0.565034	1.50132	0.947384
452.5	0.657418	0.575842	1.43261	1.03258
453	0.602312	0.647606	1.46915	0.877752
453.5	0.565703	0.625558	1.54801	1.01563
454	0.707514	0.654351	1.48244	1.01077
454.5	0.682466	0.695392	1.57121	1.03
455	0.602697	0.677753	1.59559	1.01997
455.5	0.7079	0.659337	1.62521	1.07083
456	0.746435	0.806612	1.5232	1.1501
456.5	0.687476	0.763495	1.47881	1.06686
457	0.792293	0.782373	1.70559	1.18033
457.5	0.759538	0.755051	1.57724	1.08098
458	0.734104	0.841139	1.6001	1.15155
458.5	0.891329	0.748883	1.60157	1.1519
459	0.796146	0.811655	1.75199	1.13929
459.5	0.815029	0.861256	1.80329	1.1596
460	0.787283	0.909156	1.74066	1.21314
460.5	0.857033	0.854656	1.73649	1.2782
461	0.847399	0.854454	1.81785	1.25227
461.5	0.926782	0.880364	1.86111	1.22531
462	0.846628	0.95746	1.84257	1.2326
462.5	0.91368	0.909445	1.87263	1.26933
463	0.901734	0.9802	1.85419	1.27318
463.5	0.835838	0.978961	1.87631	1.36289
464	0.887091	0.983659	1.88641	1.28346
464.5	0.895183	0.974465	1.8895	1.34862
465	0.961079	1.02407	1.90088	1.30124
465.5	0.868979	0.957086	1.95733	1.30472
466	0.876686	1.08142	1.97999	1.24708
466.5	0.87553	1.03784	1.8974	1.32148
467	0.903661	1.05764	1.81167	1.27848
467.5	0.921002	1.08813	1.8694	1.30813
468	0.991908	1.01772	1.90633	1.31367
468.5	0.972254	1.08793	1.90432	1.27249
469	0.999615	1.04173	1.84277	1.34097
469.5	0.937958	1.0166	1.97116	1.31514
470	0.959923	1.00372	1.93389	1.3064
470.5	0.927938	1.10727	1.84399	1.35678
471	0.952987	1.09035	1.95321	1.31452
471.5	1	1.10427	1.99142	1.27601
472	0.953757	1.13621	1.95478	1.40469
472.5	0.963006	1.1505	1.88475	1.34166
473	0.916763	1.14863	1.95552	1.23144
473.5	0.95106	1.14935	1.89868	1.29494
474	0.890559	1.07381	1.95861	1.28777
474.5	0.882852	1.14039	1.94228	1.33285
475	0.957996	1.11159	1.93776	1.25344
475.5	0.872447	1.14399	1.86802	1.28441
476	0.912139	1.09396	1.91712	1.33951
476.5	0.873218	1.132	1.93369	1.31473
477	0.982274	1.102	1.87587	1.26642
477.5	0.947206	1.11448	1.77626	1.345
478	0.859345	1.20186	1.83472	1.34578
478.5	0.998459	1.09499	1.85047	1.26389
479	0.973796	1.109	1.85414	1.34701
479.5	0.936031	1.12013	1.74875	1.27329
480	0.875145	1.10808	1.92992	1.30271
480.5	0.876301	1.12485	1.85356	1.30991
481	0.948362	1.11733	1.89559	1.26665
481.5	0.952216	1.07205	1.91692	1.25849
482	0.908285	1.10456	1.8333	1.27161
482.5	0.884778	1.06825	1.85326	1.29409
483	0.949133	1.05119	1.68558	1.26303
483.5	0.855106	1.10926	1.85243	1.2189
484	0.894412	1.04695	1.80005	1.29868
484.5	0.898651	1.03897	1.84718	1.33926
485	0.877071	1.07813	1.78033	1.25565
485.5	0.898651	1.08568	1.73119	1.20811
486	0.847013	1.03309	1.71103	1.25768
486.5	0.910212	0.99706	1.76282	1.25803
487	0.963006	1.04144	1.69608	1.20387
487.5	0.863969	1.0513	1.6434	1.2525
488	0.812717	1.02167	1.63737	1.2614
488.5	0.80578	1.01804	1.71849	1.22347
489	0.832755	0.99559	1.63879	1.20085
489.5	0.830443	1.0509	1.69765	1.1919
490	0.786898	0.956596	1.66062	1.17911
490.5	0.813102	0.969046	1.60397	1.20804
491	0.813487	1.02438	1.59544	1.199
491.5	0.806166	0.967951	1.58646	1.16845
492	0.771098	0.978471	1.68416	1.14706
492.5	0.774566	0.973542	1.52119	1.16894
493	0.790751	0.944635	1.55812	1.154
493.5	0.779576	0.983399	1.55297	1.11718
494	0.83815	0.959103	1.5848	1.14127
494.5	0.810405	0.899761	1.54644	1.13029
495	0.756069	0.938323	1.51712	1.13599
495.5	0.758767	0.910857	1.53139	1.10313
496	0.717534	0.937142	1.48386	1.0813
496.5	0.7842	0.90858	1.56827	1.11385
497	0.76185	0.87362	1.49225	1.06737
497.5	0.767245	0.886532	1.42246	1.04381
498	0.856647	0.922587	1.46214	1.09483
498.5	0.765318	0.85382	1.42555	1.04201
499	0.707514	0.887915	1.53016	1.08377
499.5	0.763776	0.915987	1.45625	1.10627
500	0.71368	0.883852	1.42663	1.086
500.5	0.697881	0.859556	1.47626	1.02808
501	0.739884	0.858806	1.42697	1.00699
501.5	0.712524	0.84186	1.40657	1.12086
502	0.743738	0.83183	1.44453	1.0623
502.5	0.65973	0.827824	1.36954	1
503	0.689017	0.846298	1.38347	1.03507
503.5	0.630443	0.821368	1.37386	1.02428
504	0.690173	0.784794	1.34277	0.994374
504.5	0.646243	0.785399	1.36954	0.986627
505	0.636609	0.778079	1.30392	0.980332
505.5	0.660501	0.805891	1.21403	0.965968
506	0.606551	0.794478	1.26954	0.989348
506.5	0.656262	0.771018	1.26542	0.977981
507	0.623892	0.726143	1.29088	0.914067
507.5	0.610019	0.77805	1.22065	0.896359
508	0.650482	0.788137	1.28857	0.869014
508.5	0.628516	0.786984	1.25179	0.911554
509	0.58343	0.727325	1.21079	0.93581
509.5	0.542967	0.693259	1.22491	0.897766
510	0.578805	0.714673	1.17224	0.899749
510.5	0.50289	0.717411	1.16067	0.908257
511	0.538343	0.697611	1.2255	0.900832
511.5	0.552601	0.691097	1.14831	0.912015
512	0.601156	0.688359	1.07661	0.857347
512.5	0.513295	0.705018	1.06439	0.886122
513	0.538728	0.654696	1.10481	0.861082
513.5	0.510212	0.675678	1.14649	0.887183
514	0.555299	0.669712	1.09117	0.829909
514.5	0.524855	0.62527	1.09936	0.803648
515	0.494798	0.663343	1.04051	0.762929
515.5	0.517148	0.599648	1.0746	0.878928
516	0.433911	0.61233	1.02133	0.819142
516.5	0.519846	0.596248	1.07607	0.750663
517	0.469364	0.602992	1.01236	0.818681
517.5	0.509441	0.6238	0.954046	0.785779
518	0.483622	0.594951	0.958509	0.789491
518.5	0.460501	0.548491	0.955812	0.754191
519	0.458189	0.576419	0.966062	0.726476
519.5	0.470906	0.531573	0.945316	0.728344
520	0.473603	0.552584	1.01609	0.725369
520.5	0.43738	0.53117	0.943109	0.736229
521	0.431214	0.520593	0.898823	0.711028
521.5	0.453565	0.553275	0.925601	0.729289
522	0.44894	0.541027	0.888965	0.701298
522.5	0.440848	0.552353	0.867386	0.703073
523	0.450482	0.486757	0.911869	0.704088
523.5	0.396146	0.487996	0.873369	0.717899
524	0.42736	0.539557	0.870427	0.696341
524.5	0.388054	0.523763	0.865866	0.672731
525	0.387669	0.485114	0.859882	0.671785
525.5	0.424277	0.493559	0.797106	0.670356
526	0.456647	0.502291	0.841687	0.673076
526.5	0.427746	0.529296	0.809416	0.675959
527	0.452023	0.488025	0.8641	0.684513
527.5	0.465125	0.490302	0.885287	0.659358
528	0.399615	0.479638	0.829769	0.645892
528.5	0.340655	0.485028	0.763315	0.670125
529	0.386127	0.492233	0.85027	0.67469
529.5	0.376493	0.464248	0.837715	0.687856
530	0.374566	0.476641	0.816184	0.596274
530.5	0.347206	0.431392	0.741736	0.639667
531	0.331021	0.446984	0.808288	0.624473
531.5	0.334489	0.39476	0.752133	0.601508
532	0.292871	0.423697	0.775527	0.557423
532.5	0.33025	0.401677	0.755223	0.591409
533	0.302505	0.417414	0.76307	0.610108
533.5	0.340655	0.451509	0.684846	0.606696
534	0.34104	0.381906	0.694409	0.574255
534.5	0.304817	0.380321	0.683129	0.572318
535	0.342967	0.411938	0.672928	0.548592
535.5	0.337958	0.370925	0.672487	0.560651
536	0.279769	0.387987	0.666748	0.557769
536.5	0.354913	0.356832	0.609122	0.531761
537	0.336802	0.368389	0.618244	0.506122
537.5	0.294027	0.358705	0.706523	0.517466
538	0.303276	0.329971	0.543551	0.514999
538.5	0.317148	0.377871	0.627808	0.463074
539	0.329094	0.349022	0.558509	0.482327
539.5	0.278227	0.364095	0.635066	0.512739
540	0.299422	0.340952	0.587298	0.488506
540.5	0.271676	0.341759	0.630947	0.482281
541	0.32948	0.307404	0.569152	0.449079
541.5	0.285549	0.302649	0.600687	0.437066
542	0.271291	0.312851	0.524424	0.435544
542.5	0.260886	0.320806	0.580628	0.424293
543	0.24316	0.318961	0.552673	0.409513
543.5	0.259345	0.291034	0.535311	0.47119
544	0.19499	0.277229	0.499461	0.467709
544.5	0.243545	0.277488	0.490878	0.411104
545	0.186127	0.288728	0.474154	0.398538
545.5	0.215414	0.278295	0.508534	0.394434
546	0.208478	0.274231	0.445562	0.397455
546.5	0.261272	0.274519	0.490387	0.394526
547	0.203083	0.262155	0.449583	0.362593
547.5	0.199229	0.245814	0.443502	0.371354
548	0.193449	0.245439	0.414762	0.373983
548.5	0.219268	0.238349	0.478323	0.353739
549	0.174952	0.266911	0.431584	0.340273
549.5	0.175337	0.231461	0.419863	0.361647
550	0.197303	0.242384	0.429622	0.354223
550.5	0.196146	0.229991	0.46513	0.331304
551	0.195376	0.213621	0.417999	0.373475
551.5	0.201927	0.206992	0.430407	0.347121
552	0.170328	0.243508	0.424718	0.33082
552.5	0.164162	0.224285	0.399461	0.342279
553	0.163391	0.243681	0.442374	0.380761
553.5	0.187669	0.214053	0.388033	0.359733
554	0.167245	0.207712	0.433055	0.351594
554.5	0.203468	0.246016	0.345709	0.34945
555	0.174952	0.23711	0.378323	0.317747
555.5	0.170328	0.207626	0.384257	0.304443
556	0.17842	0.211805	0.348749	0.328699
556.5	0.180347	0.192005	0.375478	0.313205
557	0.147592	0.212266	0.359294	0.318969
557.5	0.213487	0.23025	0.348946	0.331466
558	0.198073	0.208836	0.38053	0.299417
558.5	0.142197	0.212785	0.328347	0.347283
559	0.168786	0.22048	0.333595	0.307902
559.5	0.145665	0.201372	0.354635	0.278135
560	0.145279	0.209038	0.33541	0.293053
560.5	0.171098	0.177595	0.366356	0.2827
561	0.131021	0.20166	0.399019	0.289202
561.5	0.17264	0.19555	0.354929	0.296396
562	0.179191	0.185607	0.362187	0.28632
562.5	0.179576	0.172839	0.360618	0.282562
563	0.124855	0.148284	0.305002	0.260889
563.5	0.128324	0.166614	0.324031	0.284983
564	0.120231	0.1848	0.306327	0.266376
564.5	0.136416	0.157564	0.349681	0.255908
565	0.114836	0.170706	0.344041	0.284245
565.5	0.139114	0.146727	0.29436	0.272532
566	0.134875	0.143845	0.336587	0.248184
566.5	0.112909	0.151252	0.288867	0.254779
567	0.131792	0.166354	0.343894	0.248807
567.5	0.148748	0.13517	0.2872	0.229531
568	0.134489	0.134565	0.281903	0.253395
568.5	0.136416	0.152463	0.288377	0.203177
569	0.121387	0.151771	0.287003	0.227963
569.5	0.11368	0.18774	0.281363	0.230315
570	0.088632	0.144278	0.266846	0.213576
570.5	0.119461	0.107502	0.252477	0.225358
571	0.0897881	0.143672	0.294164	0.220355
571.5	0.103276	0.169611	0.279647	0.227156
572	0.108671	0.164481	0.253212	0.210417
572.5	0.147592	0.120817	0.237126	0.206705
573	0.129094	0.115687	0.258852	0.188375
573.5	0.127553	0.117676	0.22462	0.194785
574	0.104817	0.135401	0.223688	0.19573
574.5	0.0967245	0.127187	0.220255	0.192364
575	0.0901734	0.145113	0.255566	0.210486
575.5	0.121002	0.113929	0.208386	0.162966
576	0.0936416	0.111451	0.236734	0.186692
576.5	0.106358	0.136611	0.200638	0.186576
577	0.128709	0.112229	0.200834	0.153236
577.5	0.0662813	0.111854	0.227759	0.176016
578	0.126782	0.120644	0.191614	0.195038
578.5	0.0863198	0.0987117	0.195488	0.181412
579	0.0990366	0.125602	0.241932	0.179544
579.5	0.103661	0.104793	0.211525	0.192871
580	0.0662813	0.135285	0.171064	0.204953
580.5	0.0770713	0.118512	0.215105	0.163681
581	0.0921002	0.115284	0.138009	0.180973
581.5	0.0928709	0.124939	0.21025	0.167969
582	0.108285	0.088048	0.199019	0.176454
582.5	0.0774566	0.0846471	0.19745	0.191995
583	0.055106	0.100585	0.1769	0.157502
583.5	0.0836224	0.0992017	0.181756	0.170667
584	0.0527938	0.0835807	0.184747	0.181688
584.5	0.061657	0.083379	0.203384	0.164649
585	0.0655106	0.0822261	0.14718	0.161006
585.5	0.0874759	0.0990576	0.191663	0.136727
586	0.0789981	0.0897196	0.171506	0.151922
586.5	0.0986513	0.08482	0.17641	0.160384
587	0.0701349	0.0970977	0.163512	0.1679
587.5	0.0655106	0.0698331	0.181854	0.151184
588	0.0547206	0.0999798	0.179451	0.152706
588.5	0.0566474	0.105715	0.159686	0.158055
589	0.0477842	0.077903	0.141883	0.163312
589.5	0.0982659	0.105773	0.120353	0.143967
590	0.0612717	0.0628296	0.152133	0.128519
590.5	0.112909	0.0845318	0.161305	0.137419
591	0.0709056	0.0922558	0.153359	0.12875
591.5	0.077842	0.0620227	0.154929	0.151922
592	0.0396917	0.0803528	0.157332	0.124784
592.5	0.0751445	0.0604951	0.139578	0.126582
593	0.0705202	0.0893161	0.156645	0.129349
593.5	0.0924855	0.0786523	0.183816	0.130202
594	0.095183	0.0564314	0.135949	0.140739
594.5	0.056262	0.0784794	0.104071	0.130894
595	0.0527938	0.0627432	0.142325	0.135252
595.5	0.0774566	0.0655388	0.129279	0.122294
596	0.0840077	0.0776724	0.123394	0.133223
596.5	0.0504817	0.0856846	0.114762	0.147725
597	0.0539499	0.0691414	0.136292	0.112933
597.5	0.0454721	0.0795746	0.162334	0.128842
598	0.0601156	0.0623397	0.112212	0.135136
598.5	0.0358382	0.0789982	0.131388	0.134791
599	0.0585742	0.0771825	0.117312	0.130294
599.5	0.0543353	0.0567196	0.120795	0.129741
600	0.0531792	0.0539528	0.119029	0.117406
600.5	0.0840077	0.0720523	0.147474	0.119296
601	0.0485549	0.0674698	0.114517	0.0979687
601.5	0.060501	0.0682192	0.0997057	0.118328
602	0.0373796	0.0702366	0.0980383	0.120149
602.5	0.0520231	0.0624261	0.114272	0.117959
603	0.0628131	0.0697755	0.101079	0.101635
603.5	0.049711	0.0491685	0.108386	0.0897374
604	0.0447013	0.0617633	0.138744	0.104286
604.5	0.0466281	0.0374384	0.15797	0.105762
605	0.0512524	0.0716488	0.0798921	0.113302
605.5	0.0416185	0.060524	0.108239	0.100436
606	0.0420039	0.0248148	0.123394	0.0857255
606.5	0.0593449	0.0763467	0.0809711	0.102257
607	0.0454721	0.0347869	0.117901	0.0852874
607.5	0.044316	0.0637807	0.102354	0.102857
608	0.0192678	0.0574978	0.105297	0.113348
608.5	0.0423892	0.0380148	0.0720942	0.0653893
609	0.033526	0.0471511	0.0763119	0.076226
609.5	0.0593449	0.0528	0.118637	0.0817366
610	0.0362235	0.0637519	0.0826876	0.0868783
610.5	0.0366089	0.0259965	0.0813634	0.0779323
611	0.0624277	0.0617056	0.0736145	0.0575039
611.5	0.0331407	0.0368908	0.118833	0.0937032
612	0.0258189	0.0474681	0.056204	0.0909363
612.5	0.0308285	0.04522	0.0992643	0.0997441
613	0.0408478	0.0595152	0.0523786	0.0904983
613.5	0.00963391	0.0470646	0.107308	0.087962
614	0.0300578	0.0479292	0.093281	0.0687556
614.5	0.0447013	0.0515607	0.0883276	0.0688709
615	0.0265896	0.03911	0.0939676	0.0853796
615.5	0.00500963	0.0574113	0.062874	0.0713149
616	0.0250482	0.0532323	0.0924473	0.0746121
616.5	-0.00539499	0.0301755	0.0765081	0.0609393
617	0.028131	0.0375537	0.0469348	0.0800765
617.5	0.0196532	0.0257947	0.107308	0.043785
618	0.0208092	0.0225956	0.0771947	0.0653432
618.5	-0.00192678	0.0726576	0.0589505	0.0910516
619	0.0181118	0.00994322	0.0727317	0.0708077
619.5	0.0377649	0.045393	0.0748406	0.0813216
620	0.0285164	0.0427991	0.0807749	0.077425
620.5	0.0231214	0.0350751	0.038254	0.0598096
621	0.0346821	0.0141511	0.0756744	0.0747043
621.5	0.00963391	0.0374384	0.103286	0.0947407
622	0.0393064	0.0311843	0.0525748	0.0633603
622.5	0.02158	0.0169467	0.0873467	0.0868553
623	0.0327553	0.0168314	0.0665032	0.0608471
623.5	-0.000385356	0.0146987	0.0563512	0.0429319
624	0.0362235	0.0451336	0.0796959	0.0655277
624.5	0.0396917	0.0380436	0.0692006	0.0696087
625	0.0454721	0.0202899	0.013487	0.0658735
625.5	0.0235067	0.0206646	0.0781265	0.0714302
626	0.0292871	0.0449895	0.0729769	0.062438
626.5	0.0508671	0.0233738	0.0537518	0.0742662
627	0.00423892	0.0392829	0.07077	0.0574116
627.5	0.0258189	0.0567772	0.0695439	0.0657582
628	0.0315992	0.0370637	0.0347229	0.0539762
628.5	0.0204239	0.0255642	0.0688573	0.0690554
629	0.0200385	0.0303484	0.0388426	0.0679256
629.5	0.0123314	0.0343257	0.046101	0.041341
630	0.00924855	0.012883	0.0365375	0.0447995
630.5	0.0265896	0.033634	0.0499755	0.0593484
631	0.02158	0.0134882	0.0479156	0.0550829
631.5	0.0393064	0.0498026	0.0692987	0.0524775
632	-0.00423892	0.00786812	0.0378617	0.0331558
632.5	0.0315992	0.0333458	0.0961746	0.0637753
633	0.00231214	0.0308096	0.0942128	0.057573
633.5	0.00847784	0.0441537	0.0676802	0.0654124
634	-0.00500963	0.0374384	0.0672879	0.0529847
634.5	0.00809249	0.0202899	0.0253065	0.079454
635	0.0416185	0.0439231	0.0362433	0.0539992
635.5	-0.00385356	0.0030262	0.042668	0.0448456
636	0.0157996	0.0194253	0.0379598	0.0476586
636.5	0.0323699	0.0187336	0.0410986	0.0599018
637	0.022736	0.0278122	0.0716037	0.0725369
637.5	0.0520231	0.0106061	0.0828838	0.064836
638	0.0184971	0.0159956	0.0270231	0.044984
638.5	0.026975	0.010779	0.0230505	0.0433931
639	-0.0026975	0.0468917	0.0166258	0.0288903
639.5	0.00578035	0.00890567	0.0285434	0.047428
640	0.0119461	0.0306078	0.0523786	0.0533767

## Sheet: Figure 8c
Figure 8c
Left panel: Raw data (line graph of bimane fluorescence)						Right panel: Peak fluoresence bar graph
Wavelength [nm]	βarr1*	M2V2(Apo)+βarr1*	M2V2+Iperoxo+βarr1*	M2V2+Iperoxo+βarr1*+SH3		βarr1*	M2V2(Apo)+βarr1*	M2V2+Iperoxo+βarr1*	M2V2+Iperoxo+βarr1*+SH3
410	-0.0381525	0.0618659	0.120903	0.105133		1	1.06	1.315	1.143
410.5	-0.0492349	0.0434845	0.0951242	0.0827167		1	1.023	1.309	1.146
411	-0.0310209	0.068805	0.117052	0.101785		1	1.091	1.524	1.266
411.5	-0.0303345	0.0591958	0.083342	0.0724713
412	-0.0508923	0.0392992	0.0693265	0.0602839
412.5	-0.0452674	0.0375833	0.0909273	0.0790672
413	-0.0529849	0.0585261	0.069596	0.0605183
413.5	-0.0273211	0.0731744	0.0961253	0.0835872
414	-0.0324438	0.0553203	0.0766038	0.066612
414.5	-0.0470586	0.0411072	0.0731962	0.0636488
415	-0.0500552	0.0503231	0.102228	0.0888941
415.5	-0.0275388	0.0653815	0.0754102	0.065574
416	-0.0464392	0.0644273	0.0759107	0.0660093
416.5	-0.0146985	0.0886765	0.092968	0.0808417
417	-0.0388723	0.0693742	0.0960676	0.083537
417.5	-0.0382864	0.0736599	0.074332	0.0646366
418	-0.0497539	0.0585345	0.103075	0.0896307
418.5	-0.0405966	0.0724797	0.102228	0.0888941
419	-0.0338166	0.0559983	0.0863068	0.0750494
419.5	-0.0321592	0.0671979	0.0964526	0.0838718
420	-0.035792	0.0645947	0.093507	0.0813105
420.5	-0.0201728	0.0777279	0.120017	0.104363
421	-0.0333311	0.0730823	0.119228	0.103676
421.5	-0.0371648	0.0756688	0.104789	0.0911206
422	-0.0343523	0.0725885	0.117283	0.101985
422.5	-0.0291124	0.0793351	0.122424	0.106455
423	-0.0304014	0.0699183	0.122443	0.106472
423.5	-0.029782	0.0695165	0.137556	0.119614
424	-0.0270365	0.074204	0.16164	0.140556
424.5	-0.0387886	0.0753089	0.151456	0.131701
425	-0.0195534	0.0756688	0.141233	0.122811
425.5	-0.0197208	0.0974905	0.18068	0.157113
426	-0.02029	0.0958834	0.179583	0.156159
426.5	-0.00823652	0.105426	0.205246	0.178475
427	-0.0110155	0.0927194	0.198046	0.172213
427.5	-0.0048716	0.0970888	0.205053	0.178307
428	-0.014732	0.0961513	0.206266	0.179362
428.5	-0.00410152	0.101383	0.231852	0.20161
429	0.0258479	0.125749	0.211426	0.183848
429.5	0.0320253	0.124996	0.257862	0.224227
430	0.0183982	0.120384	0.275554	0.239612
430.5	0.0450497	0.123138	0.263291	0.228948
431	0.00890615	0.119597	0.260461	0.226487
431.5	0.0452506	0.139694	0.281522	0.244802
432	0.0407641	0.139452	0.301987	0.262598
432.5	0.0709144	0.171309	0.35751	0.310878
433	0.0797703	0.16047	0.347191	0.301905
433.5	0.0575049	0.147094	0.309803	0.269394
434	0.0771755	0.159097	0.343687	0.298858
434.5	0.0938829	0.188159	0.382557	0.332658
435	0.0820303	0.198028	0.408047	0.354823
435.5	0.0904175	0.185974	0.364325	0.316804
436	0.0958081	0.200531	0.411955	0.358221
436.5	0.133291	0.234456	0.436944	0.379951
437	0.12102	0.216267	0.444741	0.386731
437.5	0.157833	0.24132	0.445761	0.387618
438	0.165484	0.240876	0.49778	0.432852
438.5	0.145579	0.254261	0.467882	0.406854
439	0.165249	0.253097	0.494199	0.429739
439.5	0.205595	0.299905	0.52481	0.456357
440	0.193893	0.291702	0.528179	0.459286
440.5	0.206968	0.304667	0.558674	0.485804
441	0.210684	0.324556	0.564123	0.490541
441.5	0.242123	0.338275	0.596216	0.518448
442	0.253306	0.351835	0.607189	0.527991
442.5	0.242341	0.347599	0.600798	0.522433
443	0.257458	0.363553	0.620724	0.53976
443.5	0.290136	0.388347	0.658207	0.572354
444	0.309623	0.389376	0.658265	0.572404
444.5	0.297	0.416773	0.686103	0.596612
445	0.296983	0.402342	0.691263	0.601098
445.5	0.351994	0.438335	0.727611	0.632705
446	0.376586	0.463513	0.736409	0.640356
446.5	0.368166	0.467958	0.762072	0.662671
447	0.391904	0.489897	0.775587	0.674423
447.5	0.394248	0.497958	0.790199	0.68713
448	0.434192	0.513619	0.814957	0.708658
448.5	0.453929	0.530226	0.836808	0.727659
449	0.452004	0.543995	0.844066	0.733971
449.5	0.486406	0.567382	0.866013	0.753055
450	0.478136	0.580097	0.862856	0.75031
450.5	0.514698	0.604731	0.905191	0.787123
451	0.543275	0.632261	0.907906	0.789483
451.5	0.559614	0.641084	0.948739	0.824991
452	0.561171	0.641728	0.933704	0.811916
452.5	0.590635	0.687766	0.983316	0.855057
453	0.599525	0.698028	0.972766	0.845883
453.5	0.600562	0.704615	1.01121	0.879315
454	0.660512	0.737804	1.03612	0.900978
454.5	0.646868	0.709931	1.01768	0.88494
455	0.664747	0.753842	1.04128	0.905464
455.5	0.699468	0.765418	1.05798	0.919979
456	0.702247	0.771269	1.07384	0.933773
456.5	0.727375	0.810585	1.11381	0.968527
457	0.742241	0.800675	1.09432	0.951585
457.5	0.732497	0.841715	1.1145	0.96913
458	0.740751	0.848127	1.14417	0.994928
458.5	0.7706	0.85499	1.15289	1.00251
459	0.775086	0.862574	1.1402	0.991479
459.5	0.789048	0.873765	1.18282	1.02854
460	0.82849	0.905791	1.19798	1.04172
460.5	0.837429	0.911575	1.21825	1.05935
461	0.842803	0.929136	1.21544	1.0569
461.5	0.867027	0.927001	1.20907	1.05136
462	0.869404	0.946161	1.23309	1.07225
462.5	0.859427	0.964225	1.25084	1.08769
463	0.889745	0.968812	1.22953	1.06916
463.5	0.903857	0.99579	1.28419	1.11668
464	0.895252	0.988072	1.25929	1.09504
464.5	0.946295	1.00987	1.29012	1.12184
465	0.904862	0.987436	1.2709	1.10513
465.5	0.909817	0.991127	1.26694	1.10168
466	0.937372	1.01734	1.2787	1.11191
466.5	0.952824	1.02889	1.29984	1.13029
467	0.93754	1.00982	1.28446	1.11692
467.5	0.930977	1.0245	1.28172	1.11454
468	0.941574	1.02689	1.27048	1.10476
468.5	0.966317	1.04797	1.29233	1.12377
469	0.969096	1.03599	1.31468	1.1432
469.5	0.949459	1.02532	1.28442	1.11688
470	0.958801	1.03908	1.29343	1.12472
470.5	0.968628	1.04236	1.29635	1.12726
471	0.956591	1.00573	1.26309	1.09834
471.5	1	1.06033	1.29801	1.1287
472	0.962233	1.04088	1.28534	1.11769
472.5	0.946513	1.00896	1.26557	1.1005
473	0.951887	1.0378	1.26517	1.10014
473.5	0.970737	1.0432	1.27914	1.1123
474	0.952874	1.01809	1.25009	1.08704
474.5	0.953226	1.02151	1.25585	1.09204
475	0.934091	1.02365	1.25244	1.08908
475.5	0.957394	1.01682	1.24665	1.08404
476	0.947467	1.03135	1.24628	1.08372
476.5	0.961563	1.04022	1.24676	1.08414
477	0.976747	1.03809	1.26488	1.09989
477.5	0.963421	1.02841	1.23344	1.07255
478	0.924817	1.0141	1.23779	1.07634
478.5	0.941859	1.03251	1.22243	1.06298
479	0.938059	1.00571	1.21284	1.05464
479.5	0.943901	1.01131	1.22052	1.06132
480	0.936552	1.00404	1.21043	1.05255
480.5	0.946982	1.02324	1.2077	1.05017
481	0.942646	0.998401	1.22233	1.0629
481.5	0.934644	1.01676	1.19316	1.03753
482	0.933304	0.993881	1.16584	1.01378
482.5	0.924415	0.969414	1.17728	1.02372
483	0.925721	0.985201	1.15077	1.00067
483.5	0.919761	0.969373	1.1736	1.02052
484	0.895805	0.972126	1.14091	0.992098
484.5	0.923846	0.966945	1.15728	1.00633
485	0.908846	0.963329	1.13337	0.985536
485.5	0.906753	0.960425	1.14132	0.99245
486	0.913115	0.960249	1.13693	0.988633
486.5	0.90071	0.939498	1.11515	0.969699
487	0.879968	0.927303	1.10636	0.962048
487.5	0.87605	0.932384	1.11693	0.971239
488	0.856179	0.932551	1.08094	0.93995
488.5	0.856648	0.922975	1.08928	0.947199
489	0.855375	0.91776	1.06824	0.928901
489.5	0.880169	0.909181	1.07542	0.935146
490	0.853249	0.889586	1.05796	0.919962
490.5	0.841464	0.896826	1.03443	0.899504
491	0.835688	0.891712	1.04814	0.911424
491.5	0.834366	0.876369	1.01268	0.880587
492	0.837798	0.865721	1.02865	0.894482
492.5	0.84585	0.87225	1.02555	0.891787
493	0.818613	0.856497	0.980409	0.85253
493.5	0.786202	0.855451	0.979966	0.852145
494	0.810443	0.85309	1.00434	0.873338
494.5	0.813574	0.863662	0.994482	0.864767
495	0.787374	0.83768	0.961138	0.835772
495.5	0.777581	0.84143	0.961812	0.836358
496	0.774718	0.815063	0.945794	0.822429
496.5	0.762648	0.815356	0.948393	0.824689
497	0.741052	0.787834	0.916762	0.797184
497.5	0.757374	0.810686	0.931028	0.809589
498	0.757743	0.81467	0.917147	0.797519
498.5	0.743513	0.787307	0.921806	0.80157
499	0.76998	0.788789	0.917282	0.797636
499.5	0.736365	0.785733	0.901033	0.783507
500	0.730622	0.772583	0.879856	0.765092
500.5	0.743864	0.777715	0.895739	0.778903
501	0.716778	0.769721	0.879894	0.765125
501.5	0.708223	0.752478	0.866899	0.753825
502	0.702883	0.739286	0.83188	0.723374
502.5	0.710299	0.742174	0.854963	0.743446
503	0.698128	0.734942	0.841987	0.732163
503.5	0.686611	0.728973	0.825584	0.717899
504	0.685489	0.721047	0.823967	0.716493
504.5	0.660461	0.698087	0.796706	0.692788
505	0.665584	0.710592	0.81515	0.708826
505.5	0.648977	0.694864	0.770986	0.670422
506	0.650082	0.691047	0.777589	0.676164
506.5	0.640724	0.673988	0.76136	0.662052
507	0.627867	0.668957	0.759704	0.660612
507.5	0.614909	0.650241	0.732559	0.637007
508	0.616617	0.655456	0.747113	0.649664
508.5	0.604547	0.642298	0.725763	0.631098
509	0.597599	0.625222	0.714442	0.621254
509.5	0.585981	0.628478	0.703353	0.611611
510	0.600663	0.623916	0.715848	0.622476
510.5	0.582583	0.626117	0.710784	0.618073
511	0.582784	0.626251	0.698405	0.607309
511.5	0.57525	0.60299	0.677787	0.58938
512	0.560418	0.593908	0.67975	0.591087
512.5	0.563096	0.589162	0.656089	0.570513
513	0.54967	0.569809	0.652162	0.567097
513.5	0.534955	0.561598	0.631139	0.548816
514	0.539793	0.56945	0.643037	0.559162
514.5	0.53529	0.552977	0.626441	0.544732
515	0.507182	0.540279	0.604167	0.525362
515.5	0.515921	0.542497	0.608537	0.529163
516	0.510664	0.537341	0.602299	0.523739
516.5	0.497221	0.514062	0.582489	0.506512
517	0.490993	0.514548	0.579986	0.504336
517.5	0.483393	0.524057	0.569224	0.494978
518	0.476228	0.498041	0.559675	0.486674
518.5	0.462919	0.493053	0.551801	0.479827
519	0.469314	0.493597	0.56291	0.489487
519.5	0.451736	0.48382	0.53434	0.464643
520	0.454448	0.480003	0.544486	0.473466
520.5	0.449041	0.468318	0.521787	0.453728
521	0.43379	0.456691	0.518091	0.450514
521.5	0.446362	0.461479	0.505057	0.43918
522	0.425386	0.451225	0.508157	0.441876
522.5	0.421452	0.459353	0.524637	0.456206
523	0.431747	0.458265	0.506617	0.440536
523.5	0.421134	0.448061	0.484958	0.421703
524	0.424633	0.442729	0.516743	0.449342
524.5	0.417585	0.431999	0.485613	0.422272
525	0.414169	0.447392	0.491485	0.427378
525.5	0.407071	0.425955	0.463897	0.403388
526	0.396006	0.427386	0.486884	0.423377
526.5	0.406954	0.427897	0.469499	0.40826
527	0.399906	0.426424	0.479953	0.41735
527.5	0.403003	0.412554	0.471174	0.409716
528	0.387367	0.395888	0.447609	0.389226
528.5	0.382764	0.401363	0.441622	0.384019
529	0.380068	0.390925	0.450305	0.391569
529.5	0.354321	0.384965	0.438811	0.381575
530	0.355292	0.380386	0.422332	0.367245
530.5	0.367278	0.383425	0.419463	0.36475
531	0.35479	0.373991	0.430668	0.374494
531.5	0.344912	0.370417	0.423718	0.36845
532	0.354271	0.365788	0.401251	0.348914
532.5	0.342619	0.367144	0.398902	0.346871
533	0.346754	0.345331	0.39251	0.341313
533.5	0.327117	0.353944	0.381575	0.331804
534	0.324823	0.339848	0.384848	0.33465
534.5	0.323317	0.338626	0.384771	0.334583
535	0.305756	0.331612	0.354911	0.308618
535.5	0.303144	0.325652	0.354006	0.307831
536	0.293551	0.320546	0.356624	0.310108
536.5	0.30075	0.31169	0.349155	0.303613
537	0.282737	0.314377	0.343841	0.298992
537.5	0.291174	0.300457	0.335505	0.291743
538	0.288111	0.304985	0.337719	0.293669
538.5	0.280795	0.299511	0.33487	0.291191
539	0.276944	0.293242	0.316946	0.275605
539.5	0.275789	0.298975	0.32328	0.281113
540	0.251599	0.278962	0.303624	0.26402
540.5	0.273446	0.278945	0.316445	0.27517
541	0.250326	0.271043	0.292457	0.254311
541.5	0.256353	0.270139	0.296462	0.257793
542	0.241537	0.255483	0.284198	0.247129
542.5	0.240031	0.259007	0.277037	0.240901
543	0.231091	0.255843	0.269952	0.234741
543.5	0.236365	0.251431	0.270279	0.235025
544	0.220712	0.237603	0.260769	0.226755
544.5	0.224897	0.245957	0.260172	0.226236
545	0.214869	0.226739	0.249448	0.216912
545.5	0.207369	0.231853	0.247966	0.215623
546	0.213513	0.218703	0.233623	0.203151
546.5	0.207821	0.222553	0.245078	0.213111
547	0.200824	0.215673	0.242556	0.210918
547.5	0.207319	0.215355	0.234701	0.204088
548	0.198179	0.208784	0.229407	0.199484
548.5	0.194864	0.203502	0.220532	0.191767
549	0.194479	0.208784	0.222419	0.193407
549.5	0.181471	0.202171	0.223882	0.19468
550	0.191867	0.200698	0.212542	0.184819
550.5	0.188251	0.209872	0.224055	0.19483
551	0.179395	0.193566	0.213563	0.185707
551.5	0.187012	0.189164	0.207864	0.180751
552	0.182911	0.200807	0.207286	0.180249
552.5	0.171761	0.194219	0.203821	0.177236
553	0.181304	0.190587	0.205746	0.17891
553.5	0.18112	0.19221	0.196813	0.171142
554	0.166488	0.186276	0.197834	0.172029
554.5	0.168731	0.175679	0.1951	0.169652
555	0.168045	0.175528	0.187515	0.163056
555.5	0.17362	0.1823	0.203994	0.177386
556	0.16165	0.171778	0.177677	0.154502
556.5	0.163776	0.173779	0.1879	0.163391
557	0.156594	0.165902	0.183761	0.159792
557.5	0.162487	0.169158	0.181354	0.157699
558	0.161164	0.166764	0.179544	0.156125
558.5	0.159072	0.164906	0.185455	0.161265
559	0.151053	0.165149	0.174	0.151304
559.5	0.147604	0.159315	0.16395	0.142565
560	0.143118	0.15297	0.168667	0.146667
560.5	0.155657	0.16345	0.180488	0.156946
561	0.148994	0.154577	0.171054	0.148743
561.5	0.142331	0.153807	0.159522	0.138715
562	0.138799	0.150701	0.161101	0.140088
562.5	0.135802	0.147805	0.149877	0.130328
563	0.139	0.139594	0.151725	0.131935
563.5	0.138949	0.145328	0.15856	0.137878
564	0.125758	0.138313	0.149261	0.129792
564.5	0.136873	0.139552	0.152457	0.132571
565	0.134329	0.139761	0.152842	0.132906
565.5	0.118375	0.135618	0.139442	0.121254
566	0.124067	0.128687	0.14747	0.128235
566.5	0.120769	0.128352	0.132569	0.115278
567	0.120451	0.127038	0.140559	0.122225
567.5	0.11506	0.124602	0.122404	0.106439
568	0.112013	0.121447	0.122501	0.106522
568.5	0.116098	0.123966	0.129277	0.112415
569	0.104647	0.114231	0.127814	0.111143
569.5	0.107142	0.112608	0.120133	0.104463
570	0.111042	0.120601	0.122751	0.10674
570.5	0.100244	0.116684	0.117303	0.102002
571	0.114575	0.111678	0.122693	0.10669
571.5	0.10145	0.107686	0.115166	0.100144
572	0.105987	0.108665	0.121114	0.105317
572.5	0.0957076	0.103475	0.105751	0.0919577
573	0.101651	0.102663	0.109775	0.0954565
573.5	0.0935648	0.103802	0.113144	0.0983862
574	0.0958918	0.0987545	0.108273	0.0941507
574.5	0.0938661	0.0996166	0.111296	0.0967791
575	0.0923092	0.0933472	0.104731	0.0910704
575.5	0.0844745	0.0940921	0.0974537	0.0847424
576	0.0897479	0.0940335	0.100168	0.0871028
576.5	0.0861151	0.0947283	0.101266	0.0880571
577	0.0852781	0.0938912	0.0951242	0.0827167
577.5	0.0802893	0.092711	0.102979	0.089547
578	0.0828506	0.0910955	0.0986473	0.0857803
578.5	0.0814611	0.0892875	0.0956248	0.083152
579	0.0874879	0.0902752	0.10065	0.0875213
579.5	0.0769578	0.0871865	0.0955863	0.0831185
580	0.0783976	0.0860733	0.0933145	0.0811431
580.5	0.0704791	0.0760622	0.0846126	0.0735762
581	0.0743965	0.0835789	0.0799344	0.0695082
581.5	0.080373	0.0820052	0.0859603	0.074748
582	0.0812937	0.083244	0.0839966	0.0730405
582.5	0.077661	0.0831771	0.0877122	0.0762715
583	0.0679178	0.072848	0.0770658	0.0670138
583.5	0.0646868	0.072036	0.0772391	0.0671644
584	0.0681354	0.0760706	0.0797996	0.069391
584.5	0.0731242	0.0770248	0.078529	0.0682861
585	0.0685539	0.0780293	0.0887711	0.0771922
585.5	0.0708976	0.070613	0.0757567	0.0658754
586	0.0572036	0.0666203	0.0771621	0.0670975
586.5	0.073074	0.0764891	0.0828222	0.0720193
587	0.0668464	0.0717598	0.0747941	0.0650383
587.5	0.0680684	0.0717765	0.0700773	0.0609368
588	0.0657917	0.0707721	0.0794531	0.0690896
588.5	0.0664613	0.068579	0.0752176	0.0654066
589	0.0619748	0.0671812	0.0726186	0.0631466
589.5	0.0546925	0.0633977	0.0724646	0.0630127
590	0.0617236	0.0680517	0.0771236	0.067064
590.5	0.0677504	0.0666873	0.0764883	0.0665115
591	0.0629122	0.0642766	0.0736005	0.0640004
591.5	0.057823	0.0658921	0.0648023	0.0563498
592	0.063833	0.0653983	0.0706934	0.0614725
592.5	0.0608196	0.0689641	0.0693073	0.0602672
593	0.0548766	0.0590367	0.0679019	0.0590451
593.5	0.0539894	0.0608699	0.0691532	0.0601333
594	0.0593464	0.0642431	0.0645328	0.0561154
594.5	0.0542237	0.0614809	0.0623765	0.0542405
595	0.0583755	0.0622426	0.0613369	0.0533365
595.5	0.0594971	0.0555797	0.0616642	0.0536211
596	0.0572873	0.0611126	0.0647445	0.0562996
596.5	0.0541065	0.0576807	0.064398	0.0559983
597	0.0509258	0.0556718	0.0562736	0.0489336
597.5	0.0493856	0.0562159	0.0574095	0.0499213
598	0.0540898	0.0582667	0.0586609	0.0510095
598.5	0.0511769	0.0598236	0.0621648	0.0540563
599	0.0541065	0.0548515	0.0581218	0.0505407
599.5	0.0483812	0.0506077	0.0590652	0.051361
600	0.0488666	0.0534536	0.0469749	0.0408478
600.5	0.0472093	0.0514698	0.0552533	0.0480463
601	0.0497037	0.052332	0.0581218	0.0505407
601.5	0.0413835	0.0462467	0.047514	0.0413165
602	0.0448656	0.0488415	0.0494007	0.0429571
602.5	0.0452004	0.0470586	0.052327	0.0455017
603	0.0422038	0.0445726	0.0477835	0.0415509
603.5	0.0430576	0.0453427	0.0545025	0.0473934
604	0.0424381	0.0412328	0.045069	0.0391904
604.5	0.0424549	0.0480966	0.0519612	0.0451836
605	0.0445308	0.0460542	0.0455503	0.0396089
605.5	0.0353902	0.0392825	0.0411801	0.0358088
606	0.0364449	0.0439113	0.0382345	0.0332474
606.5	0.0362942	0.0422289	0.040487	0.0352061
607	0.0369304	0.0432668	0.0444722	0.0386714
607.5	0.0400944	0.0396257	0.0403522	0.0350889
608	0.0301169	0.0394415	0.0476295	0.0414169
608.5	0.0397094	0.0366207	0.040718	0.035407
609	0.0310543	0.0371648	0.0388891	0.0338166
609.5	0.0317575	0.0354739	0.0352697	0.0306693
610	0.0406469	0.0404376	0.0479183	0.0416681
610.5	0.0325275	0.0350303	0.035366	0.030753
611	0.034369	0.0400442	0.0455503	0.0396089
611.5	0.0305186	0.0301336	0.0351542	0.0305689
612	0.0367965	0.0358171	0.0346151	0.0301001
612.5	0.0311548	0.0291291	0.035443	0.03082
613	0.0382864	0.0379683	0.0410838	0.035725
613.5	0.0291626	0.0339338	0.0336718	0.0292798
614	0.029916	0.0351056	0.0323819	0.0281582
614.5	0.0282251	0.0319081	0.0299369	0.0260321
615	0.0287274	0.0271119	0.0244693	0.0212777
615.5	0.0286269	0.0273797	0.0333445	0.0289952
616	0.0257977	0.0322011	0.0315156	0.0274048
616.5	0.0306358	0.0338166	0.0308995	0.0268691
617	0.0239729	0.0307028	0.0322086	0.0280075
617.5	0.0269696	0.0297988	0.030784	0.0267687
618	0.0336994	0.0320755	0.0347306	0.0302006
618.5	0.0231024	0.0299662	0.026279	0.0228513
619	0.025195	0.0302591	0.0262983	0.022868
619.5	0.0253959	0.0264925	0.0309765	0.0269361
620	0.0269361	0.0289701	0.0273186	0.0237553
620.5	0.0255131	0.0227006	0.0261635	0.0227509
621	0.0267687	0.0274467	0.0340761	0.0296314
621.5	0.0210098	0.0251616	0.0296866	0.0258144
622	0.0234707	0.0280159	0.0278192	0.0241906
622.5	0.0235544	0.025488	0.0247773	0.0215455
623	0.0205913	0.0257893	0.0313038	0.0272207
623.5	0.0224495	0.0248686	0.0252394	0.0219473
624	0.0221984	0.0261911	0.0203494	0.0176951
624.5	0.02029	0.0237553	0.0268566	0.0233535
625	0.0208089	0.0235628	0.0269528	0.0234372
625.5	0.0195868	0.0222403	0.0274149	0.023839
626	0.0245254	0.0254964	0.0229292	0.0199384
626.5	0.0223658	0.0207587	0.0252009	0.0219138
627	0.0242743	0.0257224	0.0255667	0.0222319
627.5	0.024425	0.0276141	0.0287818	0.0250276
628	0.0170087	0.0203402	0.0214275	0.0186326
628.5	0.0246258	0.0207587	0.018944	0.016473
629	0.0223993	0.0221482	0.0225441	0.0196036
629.5	0.0214618	0.0214534	0.0205804	0.017896
630	0.0215455	0.0209261	0.02368	0.0205913
630.5	0.0198882	0.0247096	0.0230447	0.0200388
631	0.02029	0.0244082	0.0260095	0.0226169
631.5	0.0189339	0.0207922	0.0265678	0.0231024
632	0.019704	0.0153012	0.0231024	0.0200891
632.5	0.0176951	0.0214702	0.0195793	0.0170255
633	0.018415	0.0223742	0.0138037	0.0120032
633.5	0.0233201	0.0223491	0.0262212	0.0228011
634	0.0208089	0.0198714	0.0224479	0.0195199
634.5	0.0140791	0.0193776	0.0256244	0.0222821
635	0.0151338	0.0188	0.0164412	0.0142967
635.5	0.0203234	0.0203318	0.021312	0.0185322
636	0.0142967	0.0157364	0.0147855	0.012857
636.5	0.0118191	0.0142967	0.0174038	0.0151338
637	0.0175779	0.0177621	0.0163642	0.0142298
637.5	0.0130244	0.0157448	0.0178466	0.0155188
638	0.0137275	0.0188	0.0189247	0.0164563
638.5	0.0155021	0.0195031	0.0200991	0.0174775
639	0.0193022	0.0193274	0.0214467	0.0186493
639.5	0.0157699	0.0192771	0.0233334	0.02029
640	0.019319	0.0239478	0.0208499	0.0181304

## Sheet: Figure 8f
Figure 8f
total Src			b-actin
Left panel: representative kinetic profiles				Right panel: bar graph (AUC)
Time	pcDNA3.1	2ug Src		pcDNA3.1	2ug Src
1.5794	-2.05249e-09	2.23e-10		100	213.483
5.7738	0.0127899	0.120887		100	207.036
10.2394	-0.0320113	0.10054		100	132.87
14.7362	0.00594806	0.090548
19.2422	0.0153324	0.099371
23.7586	-1.56495e-05	0.213371
28.235	0.102396	0.170939
32.7306	0.122254	0.220907
37.237	0.090414	0.223149
41.7234	0.175294	0.244022
46.2798	0.116544	0.251781
50.7362	0.215865	0.307536
55.2418	0.190102	0.310602
59.7386	0.225909	0.358204
64.2242	0.229221	0.292158
68.7506	0.191585	0.37552
73.2574	0.204364	0.312432
77.7634	0.226387	0.218759
82.2394	0.224113	0.288549
86.7154	0.262752	0.283954
91.2518	0.188339	0.309712
95.7882	0.171642	0.280644
100.265	0.256759	0.351839
104.741	0.199514	0.336977
109.257	0.20709	0.36073
113.753	0.248398	0.300991
118.269	0.232502	0.306016
122.756	0.244309	0.294196
127.232	0.213615	0.334723
131.758	0.232809	0.315046
136.244	0.244581	0.320256
140.791	0.199088	0.366389
145.247	0.193971	0.303065
149.753	0.25361	0.318677
154.25	0.191682	0.293724
158.726	0.22157	0.324184
163.262	0.223057	0.325394
167.759	0.251959	0.354472
172.275	0.172857	0.324169
176.741	0.247546	0.292835
181.237	0.223835	0.271856
185.763	0.174669	0.288476
190.239	0.179826	0.291918
194.766	0.251166	0.31033
199.232	0.169526	0.304795
203.758	0.194615	0.265283
208.265	0.17282	0.314017
212.751	0.2097	0.277597
217.298	0.170432	0.222649
221.794	0.174418	0.270137
226.27	0.178396	0.307072
230.756	0.176402	0.267156
235.303	0.166152	0.222077
239.779	0.150294	0.238894
244.265	0.150794	0.290289
248.761	0.207976	0.260947
253.257	0.184303	0.221735
257.794	0.234213	0.251556
262.3	0.142757	0.330664
266.787	0.142837	0.281165
271.242	0.124616	0.272802
275.789	0.15559	0.245017
280.275	0.161477	0.204619
284.801	0.0927368	0.239093
289.298	0.141216	0.338529
293.794	0.129535	0.232187
298.291	0.163089	0.214055
302.797	0.126881	0.234566
307.313	0.0922052	0.216787
311.779	0.176484	0.235377
316.295	0.160665	0.250515
320.771	0.0797639	0.208684
325.278	0.105232	0.253531
329.794	0.130418	0.194026
334.321	0.150956	0.168542
338.777	0.0886779	0.210971
343.313	0.0854337	0.26086
347.799	0.08058	0.230465
352.275	0.184318	0.215939
356.802	0.118695	0.229951
361.268	0.0919597	0.228697
365.795	0.0860588	0.234834
370.271	0.0956911	0.202995
374.777	0.133864	0.192365
379.303	0.0549535	0.199698
383.77	0.120104	0.22375
388.287	0.0929409	0.158765
392.763	0.117566	0.168774
397.289	0.0862309	0.161398
401.775	0.0568564	0.262158
406.311	0.111075	0.181948
410.788	0.0507629	0.221477
415.284	0.0625257	0.168007
419.791	0.0804382	0.175109
424.297	0.110947	0.156441
428.813	0.0816756	0.263759
433.29	0.0850839	0.259169
437.796	0.103657	0.15369
442.272	0.130654	0.212804
446.819	0.0657035	0.193397
451.305	0.112969	0.181964
455.801	0.0710629	0.193401
460.298	0.0432711	0.167423
464.795	0.0704498	0.164212
469.291	0.100196	0.147294
473.817	0.0486903	0.208875
478.323	0.1643	0.165469
482.83	0.067138	0.19397
487.317	0.0828863	0.171017
491.813	0.0746325	0.127646
496.309	0.0821966	0.199232
500.835	0.0824783	0.181123
505.332	0.0577595	0.210686
509.859	0.0551078	0.217404
514.345	0.0415659	0.17981
518.841	0.0613181	0.186309
523.337	0.11257	0.200924
527.823	0.0840967	0.133337
532.35	0.0981199	0.180414
536.827	0.104969	0.158044
541.333	0.0994605	0.200117
545.809	0.0474044	0.199891
550.335	0.0644128	0.200429
554.822	0.0760646	0.132452
559.348	0.106776	0.167085
563.825	0.0665334	0.259653
568.331	0.0630734	0.151765
572.838	0.0670213	0.188376
577.314	0.0874442	0.121833
581.84	0.0626616	0.173778
586.317	0.0686879	0.178008
590.833	0.101318	0.188171
595.319	0.0728209	0.229781
599.846

## Sheet: Supplementary Figure 2
Supplementary Figure 2a
Bar graph
Barr-N site		Barr-CC site
Barr_92C+SH3_95C+V2Rpp+Fab30	Barr_92C+SH3_95C	Barr_120C+SH3_95C+V2Rpp+Fab30	Barr_120C+SH3_95C
1.73969	2.06274	2.46204	1.51574
1.8112	1.72263	2.08906	1.35715
1.9868	1.40365	1.97263	1.09402

[truncated: 3 more sheets: Supplementary Figure 5a, Supplementary Figure 5c, 5d, Supplementary Figure 7]
